# Supplementary material for: Whole transcriptome profiling of taste bud cells
Source: Sci Rep. 2017 Aug 8;7:7595. doi: 10.1038/s41598-017-07746-z (PMC5548921; doi:10.1038/s41598-017-07746-z)
Supplement: Supplementary file 2 — Supplementary tables [file 41598_2017_7746_MOESM2_ESM.xls]

## Sheet: Table S1
Sample ID	Total Reads (millions)	Genome mapped reads (millions)	Genome mapped reads (%)	Multi-reads (millions)	Multi-reads (%)	Gene Mapped reads (millions)	Gene mapped reads (%)	Number of genes with ≥1 normalized counts	Number of genes with ≥5 normalized counts	Number of genes with ≥10 normalized counts	Number of genes with ≥20 normalized counts	Number of genes with ≥50 normalized counts
Tas_1	87.142	71.4971	82.0466	8.89	10.2	37.7727	43.3462	14265	11852	11138	10456	9444
Tas_2	74.0752	60.687	81.9262	8.31	11.22	29.7208	40.1225	14999	11510	10760	10061	9088
Tas_3	55.0893	38.0965	69.1541	11.9	21.6	16.6971	30.3092	16700	12189	10829	9395	7869
Tas_4	209.794	177.073	84.4031	38.4	18.31	74.7803	35.6446	14918	11531	10369	9619	8786
Tas_5	65.9432	53.9411	81.7993	10.5	15.88	24.1199	36.5768	14761	11981	10822	10062	9208
Tas_6	76.389	61.5018	80.5113	21.5	28.19	26.5267	34.7259	16557	11843	10187	8650	7160
Tas_7	83.0699	60.6718	73.037	14.5	17.42	22.6486	27.2645	15474	12357	10974	9878	8424
Tas_8	86.4369	69.4076	80.2986	24.5	27.85	26.9562	31.1859	16833	11840	9614	7776	6269
Tas_9	70.3042	57.7606	82.1581	19.7	28.05	18.4309	26.2159	16818	13251	11622	9605	7507
TIII_1	76.0724	42.3814	55.712	5.3	7.02	32.3597	42.5381	4604	3647	3444	3249	2998
TIII_2*	34.6803	6.17382	17.8021	0.8	2.33	4.45586	12.8484	ND	ND	ND	ND	ND
TIII_3	71.8089	63.3402	88.2066	4.1	5.68	42.6077	59.3349	8790	7575	7225	6861	6354
TIII_4	64.542	42.3235	65.5752	3.58	5.55	33.2098	51.4545	8198	4682	4004	3344	2872
TIII_5*	56.1139	8.39645	14.9632	1.34	2.39	5.22847	9.31761	ND	ND	ND	ND	ND
TIII_6	47.9274	35.8484	74.7973	4.48	9.35	27.5809	57.5472	7155	5624	4993	4578	4123
TIII_7	82.8635	73.2792	88.4336	6.15	7.92	55.5965	67.094	9093	8175	7853	7509	6941
TIII_8	66.2278	40.7074	61.4658	4.04	9.29	27.283	41.1957	6333	4588	4198	3857	3534
TIII_9	73.5701	45.6674	62.0733	8.18	11.11	31.7295	43.1283	8562	5497	4769	4274	3901
TIII_10	33.8698	25.5608	75.468	3.59	10.59	18.7944	55.4902	8718	5363	4861	4457	4062
TIII_11	58.9637	47.0134	79.7328	4.7	7.97	32.5766	55.2486	9348	8082	7771	7413	6822
TIII_12	83.4748	64.6172	77.4092	6.4	7.68	48.0138	57.5189	9679	5516	4377	3703	3300
TIII_13	89.8191	75.5132	84.0725	6.1	6.78	48.041	53.4864	9011	7587	7084	6700	6182
TIII_14	81.1509	69.5139	85.6601	4.3	5.36	26.4028	32.5354	9763	7859	7179	6649	5993
TIII_15	64.5066	59.5566	92.3264	2.6	4.03	22.3498	34.6473	10176	9194	8796	8418	7786
TIII_16	74.0784	67.9714	91.756	4.1	5.56	35.1766	47.4856	10285	9120	8740	8348	7672
TIII_17*	74.4499	6.10853	8.20488	0.7	1.03	4.31818	5.80011	ND	ND	ND	ND	ND

## Sheet: Table S2
Measurement	Tas1r3+	Type III	p-Val (Tas1r3+ vs Type III)
Total Reads(millions)± SD	89.8 ± 43.5	69.2 ± 1.4	0.23
Genome mapped reads (millions)±SD	72.3± 38.1	53.8± 15.1	0.22
Gene Mapped reads (millions)±SD	30.9± 16.6	34.4 ± 10.2	0.59
Multireads (millions) ± SD	17.5 ± 9.7	4.1 ± 2	0.00171164
Number of genes with ≥1 normalized counts±SD	15,702.8±1,022.4	8,551.1±1,573.5	6.05e-12
Number of genes with ≥5 normalized counts±SD	12,039.33±529.9	6,607.8±1,809.9	6.51e-09
Number of genes with ≥10 normalized counts±SD	10,701.67±581.4	6,092.43±1,882.4	7.3e-08
Number of genes with ≥20 normalized counts±SD	9,500.22±857.2	5,668.57±1,913.9	1.28e-06
Number of genes with ≥50 normalized counts±SD	8,195±1,021.5	5,181.43±1,801.2	2.78e-05

## Sheet: Table S3
EnsemblGeneID	Gene Name	Gene Description	AverageCounts	log2FoldChange	lfcSE	stat	pvalue	FDR	TIII_1	TIII_3	TIII_4	TIII_6	TIII_7	TIII_8	TIII_9	TIII_10	TIII_11	TIII_12	TIII_13	TIII_14	TIII_15	TIII_16	Tas_1	Tas_2	Tas_3	Tas_4	Tas_5	Tas_6	Tas_7	Tas_8	Tas_9
ENSMUSG00000037578.4	Pkd2l1	polycystic kidney disease 2-like 1 [Source:MGI Symbol;Acc:MGI:1352448]	17526.8	12.62	0.46	27.14	3.61e-162	7.65e-158	35583.3	20079.1	72734	13344.9	19398	26473.1	15510.9	33600.8	23421.1	39688	33648.2	23039.3	28472	18084	2.31	8.11	0	1.59	1.7	6.07	5.51	5.2	10.26
ENSMUSG00000040061.13	Plcb2	phospholipase C, beta 2 [Source:MGI Symbol;Acc:MGI:107465]	20351.3	-14.37	0.65	-22.05	1.01e-107	1.07e-103	2.39	1	1.5	3.59	0.6	1.27	5.8	3.38	2.12	2.42	0.47	5.85	0	0.49	47513.4	11042.4	90156.7	100991	81959.2	5129.62	101368	15843.9	14043.8
ENSMUSG00000004085.10	Zak	sterile alpha motif and leucine zipper containing kinase AZK [Source:MGI Symbol;Acc:MGI:2443258]	3161.59	-12.45	0.64	-19.59	1.98e-85	1.4e-81	0	0	0	1.8	0.3	2.53	0.64	1.13	0.53	1.21	0	6.69	3.94	0.98	7410.07	8973.24	8718.67	6432.22	8985.65	6353.16	12354.1	8170.85	5298.99
ENSMUSG00000021950.11	Anxa8	annexin A8 [Source:MGI Symbol;Acc:MGI:1201374]	38540.3	-15.45	0.82	-18.89	1.44e-79	7.61e-76	0	0.67	0	0	0	10.13	5.16	0	1.06	1.21	0	3.35	2.95	1.47	46365.7	36769.6	59597.6	48456.6	13671.3	202241	99737	178589	200974
ENSMUSG00000070298.5	Trcg1	taste receptor cell gene 1 [Source:MGI Symbol;Acc:MGI:3576664]	19327	-15.67	0.86	-18.3	8.92e-75	3.78e-71	0	1.34	1.5	1.8	0	2.53	0.64	0	0	1.21	0.47	1.67	0	0	33266.9	6296.73	38044.1	88826.8	131915	1327.92	35000.5	5045.08	104787
ENSMUSG00000031740.7	Mmp2	matrix metallopeptidase 2 [Source:MGI Symbol;Acc:MGI:97009]	19728.2	-16.63	0.92	-18.04	9.35e-73	3.31e-69	0	0.33	0	0	0	3.8	0	0	0	0.6	0	0.84	0	0.49	32765.2	11273.3	3485.52	35018.2	17310.2	88650.4	16187.2	90340.7	158711
ENSMUSG00000020377.10	Ltc4s	leukotriene C4 synthase [Source:MGI Symbol;Acc:MGI:107498]	19590.6	-16.64	0.94	-17.67	7.3e-70	2.21e-66	0	0.33	1.5	0	0.3	0	0.64	0	0.53	1.81	0	0	0	0	40908.9	4967.41	41369.1	51270.9	63288.6	537.72	198654	11714.4	37868.7
ENSMUSG00000030560.12	Ctsc	cathepsin C [Source:MGI Symbol;Acc:MGI:109553]	11253.7	-12.86	0.73	-17.51	1.27e-68	3.37e-65	0	1.34	15	1.8	0	0	0.64	7.89	2.66	3.02	4.27	10.04	1.97	0.49	60137.3	16683.1	19110.4	36840.2	66447.7	18173.4	25717	8780.83	6895.66
ENSMUSG00000020758.11	Itgb4	integrin beta 4 [Source:MGI Symbol;Acc:MGI:96613]	6085.93	-15.26	0.87	-17.47	2.44e-68	5.74e-65	0	0	0	0	0	1.27	0	0	0.53	0	0.47	0.84	1.97	0	2468.33	4813.81	8843.5	6243.12	5884.2	36710.9	40172.8	18133.2	16701.5
ENSMUSG00000070880.6	Gad1	glutamate decarboxylase 1 [Source:MGI Symbol;Acc:MGI:95632]	20683.7	13.5	0.78	17.4	8.94e-68	1.9e-64	59529.7	11355.6	62355.7	52661.3	28505.8	12495.8	14145.6	57430	27564.4	90546.9	44168.2	9458.1	2406.71	3077.82	0	5.41	1.62	5.09	0	0	0	2.08	8.21
ENSMUSG00000072812.4	Ahnak2	AHNAK nucleoprotein 2 [Source:MGI Symbol;Acc:MGI:2144831]	14256.2	-15.9	0.92	-17.2	2.76e-66	5.33e-63	0	0.67	0	0	0	0	0	0	1.06	2.42	1.42	0	0	0	23982.9	6958.15	25852.9	79776.5	33523.5	4699.93	70100.1	3675.48	79318.6
ENSMUSG00000027401.9	Tgm3	transglutaminase 3, E polypeptide [Source:MGI Symbol;Acc:MGI:98732]	9302.74	-14.89	0.87	-17.18	4.03e-66	7.13e-63	0	0.33	0	0.9	0	2.53	0	0	1.06	0	0	0	4.92	0	22815.3	2662.98	9423.88	22331.5	19930.2	50854.4	18273.8	39062.7	28598.5
ENSMUSG00000009246.10	Trpm5	transient receptor potential cation channel, subfamily M, member 5 [Source:MGI Symbol;Acc:MGI:1861718]	8992.57	-13.7	0.8	-17.1	1.43e-65	2.33e-62	0	2	1.5	3.59	0.3	0	0	1.13	1.59	1.21	1.42	6.69	0.98	0	9066.38	5297.3	14019.9	52140.4	27324	1723.63	86259.8	6189.19	4787.97
ENSMUSG00000030263.9	Lrmp	lymphoid-restricted membrane protein [Source:MGI Symbol;Acc:MGI:108424]	4148.91	-11.99	0.73	-16.5	3.6e-61	5.46e-58	2.39	0.67	4.5	0.9	2.1	3.8	11.6	1.13	0	0.6	1.42	2.51	0.98	0	9070.07	15501.4	9949.15	26553.3	20760.8	731.94	8066.77	3000.03	1758.8
ENSMUSG00000058354.6	Krt6a	keratin 6A [Source:MGI Symbol;Acc:MGI:1100845]	46892.2	-15.14	0.93	-16.36	3.49e-60	4.94e-57	0	0.67	1.5	0	0.3	5.06	0	1.13	0	3.63	0	2.51	20.67	0.98	78233.6	31281.9	40080.3	46144.6	26982.4	222233	26073.5	151328	456127
ENSMUSG00000029322.8	Plac8	placenta-specific 8 [Source:MGI Symbol;Acc:MGI:2445289]	3253.6	-12.55	0.78	-16.1	2.37e-58	3.14e-55	0	0.67	1.5	1.8	0	7.6	0	0	1.06	1.21	0.95	3.35	0	0	10948.6	3462.85	9514.67	17762.9	5481.58	659.11	6956.06	6611.08	13417.8
ENSMUSG00000022986.5	Krt75	keratin 75 [Source:MGI Symbol;Acc:MGI:1923500]	4534.78	-15.25	0.95	-16.05	5.76e-58	7.19e-55	0	0	0	0	0	0	0	0	0	0	0	0.84	0	1.95	21475.8	7839.68	7185.04	3749.88	2691.2	11372.3	8131.46	26277	15574.8
ENSMUSG00000019876.11	Pkib	protein kinase inhibitor beta, cAMP dependent, testis specific [Source:MGI Symbol;Acc:MGI:101937]	26179.3	10.9	0.68	15.95	2.73e-57	3.21e-54	54188.2	33523	75644	57845.8	27883.7	49379.3	23357.8	161965	30565.6	21150.9	37455.5	14737	3418.6	10825.6	0	2.16	19.45	5.09	54.25	52.19	9.63	17.67	22.58
ENSMUSG00000030849.13	Fgfr2	fibroblast growth factor receptor 2 [Source:MGI Symbol;Acc:MGI:95523]	1411.52	-12.76	0.8	-15.93	3.91e-57	4.36e-54	0	0	0	0.9	0.3	0	1.29	0	0	1.21	0	0.84	1.97	0	2893.48	1719.8	2997.55	589.23	1070.55	9685.11	2261.34	5406.7	5834.63
ENSMUSG00000052974.7	Cyp2f2	cytochrome P450, family 2, subfamily f, polypeptide 2 [Source:MGI Symbol;Acc:MGI:88608]	8144.94	-15.05	0.96	-15.71	1.33e-55	1.41e-52	0	0	0	0	0	1.27	0	0	0.53	0.6	0.47	0	2.95	0.98	5212.41	2697.6	3386.63	10468.4	1674.9	32006.1	3780.83	33656	94443.9
ENSMUSG00000074199.3	Krtdap	keratinocyte differentiation associated protein [Source:MGI Symbol;Acc:MGI:1928282]	7131.4	-15.73	1	-15.66	2.79e-55	2.82e-52	0	0	0	0	0	0	0	0	0	0	0.47	0	1.97	0.98	5786.49	4994.99	16467.9	6436.67	1781.7	15799.1	13993.3	11212.4	87546.1
ENSMUSG00000026347.9	Tmem163	transmembrane protein 163 [Source:MGI Symbol;Acc:MGI:1919410]	6116.67	11.67	0.76	15.44	8.57e-54	8.26e-51	25423.5	4683.04	16304.8	9849.09	2468.38	633.08	19215.5	6526.83	4126.26	23002.4	8608.56	1525.47	9686.87	8604.41	0.46	0.54	1.62	2.86	0	1.21	16.52	0	2.05
ENSMUSG00000045545.8	Krt14	keratin 14 [Source:MGI Symbol;Acc:MGI:96688]	11347.2	-15.12	0.98	-15.43	1.09e-53	1.01e-50	0	0.33	0	0	0	1.27	0	0	0	2.42	0	0	4.92	0	2537.5	6595.26	24001.5	17098.7	7127.66	60634.2	44253.7	56766.8	41960.9
ENSMUSG00000029121.11	Crmp1	collapsin response mediator protein 1 [Source:MGI Symbol;Acc:MGI:107793]	3461.78	13.12	0.85	15.41	1.48e-53	1.3e-50	14181.1	1054.84	15370.3	5955.6	2914.88	8207.31	5015.8	4031.24	3024.58	3472.76	893.8	6956.63	7363.83	1173.11	0	0.54	0	0	0	3.64	0	1.04	0
ENSMUSG00000027273.9	Snap25	synaptosomal-associated protein 25 [Source:MGI Symbol;Acc:MGI:98331]	44569.8	9.9	0.64	15.39	1.78e-53	1.51e-50	20986.6	32433.1	4880.93	107501	40452.5	94548.7	118985	119582	58401.9	194698	95217.7	31611.8	56116.1	49054.1	14.76	20.01	71.33	11.44	4.24	65.55	328.95	40.53	77.99
ENSMUSG00000020182.12	Ddc	dopa decarboxylase [Source:MGI Symbol;Acc:MGI:94876]	46900.4	10.39	0.69	15.03	4.59e-51	3.74e-48	80018.9	46996.9	234754	52933.3	55524.7	276644	59443.1	39502.3	26590.2	92813.1	43146.7	17371.5	35109.3	17393	3.69	16.22	4.86	15.26	203.43	50.98	2.75	55.08	114.93
ENSMUSG00000054252.13	Fgfr3	fibroblast growth factor receptor 3 [Source:MGI Symbol;Acc:MGI:95524]	4195.58	-15.39	1.03	-14.99	8.21e-51	6.45e-48	0	0	0	0	0	0	0.64	0	0	0	0	0	0	1.47	2853.82	5247.55	4957.55	10680.1	1035.8	40895	9222.9	12639.2	8964.36
ENSMUSG00000057454.4	Lypd3	Ly6/Plaur domain containing 3 [Source:MGI Symbol;Acc:MGI:1919684]	1198.65	-12.46	0.83	-14.95	1.51e-50	1.15e-47	1.19	0.33	0	1.8	0	0	0	2.25	0.53	0	0	0.84	0	0	1240.39	2413.67	1434.74	8789.44	6159.68	581.42	3977.64	2423.3	541.8
ENSMUSG00000059898.8	Dsc3	desmocollin 3 [Source:MGI Symbol;Acc:MGI:1194993]	2120.74	-12.99	0.88	-14.68	8.6e-49	6.29e-46	0.6	0	0	2.69	0.3	0	0	0	0	0	0	1.67	2.95	0	4448.81	3025.33	1105.64	1480.37	2082.61	2817.29	5223.24	15508.3	13077.1
ENSMUSG00000004933.13	Matk	megakaryocyte-associated tyrosine kinase [Source:MGI Symbol;Acc:MGI:99259]	4321.68	-14.91	1.02	-14.64	1.47e-48	1.04e-45	0.6	0.33	0	0	0.3	0	0.64	0	0	0.6	0	0.84	0	0	4725.47	3420.67	20597	6571.42	23473.2	7.28	28158.7	706.62	11734.9
ENSMUSG00000022510.10	Trp63	transformation related protein 63 [Source:MGI Symbol;Acc:MGI:1330810]	371.57	-11.11	0.78	-14.26	3.79e-46	2.59e-43	0	0	0	0	0	0	0	0	0	0.6	0.95	0.84	1.97	0.98	836.92	1237.39	716.56	369.62	519.59	1005.05	410.15	958.1	2487.36
ENSMUSG00000029370.7	Rassf6	Ras association (RalGDS/AF-6) domain family member 6 [Source:MGI Symbol;Acc:MGI:1920496]	5710.2	-12.94	0.91	-14.21	7.53e-46	5e-43	0	1.67	0	0.9	0	0	0	1.13	6.37	2.42	4.27	3.35	0	0	20414.8	19370.5	8616.54	18642.3	28186.9	1173.77	32305.6	894.71	1709.55
ENSMUSG00000059668.5	Krt4	keratin 4 [Source:MGI Symbol;Acc:MGI:96701]	7143.36	-13.36	0.95	-14.12	2.95e-45	1.9e-42	0	0.33	0	0	0.3	1.27	0.64	0	0	0	0.95	10.04	5.91	0	4865.65	2698.14	7087.77	11352.9	4063.51	39804.9	12955.6	46749.3	34699.9
ENSMUSG00000040118.11	Cacna2d1	calcium channel, voltage-dependent, alpha2/delta subunit 1 [Source:MGI Symbol;Acc:MGI:88295]	16232.6	10.97	0.78	14.03	9.76e-45	6.09e-42	51336.6	20.36	115915	17525.7	11995	17892.2	10992.1	18242	21739.4	11954.9	44569.3	23061.9	24199	3803.07	35.04	10.28	25.94	1.59	0	10.92	2.75	12.47	4.1
ENSMUSG00000030905.5	Crym	crystallin, mu [Source:MGI Symbol;Acc:MGI:102675]	1457.53	-14.25	1.02	-14	1.6e-44	9.67e-42	0	0.33	0	0	0	0	0	0	0	0	0	1.67	0	0	3431.13	2377.97	7577.37	8803.74	3602.4	290.1	3534.46	2752.71	1151.33
ENSMUSG00000026073.9	Il1r2	interleukin 1 receptor, type II [Source:MGI Symbol;Acc:MGI:96546]	4430.46	-13.29	0.95	-13.94	3.59e-44	2.12e-41	0	0.33	1.5	0.9	0	1.27	0	0	0	0	0.47	6.69	1.97	0	719.33	14531.2	2593.88	564.44	3248.09	19066.8	9129.31	29986.8	22047.6
ENSMUSG00000062210.9	Tnfaip8	tumor necrosis factor, alpha-induced protein 8 [Source:MGI Symbol;Acc:MGI:2147191]	1994.3	-10.65	0.77	-13.78	3.27e-43	1.88e-40	0	0.33	3	7.18	7.5	0	12.25	2.25	0	1.21	3.32	0.84	0	0.49	3166.46	6096.63	2665.21	5549.33	13824.7	998.98	6894.12	2382.77	4252.32
ENSMUSG00000026989.5	Dapl1	death associated protein-like 1 [Source:MGI Symbol;Acc:MGI:1923997]	1875.65	-13.57	1	-13.62	2.94e-42	1.64e-39	0	1.67	0	0	0	0	0	0	0	0	0.95	0.84	0	0	1583.46	2383.38	6770.02	1503.26	301.75	6784.06	18335.7	4050.61	1424.28
ENSMUSG00000030214.4	Plbd1	phospholipase B domain containing 1 [Source:MGI Symbol;Acc:MGI:1914107]	598.61	-12.24	0.91	-13.39	6.71e-41	3.65e-38	0	0	0	0	0	0	0	1.13	0	0	0.47	2.51	0	0	254.53	807.44	2032.95	554.27	2890.39	1769.76	869.85	1551.45	3033.27
ENSMUSG00000027350.8	Chgb	chromogranin B [Source:MGI Symbol;Acc:MGI:88395]	5045.66	12.08	0.91	13.33	1.58e-40	8.38e-38	7.16	5505.55	24316.2	17873.1	1461.34	1316.82	6874.89	14039.5	3841.54	13848.1	11410.5	7317.92	3632.21	4591.82	0	1.62	0	1.27	0	0	1.38	9.35	0
ENSMUSG00000102308.1	2310046K23Rik	RIKEN cDNA 2310046K23 gene [Source:MGI Symbol;Acc:MGI:1924218]	2855.77	-15.69	1.18	-13.24	4.96e-40	2.57e-37	0	0.33	0	0	0	0	0	0	0	0	0.47	0	0	0	413.16	1123.28	21146.6	3508.66	919.67	3772.57	2558.63	11571	20668.5
ENSMUSG00000068154.5	Insm1	insulinoma-associated 1 [Source:MGI Symbol;Acc:MGI:1859980]	9321.89	12.39	0.94	13.21	8.17e-40	4.13e-37	32168.7	3858.52	12485.8	10921.9	14605.3	41898.8	22318.7	12.39	21551.3	12.09	23221.2	9123.57	8934.83	13270	1.38	3.79	0	0.64	0	0	0	10.39	4.1
ENSMUSG00000031253.11	Srpx2	sushi-repeat-containing protein, X-linked 2 [Source:MGI Symbol;Acc:MGI:1916042]	6557.92	-14.27	1.09	-13.06	5.25e-39	2.59e-36	0	0.67	0	0	0.3	0	2.58	1.13	1.59	1.21	0.47	0	0	0	9344.43	5839.2	15654.1	60068.9	53491.8	14.57	5326.46	1078.64	6.16
ENSMUSG00000024810.12	Il33	interleukin 33 [Source:MGI Symbol;Acc:MGI:1924375]	1060.71	-12.5	0.96	-13.05	6.23e-39	3.01e-36	0	0.33	0	0	0	0	0.64	0	0	3.02	0	0	0.98	0	2531.04	3402.82	2540.38	122.36	367.02	8228.52	1599.32	2398.36	3201.56
ENSMUSG00000004665.6	Cnn2	calponin 2 [Source:MGI Symbol;Acc:MGI:105093]	828.37	-12.91	1.01	-12.8	1.6e-37	7.53e-35	0	0	0	0	0	0	0	2.25	0	1.21	0	0	0	0	728.1	484.57	2995.93	1157.48	1470.63	7563.34	485.85	1232.43	2930.66
ENSMUSG00000026535.9	Ifi202b	interferon activated gene 202B [Source:MGI Symbol;Acc:MGI:1347083]	467.26	-12.39	0.98	-12.67	8.5e-37	3.92e-34	0	0	0	0	0.3	0	0	0	0	0	0.47	0	0.98	0.49	3105.59	1491.03	1580.64	96.93	142.4	2351.18	499.61	633.88	843.49
ENSMUSG00000071858.3	Gm94	predicted gene 94 [Source:MGI Symbol;Acc:MGI:2684940]	611.35	-12.7	1.01	-12.61	1.8e-36	8.11e-34	0	0	0	0	0	0	0	0	0	0	0.95	0.84	0	0.49	1746.69	241.75	2430.14	597.49	1036.64	1340.06	75.7	2249.76	4340.57
ENSMUSG00000020828.9	Pld2	phospholipase D2 [Source:MGI Symbol;Acc:MGI:892877]	1720.99	-12.48	1	-12.47	1.04e-35	4.58e-33	0.6	0	0	0	0.3	0	1.93	0	0	1.21	0	4.18	0	0	3521.05	887.48	2877.58	4252.02	2386.91	1806.17	11189.7	17.67	12635.9
ENSMUSG00000052911.5	Lamb2	laminin, beta 2 [Source:MGI Symbol;Acc:MGI:99916]	2561.03	-15.98	1.28	-12.45	1.34e-35	5.8e-33	0	0	0	0	0	0	0.64	0	0	0	0	0	0	0	1405.47	1593.25	823.56	6332.74	3195.54	19639.7	13236.3	12506.2	170.34
ENSMUSG00000017607.5	Tns4	tensin 4 [Source:MGI Symbol;Acc:MGI:2144377]	1555.96	-14.59	1.17	-12.42	1.93e-35	8.18e-33	0	0	0	0	0	0	0.64	0	0	0	0	0	0.98	0	1271.29	3206.5	4806.78	1041.16	3253.18	3993.48	7952.53	10252.3	8.21
ENSMUSG00000054146.8	Krt15	keratin 15 [Source:MGI Symbol;Acc:MGI:96689]	9187.19	-13.07	1.05	-12.41	2.44e-35	1.01e-32	0	0.67	1.5	0	0	0	0	0	0	0.6	0.47	5.02	20.67	0	4028.73	45388.6	13168.8	22341	7545.54	27279.5	8530.6	62396.9	20596.7
ENSMUSG00000031207.12	Msn	moesin [Source:MGI Symbol;Acc:MGI:97167]	292.07	-11.67	0.95	-12.28	1.15e-34	4.69e-32	0	0	0	0	0.3	0	1.29	1.13	0	0	0	0	0	0	1853.21	1577.56	523.64	368.03	233.1	352.01	209.2	360.59	1237.52
ENSMUSG00000036856.4	Wnt4	wingless-type MMTV integration site family, member 4 [Source:MGI Symbol;Acc:MGI:98957]	1937.95	-11.6	0.95	-12.2	3.07e-34	1.23e-31	0	0.33	1.5	0	0.3	0	0	0	0.53	0	0.47	7.53	6.89	0.98	179.37	2334.71	351.79	1827.74	1921.56	4884.43	20431.9	9279.62	3343.16
ENSMUSG00000043110.2	Lrrn4	leucine rich repeat neuronal 4 [Source:MGI Symbol;Acc:MGI:2445154]	2989.93	-14.65	1.2	-12.17	4.76e-34	1.87e-31	0	0.33	0	0	0	0	0	0	0.53	0	0	1.67	0	0	6560.7	1538.62	22145.2	21727.9	9557.8	1.21	5715.97	1204.38	314
ENSMUSG00000053797.10	Krt16	keratin 16 [Source:MGI Symbol;Acc:MGI:96690]	2098.55	-13.33	1.1	-12.16	4.9e-34	1.89e-31	0	0	0	0	0	0	0.64	0	0	0.6	0	0	0	3.42	761.76	378.57	338.83	4327.66	1668.12	8246.72	2112.69	22173.4	8254.27
ENSMUSG00000036256.9	Igfbp7	insulin-like growth factor binding protein 7 [Source:MGI Symbol;Acc:MGI:1352480]	2106.05	-15.07	1.24	-12.16	5.36e-34	2.03e-31	0	0	0	0	0	0	0	0	0	0.6	0	0	0	0.49	303.87	5683.45	6834.87	3920.22	83.91	4097.87	17899.4	9546.68	67.73
ENSMUSG00000078137.1	Ankrd63	ankyrin repeat domain 63 [Source:MGI Symbol;Acc:MGI:2686183]	2176.72	-12.51	1.03	-12.1	1.05e-33	3.92e-31	1.19	0	6	0	0	0	0	0	0.53	0	0.95	2.51	0	0	8234.54	784.73	2199.93	14689.6	5897.76	23.06	2002.59	2210.28	14010.9
ENSMUSG00000072845.2	Tmprss11a	transmembrane protease, serine 11a [Source:MGI Symbol;Acc:MGI:2684853]	1208.73	-12.37	1.02	-12.08	1.28e-33	4.69e-31	0	0	0	0	0	0	0	0	0	0.6	0	1.67	3.94	0.49	1675.68	7561.7	1175.35	773.56	709.46	2001.6	56.43	5805.74	8034.67
ENSMUSG00000033420.10	Antxr1	anthrax toxin receptor 1 [Source:MGI Symbol;Acc:MGI:1916788]	229.4	-11.67	0.97	-12	3.67e-33	1.32e-30	0	0	0	0	0	0	0.64	0	0	0.6	0	0.84	0	0	345.37	1747.38	881.92	287.94	203.43	721.01	302.8	603.75	180.6
ENSMUSG00000003849.8	Nqo1	NAD(P)H dehydrogenase, quinone 1 [Source:MGI Symbol;Acc:MGI:103187]	1440.24	-11.76	0.98	-11.95	6.2e-33	2.19e-30	0	0	4.5	0	0	1.27	0	0	4.78	0.6	0.47	0.84	0	0	478.63	1613.8	4631.69	1255.04	1145.99	1847.44	608.35	2347.44	19184.7
ENSMUSG00000070802.5	Pnmal2	PNMA-like 2 [Source:MGI Symbol;Acc:MGI:3645856]	1663.8	11.6	0.97	11.94	7.71e-33	2.68e-30	17.91	1296.86	42644.4	1348.4	3480.81	8303.54	1725.01	184.77	1398.62	984.7	424.83	16721.7	443.94	1321.58	0.46	0.54	0	0.32	3.39	0	0	1.04	0
ENSMUSG00000020183.7	Cpm	carboxypeptidase M [Source:MGI Symbol;Acc:MGI:1917824]	555.72	-11.63	0.98	-11.91	9.92e-33	3.4e-30	0	0	0	0.9	0.6	0	0.64	1.13	0.53	0.6	0	0	0	0.49	3503.53	2425.02	1337.47	2626.09	2461.5	88.61	289.03	16.63	28.73
ENSMUSG00000048827.7	Pkd1l3	polycystic kidney disease 1 like 3 [Source:MGI Symbol;Acc:MGI:2664670]	14649.1	9.83	0.83	11.89	1.26e-32	4.24e-30	26104.8	19321.3	44034.9	5404.39	17437.1	2215.8	12289.7	19838.5	5698.04	2997.03	4796.98	32306.8	92720.6	51557.6	11.99	2.16	8.11	3.81	0	165.08	4.13	5.2	6.16
ENSMUSG00000037010.7	Apln	apelin [Source:MGI Symbol;Acc:MGI:1353624]	8103.32	13.03	1.1	11.83	2.7e-32	8.94e-30	14110.1	10544.8	67748.1	1869.09	9269.17	1.27	5727.46	1.13	9677.17	34244	12237.9	877.31	3705.05	16354.1	0	1.08	0	2.22	0	0	5.51	1.04	0
ENSMUSG00000019970.11	Sgk1	serum/glucocorticoid regulated kinase 1 [Source:MGI Symbol;Acc:MGI:1340062]	512.01	-11.75	0.99	-11.83	2.79e-32	9.11e-30	0	0	0	0	0	0	3.22	0	0	0	0	0	0.98	0	2356.74	336.39	3148.32	1263.31	1040.03	34242	554.67	1510.93	1264.2
ENSMUSG00000096014.1	Sox1	SRY (sex determining region Y)-box 1 [Source:MGI Symbol;Acc:MGI:98357]	3031.65	10.44	0.88	11.82	3.19e-32	1.02e-29	1425.22	5077.93	2815.46	8144.28	10248.9	368.46	133.44	1697.9	5171.64	23.57	7592.77	15835.1	8961.41	2204.09	0.46	0.54	11.35	1.27	0	4.86	0	9.35	0
ENSMUSG00000079042.5	Apela	apelin receptor early endogenous ligand [Source:MGI Symbol;Acc:MGI:3642370]	851.45	-11.8	1	-11.8	3.79e-32	1.2e-29	0	0.33	0	0.9	0	1.27	0	2.25	0.53	0.6	0	0.84	0	0.49	233.78	636.54	2960.26	2675.35	1843.58	214.85	5636.14	5375.53	0
ENSMUSG00000001761.6	Smo	smoothened homolog (Drosophila) [Source:MGI Symbol;Acc:MGI:108075]	693.93	-13.59	1.15	-11.77	5.79e-32	1.8e-29	0	0	0	0	0	0	1.29	0	0	0	0	0	0	0	2409.77	500.26	4172.9	1457.49	322.1	1916.63	254.62	4572.27	352.99
ENSMUSG00000063130.3	Calml3	calmodulin-like 3 [Source:MGI Symbol;Acc:MGI:1917655]	752.01	-12.82	1.09	-11.77	5.91e-32	1.82e-29	0	0	0	0	0.3	0	0	0	0	0.6	0	0	1.97	0	2244.69	1654.36	238.31	169.71	108.5	6526.73	254.62	1238.67	4857.75
ENSMUSG00000021123.8	Rdh12	retinol dehydrogenase 12 [Source:MGI Symbol;Acc:MGI:1925224]	1151.32	-15.06	1.29	-11.69	1.47e-31	4.44e-29	0	0	0	0	0.3	0	0	0	0	0	0	0	0	0	148.02	468.35	1976.21	4940.72	394.99	1068.17	2616.44	7411.23	7455.93
ENSMUSG00000021998.12	Lcp1	lymphocyte cytosolic protein 1 [Source:MGI Symbol;Acc:MGI:104808]	2652.81	-11.05	0.95	-11.61	3.74e-31	1.12e-28	0.6	2.34	1.5	3.59	0.6	0	1.29	1.13	1.06	18.74	0	5.02	0	0	2722.4	5803.51	1157.52	29600.2	11910	8.5	5097.99	1198.14	3480.67
ENSMUSG00000030281.12	Il17rc	interleukin 17 receptor C [Source:MGI Symbol;Acc:MGI:2159336]	525.01	-12.7	1.1	-11.56	6.56e-31	1.93e-28	0	0	0	0	0.9	0	0	0	0	0	0	0	0	0.49	589.3	107.08	24.32	1285.87	760.32	2415.51	2798.11	1798.77	2294.45
ENSMUSG00000054580.10	Pla2r1	phospholipase A2 receptor 1 [Source:MGI Symbol;Acc:MGI:102468]	1155.31	-13.47	1.17	-11.56	6.88e-31	2e-28	0	0	1.5	0	0	0	0	1.13	0	0.6	0	0	0	0	4792.8	6869.46	4074.01	5109.8	1535.89	6.07	576.69	22.86	3581.23
ENSMUSG00000000296.7	Tpd52l1	tumor protein D52-like 1 [Source:MGI Symbol;Acc:MGI:1298386]	2254.7	8.57	0.74	11.52	1.04e-30	2.98e-28	868.15	7426.63	2371.47	3087.32	2460.88	939.5	6785.28	4525.85	5502.57	2418.54	1964.65	5309.05	6291.89	1826.08	0.46	1.08	35.67	1.27	34.75	4.86	0	2.08	0
ENSMUSG00000098509.2	Rgs21	regulator of G-protein signalling 21 [Source:MGI Symbol;Acc:MGI:3645243]	3792.72	-11.27	0.98	-11.5	1.33e-30	3.77e-28	2.99	0.67	6	7.18	3	0	5.16	4.51	3.72	0.6	2.85	7.53	0	0	10777.1	9578.41	17662.7	13186.4	23720.7	7.28	11825.6	430.21	0
ENSMUSG00000008540.7	Mgst1	microsomal glutathione S-transferase 1 [Source:MGI Symbol;Acc:MGI:1913850]	464.68	-14.73	1.28	-11.5	1.36e-30	3.79e-28	0	0	0	0	0	0	0	0	0	0	0	0	0	0	1766.06	375.33	932.18	1252.18	557.74	639.69	1651.62	688.96	2823.94
ENSMUSG00000043430.5	Psapl1	prosaposin-like 1 [Source:MGI Symbol;Acc:MGI:1924193]	1051.86	-14.72	1.28	-11.49	1.53e-30	4.22e-28	0	0	0	0	0	0	0	0	0	0	0	0	0.98	0	1986.01	2413.13	6377.7	526.93	812.02	9629.27	144.52	2097.01	205.23
ENSMUSG00000034634.7	Ly6d	lymphocyte antigen 6 complex, locus D [Source:MGI Symbol;Acc:MGI:96881]	968.58	-14.62	1.28	-11.46	2.15e-30	5.84e-28	0	0	0	0	0	0	0	0	0	0	0	0	0.98	0	2297.26	568.94	465.28	616.88	830.67	2007.67	1618.58	381.37	13489.6
ENSMUSG00000074743.4	Thbd	thrombomodulin [Source:MGI Symbol;Acc:MGI:98736]	243.56	-11.77	1.04	-11.36	6.46e-30	1.74e-27	0	0	0	0	0	0	0	0	0	0	0.95	0.84	0	0	2050.1	536.49	408.54	67.06	1041.73	410.27	342.71	258.75	484.34
ENSMUSG00000003545.2	Fosb	FBJ osteosarcoma oncogene B [Source:MGI Symbol;Acc:MGI:95575]	25845.6	7.77	0.68	11.36	6.78e-30	1.8e-27	33212.9	22385.4	130068	51039.1	29780.8	31837.8	20470	86659.3	70049.8	27751.9	43625.2	11180.1	17155	17605.4	53.03	9.19	257.77	46.08	45.77	66.76	4.13	235.89	909.16
ENSMUSG00000053716.9	Dusp7	dual specificity phosphatase 7 [Source:MGI Symbol;Acc:MGI:2387100]	922.48	-13.95	1.23	-11.35	7.45e-30	1.95e-27	0	0.33	0	0	0	0	0	0	0	0	0	0	0.98	0	486.93	271.49	567.41	88.67	1946.14	2095.06	13481.3	1929.7	348.89
ENSMUSG00000037362.8	Nov	nephroblastoma overexpressed gene [Source:MGI Symbol;Acc:MGI:109185]	119470	9.73	0.86	11.34	8.1e-30	2.09e-27	313305	111856	695083	135540	65144.3	151036	118711	275291	145027	256131	259952	97575.9	55206.6	66152.6	1.84	28.66	1271	22.56	0	381.14	16.52	19.74	47.2
ENSMUSG00000067642.7	Adgrf3	adhesion G protein-coupled receptor F3 [Source:MGI Symbol;Acc:MGI:2685887]	2309.07	-13.13	1.16	-11.32	1.07e-29	2.75e-27	0	0	1.5	0	0	0	0	0	0	0.6	1.9	2.51	0	0	4565.47	5946.82	10493.9	8798.97	10815.7	0	9484.41	698.31	2298.55
ENSMUSG00000032181.6	Scg3	secretogranin III [Source:MGI Symbol;Acc:MGI:103032]	4440.7	10.09	0.9	11.27	1.92e-29	4.85e-27	10103.7	5193.43	9790.37	712.8	2247.83	3.8	1761.11	22921.1	3635.44	32979.4	852.98	4374.03	5830.23	1680.05	14.76	1.08	0	0.95	22.89	3.64	5.51	1.04	0
ENSMUSG00000043681.5	Fam25c	family with sequence similarity 25, member C [Source:MGI Symbol;Acc:MGI:1916384]	487.04	-14.75	1.32	-11.2	3.99e-29	9.96e-27	0	0	0	0	0	0	0	0	0	0	0	0	0	0	2005.84	885.86	1514.18	620.05	389.06	1188.33	130.75	1229.32	3238.5
ENSMUSG00000028738.10	Tas1r2	taste receptor, type 1, member 2 [Source:MGI Symbol;Acc:MGI:1933546]	1214.32	-14.83	1.33	-11.19	4.47e-29	1.1e-26	0	0	0	0.9	0	0	0	0	0	0	0	0	0	0	804.64	1297.42	7204.5	5413.95	6169.85	3.64	5557.69	430.21	1046.66
ENSMUSG00000039542.11	Ncam1	neural cell adhesion molecule 1 [Source:MGI Symbol;Acc:MGI:97281]	10041.3	8.92	0.8	11.19	4.73e-29	1.15e-26	13979.3	14019.7	52424.3	3587.36	12685.2	4277.12	5303.94	847.26	13637.7	31781.4	14715.1	23573.8	26251.3	13592.8	0	5.41	194.54	9.22	4.24	2.43	24.77	4.16	28.73
ENSMUSG00000069072.5	Slc7a14	solute carrier family 7 (cationic amino acid transporter, y+ system), member 14 [Source:MGI Symbol;Acc:MGI:3040688]	3442.24	10.63	0.96	11.13	8.75e-29	2.11e-26	0	2996.96	6	4766.09	1678.29	17047.7	2312.26	11551.8	8519.18	10.88	3875.65	20250.2	2488.41	3641.91	0.46	1.62	1.62	2.22	4.24	6.07	2.75	3.12	4.1
ENSMUSG00000082029.1	H3f3c	H3 histone, family 3C [Source:MGI Symbol;Acc:MGI:3650546]	185.49	5.66	0.51	11.12	9.7e-29	2.31e-26	321.82	209.63	533.99	678.69	260.76	181.06	380.97	398.84	203.98	379.62	254.42	189.85	94.5	122.59	1.84	7.03	8.11	2.22	0	3.64	11.01	7.27	14.37
ENSMUSG00000029851.4	Tcaf2	TRPM8 channel-associated factor 2 [Source:MGI Symbol;Acc:MGI:2385258]	250.07	-12.97	1.17	-11.11	1.12e-28	2.64e-26	0	0	0	0	0	0	0	0	0	0	0	0	0.98	0	612.36	1487.79	223.72	435.4	307.69	742.86	302.8	593.36	1044.61
ENSMUSG00000022947.7	Cbr3	carbonyl reductase 3 [Source:MGI Symbol;Acc:MGI:1309992]	1426.9	-14.13	1.27	-11.1	1.21e-28	2.81e-26	0	0	0	0	0	0	0	2.25	0	0	0	0	0	0	600.83	4351.96	911.1	178.29	15.26	12788.9	1129.98	11227	1613.09
ENSMUSG00000024985.14	Tcf7l2	transcription factor 7 like 2, T cell specific, HMG box [Source:MGI Symbol;Acc:MGI:1202879]	1230.34	-8.94	0.81	-11.06	1.87e-28	4.32e-26	2.39	0.67	1.5	0	0	7.6	0.64	2.25	3.19	6.65	45.09	1.67	0.98	5.37	2934.05	3558.58	4740.31	2847.92	838.3	6799.84	4232.27	462.42	1806.01
ENSMUSG00000047228.8	BC048546	cDNA sequence BC048546 [Source:MGI Symbol;Acc:MGI:3039594]	2476.29	7.64	0.69	11.02	2.97e-28	6.78e-26	1843.77	476.35	184.5	4186.15	1886.24	23074.7	3633.73	6616.96	1032.63	855.35	2626.33	3130.4	3968.85	3267.31	2.31	5.95	6.48	13.03	4.24	25.49	63.31	21.82	28.73
ENSMUSG00000047250.9	Ptgs1	prostaglandin-endoperoxide synthase 1 [Source:MGI Symbol;Acc:MGI:97797]	858.58	-10.27	0.93	-11.02	3.21e-28	7.24e-26	0	1.34	4.5	0.9	0.3	1.27	1.93	1.13	0.53	9.07	0	0	0	0	169.69	417.51	2566.32	6827.9	588.25	909.15	5107.62	3115.38	24.63
ENSMUSG00000027555.8	Car13	carbonic anhydrase 13 [Source:MGI Symbol;Acc:MGI:1931322]	395.98	-12.18	1.11	-10.99	4.43e-28	9.89e-26	0	0	0	0.9	0	0	0	1.13	0	0.6	0	0	0	0	2158	174.68	1337.47	2817.41	356.85	1994.31	71.57	57.15	137.5
ENSMUSG00000082284.1	H3f3a-ps1	H3 histone, family 3A, pseudogene 1 [Source:MGI Symbol;Acc:MGI:1101782]	188.18	6.45	0.59	10.98	4.68e-28	1.03e-25	387.5	249.69	847.49	567.37	231.65	103.83	357.76	383.07	291.09	298.62	266.29	112.07	93.51	105	0.46	3.24	12.97	2.22	1.7	1.21	0	3.12	8.21
ENSMUSG00000025436.7	Xrcc6bp1	XRCC6 binding protein 1 [Source:MGI Symbol;Acc:MGI:1916984]	1215.18	-12.82	1.17	-10.98	5e-28	1.09e-25	0	0.33	1.5	0	0	0	0	2.25	0	0	0	0.84	0	0	1901.63	1500.23	1159.14	4081.67	11338.6	2.43	2809.12	4.16	5147.12
ENSMUSG00000072949.5	Acot1	acyl-CoA thioesterase 1 [Source:MGI Symbol;Acc:MGI:1349396]	384.88	-10.72	0.98	-10.96	5.88e-28	1.27e-25	0	0	1.5	2.69	0	0	1.93	0	0	0	0.95	0	0	0	257.76	974.55	233.45	492.29	350.92	3632.98	474.84	131.97	2296.5
ENSMUSG00000021127.6	Zfp36l1	zinc finger protein 36, C3H type-like 1 [Source:MGI Symbol;Acc:MGI:107946]	1956.81	-13.96	1.28	-10.93	8.26e-28	1.77e-25	0	0	1.5	1.8	0	0	0	0	0	0	0	0	0	0	5735.77	14679.9	5187.76	226.6	1270.59	7372.77	5926.55	0	4603.26
ENSMUSG00000028532.10	Cachd1	cache domain containing 1 [Source:MGI Symbol;Acc:MGI:2444177]	667.14	-10.98	1.01	-10.89	1.36e-27	2.88e-25	0.6	1	1.5	0	0	0	0.64	1.13	0.53	2.42	0	1.67	0	0	994.16	926.42	22.7	1822.02	340.74	5352.97	5842.59	18.7	14.37
ENSMUSG00000003283.9	Hck	hemopoietic cell kinase [Source:MGI Symbol;Acc:MGI:96052]	271.36	-11.96	1.1	-10.86	1.77e-27	3.72e-25	0	0.33	0	0	0	0	0.64	0	0	0	0.47	0	0	0	28.59	452.66	528.5	2012.07	2041.92	156.58	723.96	166.26	129.29
ENSMUSG00000006205.9	Htra1	HtrA serine peptidase 1 [Source:MGI Symbol;Acc:MGI:1929076]	2292.79	-14.49	1.34	-10.85	1.98e-27	4.11e-25	0	0	0	0	0	0	0	0	0	1.81	0	0	0	0	1487.55	38.4	411.78	27.33	3265.89	894.59	8537.48	6515.48	31553.8
ENSMUSG00000036594.10	H2-Aa	histocompatibility 2, class II antigen A, alpha [Source:MGI Symbol;Acc:MGI:95895]	1402.69	-13.71	1.26	-10.85	2.05e-27	4.23e-25	0	0	1.5	0	0	0	0	0	0	1.21	0	0	0	0	484.17	6630.42	6.48	644.52	918.82	8994.44	1384.61	42.61	13153.1
ENSMUSG00000074156.4	Ces1h	carboxylesterase 1H [Source:MGI Symbol;Acc:MGI:1922954]	368.81	-13.39	1.24	-10.81	3.08e-27	6.29e-25	0	0	0	0	0	0	0	0	0	0	0	0.84	0	0	254.07	1876.09	95.65	165.9	732.35	1826.81	322.07	1396.62	1812.16
ENSMUSG00000023041.6	Krt6b	keratin 6B [Source:MGI Symbol;Acc:MGI:1333768]	1185.05	-14.8	1.37	-10.8	3.49e-27	7.05e-25	0	0	0	0	0	0	0.64	0	0	0	0	0	0	0	2098.52	1367.73	6137.77	471.95	2251.29	4080.88	3260.57	7586.84	0
ENSMUSG00000020913.3	Krt24	keratin 24 [Source:MGI Symbol;Acc:MGI:1922956]	508.26	-13.03	1.21	-10.79	3.68e-27	7.38e-25	0	0	0	0	0	0	0	0	0	0.6	0	0	0.98	0	938.36	11.9	68.09	615.6	923.91	6111.61	836.82	1355.05	827.07
ENSMUSG00000074622.4	Mafb	v-maf musculoaponeurotic fibrosarcoma oncogene family, protein B (avian) [Source:MGI Symbol;Acc:MGI:104555]	1487.82	-13.01	1.21	-10.71	8.66e-27	1.72e-24	0	0	0	0.9	0	0	0	0	0	0	0	0.84	2.95	0	1559.94	6767.24	0	537.74	1467.24	8073.15	7141.87	1249.06	7418.99
ENSMUSG00000001665.6	Gstt3	glutathione S-transferase, theta 3 [Source:MGI Symbol;Acc:MGI:2143526]	1300.69	-13.71	1.28	-10.7	9.86e-27	1.94e-24	0	0	0	0	0	0	0	0	0.53	0.6	0	0	0.98	0	2586.84	1818.77	625.77	5140.63	5857.08	0	684.04	13143.2	57.46
ENSMUSG00000048285.8	Frmd6	FERM domain containing 6 [Source:MGI Symbol;Acc:MGI:2442579]	166.04	-11.39	1.07	-10.65	1.66e-26	3.22e-24	0	0.33	0	0	0.3	0	0	0	0.53	0	0	0	0	0	757.61	607.88	17.83	220.24	473.82	521.94	484.47	28.06	705.98
ENSMUSG00000042671.8	Rgs8	regulator of G-protein signaling 8 [Source:MGI Symbol;Acc:MGI:108408]	2344.37	-13.55	1.27	-10.65	1.67e-26	3.23e-24	0	0	0	0	0	0	1.93	1.13	0	0	0.47	0.84	0	0	1837.99	2621.34	14258.2	7504.84	3736.32	2.43	6362.85	0	17592.1
ENSMUSG00000039238.6	Zfp750	zinc finger protein 750 [Source:MGI Symbol;Acc:MGI:2442210]	1226.92	-13.28	1.25	-10.65	1.75e-26	3.34e-24	0	0	0	0.9	0	0	0	0	0	0	0	0	0.98	0.98	1980.48	1405.58	1330.98	589.23	361.09	961.35	0	12922.9	8664.72
ENSMUSG00000033268.8	Duox1	dual oxidase 1 [Source:MGI Symbol;Acc:MGI:2139422]	272.12	-13.04	1.22	-10.65	1.83e-26	3.46e-24	0	0	0	0	0	0	0	0	0	0.6	0	0	0	0	430.22	724.69	278.84	586.05	680.64	2381.52	261.51	842.75	71.83
ENSMUSG00000092572.3	Serpinb10	serine (or cysteine) peptidase inhibitor, clade B (ovalbumin), member 10 [Source:MGI Symbol;Acc:MGI:2138648]	1174.14	-14.67	1.38	-10.62	2.32e-26	4.36e-24	0	0	0	0	0	0	0	1.13	0	0	0	0	0	0	56.26	265	11126.1	2123.31	65.27	10119.6	110.11	2487.73	650.57
ENSMUSG00000033033.6	Calhm2	calcium homeostasis modulator 2 [Source:MGI Symbol;Acc:MGI:1919941]	1533.85	-12.83	1.21	-10.61	2.66e-26	4.95e-24	0	0	0	0	0	0	0	0	0	0.6	0	2.51	0.98	0.98	381.8	6287	38.91	2359.44	1173.11	2.43	22601	1964	465.87
ENSMUSG00000026450.10	Chit1	chitinase 1 (chitotriosidase) [Source:MGI Symbol;Acc:MGI:1919134]	537.54	-13.79	1.3	-10.61	2.79e-26	5.15e-24	0	0	0	0	0	1.27	0	0	0	0	0	0	0	0	57.18	39.48	823.56	622.91	926.45	2851.27	356.47	1938.02	4746.92
ENSMUSG00000064246.6	Chil1	chitinase-like 1 [Source:MGI Symbol;Acc:MGI:1340899]	1668.54	-13.62	1.29	-10.57	3.95e-26	7.23e-24	0	0	0	0.9	0	0	0	0	0.53	0.6	0	0.84	0	0	1060.56	1105.97	4200.46	14201.2	5837.58	3.64	11729.2	234.85	0
ENSMUSG00000024538.7	Ppic	peptidylprolyl isomerase C [Source:MGI Symbol;Acc:MGI:97751]	568.92	-12.97	1.23	-10.56	4.34e-26	7.86e-24	0	0	1.5	0.9	0	0	0	0	0	0	0	0	0	0	652.47	731.18	2102.66	311.14	188.17	75.26	12.39	6632.9	2376.54
ENSMUSG00000000093.6	Tbx2	T-box 2 [Source:MGI Symbol;Acc:MGI:98494]	446.35	-13.73	1.3	-10.55	4.9e-26	8.81e-24	0	0.33	0	0	0	0	0	0	0	0	0	0	0	0	984.93	179.55	533.37	89.94	51.71	846.04	2784.35	2109.48	2686.43
ENSMUSG00000053398.7	Phgdh	3-phosphoglycerate dehydrogenase [Source:MGI Symbol;Acc:MGI:1355330]	241.89	-13.8	1.31	-10.54	5.94e-26	1.06e-23	0	0	0	0	0	0	0	0	0	0	0	0	0	0	109.74	194.69	648.47	516.13	1248.55	166.29	847.83	1078.64	753.19
ENSMUSG00000040703.7	Cyp2s1	cytochrome P450, family 2, subfamily s, polypeptide 1 [Source:MGI Symbol;Acc:MGI:1921384]	817.1	-14.33	1.36	-10.53	6.08e-26	1.07e-23	0	0	0	0	0	0	0	0	0	0.6	0	0	0	0	1104.82	465.1	2407.44	419.2	1012.06	7013.48	2.75	303.43	6064.49
ENSMUSG00000045679.9	Pqlc3	PQ loop repeat containing [Source:MGI Symbol;Acc:MGI:2444067]	267.66	-10.23	0.97	-10.52	7.04e-26	1.23e-23	0	0.67	1.5	0	0.3	0	0	0	2.12	0	0.95	0.84	0	0	278.05	573.81	1412.04	1382.8	389.06	4.86	207.83	1882.94	18.47
ENSMUSG00000033676.9	Gabrb3	gamma-aminobutyric acid (GABA) A receptor, subunit beta 3 [Source:MGI Symbol;Acc:MGI:95621]	5915.69	11.29	1.07	10.51	7.65e-26	1.33e-23	25511.3	3044.69	3	32911.1	11544.3	6.33	21366	232.1	9967.72	6.65	15831.6	4791.36	7535.1	3283.43	0	1.08	3.24	0.95	0	2.43	0	14.55	4.1
ENSMUSG00000030772.5	Dkk3	dickkopf homolog 3 (Xenopus laevis) [Source:MGI Symbol;Acc:MGI:1354952]	542.63	-13.89	1.32	-10.51	8.15e-26	1.41e-23	0	0	0	0	0	0	0	0	0	0	0.47	0	0	0	179.37	454.29	14.59	497.06	776.42	1130.07	732.22	4135.82	4560.17
ENSMUSG00000026728.5	Vim	vimentin [Source:MGI Symbol;Acc:MGI:98932]	661.05	-15	1.43	-10.45	1.4e-25	2.39e-23	0	0	0	0	0	0	0	0	0	0	0	0	0	0	3.23	4468.77	2464.18	2434.77	289.89	1615.6	1169.9	2581.25	176.5
ENSMUSG00000078964.1	Ces1b	carboxylesterase 1B [Source:MGI Symbol;Acc:MGI:3779470]	117.66	-10.67	1.02	-10.43	1.78e-25	3.01e-23	0	0	0	0	0	0	0.64	0	0	0.6	0	0	0.98	0	219.95	105.46	19.45	172.57	706.92	496.45	96.34	271.22	615.68
ENSMUSG00000026278.10	Bok	BCL2-related ovarian killer [Source:MGI Symbol;Acc:MGI:1858494]	347.29	-13.26	1.27	-10.43	1.83e-25	3.08e-23	0	0	0	0	0	0	0	0	0	0	0	0	0.98	0	862.74	1347.18	398.81	849.83	271.24	212.42	12.39	2324.58	1707.5
ENSMUSG00000029287.10	Tgfbr3	transforming growth factor, beta receptor III [Source:MGI Symbol;Acc:MGI:104637]	634.73	-11.93	1.14	-10.43	1.89e-25	3.16e-23	0	1	0	0	0	0	0.64	1.13	0	1.21	0	0	0	0	232.4	5623.96	1525.52	4324.16	901.87	2.43	430.8	10.39	1543.31
ENSMUSG00000043461.9	Sptssb	serine palmitoyltransferase, small subunit B [Source:MGI Symbol;Acc:MGI:1913433]	1144.86	-12.49	1.2	-10.41	2.26e-25	3.75e-23	0	0	0	0	0	0	3.87	0	0	0	0	0.84	0	0	4351.05	2829.56	4074.01	117.59	16.1	4168.27	207.83	2261.19	8301.47
ENSMUSG00000050953.9	Gja1	gap junction protein, alpha 1 [Source:MGI Symbol;Acc:MGI:95713]	1280.3	-10.58	1.02	-10.4	2.52e-25	4.15e-23	0	4.01	0	0	0	0	10.31	0	0	1.21	3.8	0	3.94	0	1517.52	839.35	181.57	1699.35	2320.79	3947.36	3168.35	5674.81	10074.6
ENSMUSG00000038637.10	Lrrc56	leucine rich repeat containing 56 [Source:MGI Symbol;Acc:MGI:1917802]	640.35	-11.49	1.11	-10.36	3.7e-25	6.04e-23	0	0	0	0.9	0.6	0	1.29	2.25	0	0	0	0	0	0.98	2359.05	1415.32	2650.62	2093.75	3140.44	4.86	3012.82	2.08	43.1
ENSMUSG00000054325.5	Lce3a	late cornified envelope 3A [Source:MGI Symbol;Acc:MGI:3645650]	483.45	-14.61	1.41	-10.35	4.39e-25	7.1e-23	0	0	0	0	0	0	0	0	0	0	0	0	0	0	379.96	640.87	736.01	309.87	55.94	4511.79	1255.23	3143.43	86.2
ENSMUSG00000074486.2	Bglap2	bone gamma-carboxyglutamate protein 2 [Source:MGI Symbol;Acc:MGI:88157]	807.26	-15.21	1.47	-10.33	5.35e-25	8.6e-23	0	0	0	0	0	0	0	0	0	0	0	0	0	0	2432.83	357.48	4972.14	34.32	7177.67	109.24	60.56	613.1	2809.57
ENSMUSG00000036027.7	1810046K07Rik	RIKEN cDNA 1810046K07 gene [Source:MGI Symbol;Acc:MGI:1917059]	4635.5	-12.13	1.18	-10.28	8.26e-25	1.32e-22	0.6	0.67	0	4.49	0	13.93	1.29	4.51	0.53	0.6	0	0	0	0	4416.07	1660.31	8425.24	25038	12331.2	10.92	44417.5	10290.7	0
ENSMUSG00000024610.10	Cd74	CD74 antigen (invariant polypeptide of major histocompatibility complex, class II antigen-associated) [Source:MGI Symbol;Acc:MGI:96534]	741.6	-14.08	1.37	-10.27	9.8e-25	1.55e-22	0	0	1.5	0	0	0	0	0	0	0	0	0	0	0	59.48	1611.09	3425.54	324.17	617.92	8176.32	1789.25	1049.54	2.05
ENSMUSG00000001281.5	Itgb7	integrin beta 7 [Source:MGI Symbol;Acc:MGI:96616]	2545.84	-14.95	1.46	-10.27	9.93e-25	1.56e-22	0	0	0	0	0	0	0	0	0	1.21	0	0	0	0	2654.62	4705.65	1262.89	18818	6063.05	3.64	16938.7	0	8106.5
ENSMUSG00000074364.5	Ehd2	EH-domain containing 2 [Source:MGI Symbol;Acc:MGI:2154274]	377.11	-11.82	1.15	-10.25	1.13e-24	1.76e-22	0	0	0	0	0	3.8	0	0	0	0	0	0	0	0	814.32	139.53	30.8	2648.65	812.02	495.24	1493.34	24504.2	2083.06
ENSMUSG00000039717.11	Ralyl	RALY RNA binding protein-like [Source:MGI Symbol;Acc:MGI:1924147]	2863.94	-13.41	1.31	-10.22	1.66e-24	2.56e-22	0	0	0	0	0	0	0.64	0	0.53	0.6	0.47	3.35	0	0	4661.84	3103.75	10801.9	20401	9952.79	8.5	16933.2	0	2.05
ENSMUSG00000021876.10	Rnase4	ribonuclease, RNase A family 4 [Source:MGI Symbol;Acc:MGI:1926217]	505.15	-13.64	1.34	-10.21	1.76e-24	2.71e-22	0	0	0	0	0	1.27	0	0	0	0	0	0	0	0	7.38	203.35	692.24	178.61	1200.23	5042.23	256	3222.41	814.75
ENSMUSG00000024640.5	Psat1	phosphoserine aminotransferase 1 [Source:MGI Symbol;Acc:MGI:2183441]	3952.65	-11.78	1.15	-10.21	1.83e-24	2.79e-22	0	0	19.5	4.49	0	1.27	0	0	0.53	0.6	0	0	3.94	0	4197.5	15434.9	5633.58	7.63	4092.32	9040.56	2722.41	16658.6	33093
ENSMUSG00000028464.12	Tpm2	tropomyosin 2, beta [Source:MGI Symbol;Acc:MGI:98810]	232.12	-13.71	1.34	-10.2	2.05e-24	3.1e-22	0	0	0	0	0	0	0	0	0	0	0	0	0	0	1771.59	922.09	71668.9	196.41	127.14	1064.52	289.03	620.37	250.38
ENSMUSG00000026167.10	Wnt10a	wingless-type MMTV integration site family, member 10A [Source:MGI Symbol;Acc:MGI:108071]	1051.1	-13.75	1.35	-10.19	2.15e-24	3.23e-22	0	0	0	0	0	0	0	0	0	0	0	1.67	0	0	200.58	28.12	7595.2	1.27	498.4	3777.42	1567.66	7822.73	2682.33
ENSMUSG00000048612.11	Myof	myoferlin [Source:MGI Symbol;Acc:MGI:1919192]	563.65	-11.58	1.14	-10.17	2.69e-24	4.02e-22	0	0	0	0	0	0	1.29	0	0	2.42	0	0	0.98	0	2342.91	18.39	51.88	154.14	615.37	4516.64	2690.76	227.57	2341.65
ENSMUSG00000005087.13	Cd44	CD44 antigen [Source:MGI Symbol;Acc:MGI:88338]	1548.62	-9.88	0.97	-10.16	2.85e-24	4.22e-22	1.19	0.67	6	5.39	0	0	1.93	1.13	0	0	0	0.84	0	30.77	6758.06	3368.75	742.5	6427.77	5423.94	5450.07	4449.73	1502.61	1446.86
ENSMUSG00000050505.7	Pcdh20	protocadherin 20 [Source:MGI Symbol;Acc:MGI:2443376]	2671.36	-11.38	1.12	-10.12	4.5e-24	6.63e-22	0	0.33	9	0	0.6	1.27	1.93	0	0.53	0.6	2.85	10.04	0	0	13689.5	2653.79	5998.34	16321.6	8705.94	1.21	12494.5	1549.37	0
ENSMUSG00000022178.10	Ajuba	ajuba LIM protein [Source:MGI Symbol;Acc:MGI:1341886]	2216.26	-12.09	1.2	-10.08	6.63e-24	9.7e-22	0	0	0	0	0.3	0	0	0	0	0	0	5.02	0	6.84	2535.65	5081.52	2342.6	819	1162.94	11893	34.41	16677.3	10415.3
ENSMUSG00000026175.8	Vil1	villin 1 [Source:MGI Symbol;Acc:MGI:98930]	15710.4	5.2	0.52	10.07	7.81e-24	1.13e-21	51766.5	26151.8	52143.8	12629.4	18314.8	41911.5	24029.5	4092.08	14048.8	35252.3	3809.68	28641.1	22368.1	20136.7	780.66	263.92	1724.93	619.74	648.43	131.09	1266.24	359.55	248.33
ENSMUSG00000005410.5	Mcm5	minichromosome maintenance deficient 5, cell division cycle 46 (S. cerevisiae) [Source:MGI Symbol;Acc:MGI:103197]	351.57	-11.61	1.16	-10.05	8.89e-24	1.28e-21	0	0	0	0	0.3	0	0	1.13	0	0	0	0.84	0.98	0	185.83	55.16	4133.99	159.86	355.15	1302.43	1774.11	114.31	2.05
ENSMUSG00000063651.7	Cnfn	cornifelin [Source:MGI Symbol;Acc:MGI:1919633]	416.82	-12.09	1.2	-10.04	9.9e-24	1.42e-21	0	0	0	0	0	0	0	0	0	0	0	0	0	1.95	771.9	592.19	4549.01	166.22	8.48	1528.2	730.84	209.91	1028.19
ENSMUSG00000062342.2	Serpinb9e	serine (or cysteine) peptidase inhibitor, clade B, member 9e [Source:MGI Symbol;Acc:MGI:894672]	959.01	-10.08	1	-10.03	1.09e-23	1.56e-21	0.6	0	9	0	0.9	0	2.58	0	0.53	0.6	3.32	8.36	0	0.49	1432.67	4137.79	1846.52	7356.1	6589.42	41.27	560.17	15.59	51.31
ENSMUSG00000078144.3	Capns2	calpain, small subunit 2 [Source:MGI Symbol;Acc:MGI:1916793]	1972.52	-11.89	1.19	-9.98	1.86e-23	2.64e-21	0	0	0	0	0	0	0	0	0	0	0	0	10.83	2.44	4713.95	4728.36	3299.09	922.29	1218.03	12606.8	1771.36	11631.2	4463.71
ENSMUSG00000028435.8	Aqp3	aquaporin 3 [Source:MGI Symbol;Acc:MGI:1333777]	242.84	-12.76	1.28	-9.96	2.2e-23	3.1e-21	0	0	0	0	0	0	0	0	0	0	0	0	0.98	0	268.83	469.97	152.39	218.66	600.12	144.45	52.3	564.26	3113.31
ENSMUSG00000046215.3	Rprml	reprimo-like [Source:MGI Symbol;Acc:MGI:2144486]	1698.86	-15.06	1.51	-9.95	2.47e-23	3.45e-21	0.6	0	0	0	0	0	0	0	0	0	0	0	0	0	8959.86	704.14	3611.98	8146.18	14380.8	0	3189	13.51	67.73
ENSMUSG00000046818.7	Ddit4l	DNA-damage-inducible transcript 4-like [Source:MGI Symbol;Acc:MGI:1920534]	658.65	-11.7	1.18	-9.95	2.56e-23	3.56e-21	0	0	0	0.9	0	0	0.64	2.25	0	0	0	1.67	0	0	1938.51	281.22	2081.59	1221.04	7014.08	10.92	2456.78	137.17	2.05
ENSMUSG00000066026.10	Dhrs3	dehydrogenase/reductase (SDR family) member 3 [Source:MGI Symbol;Acc:MGI:1315215]	1147.09	-12.28	1.24	-9.93	3.19e-23	4.39e-21	0	0	1.5	0	0	0	1.93	0	2.12	0	0	0	0	0	276.21	326.65	590.11	3082.47	9.32	15851.3	1157.51	35.33	5048.61
ENSMUSG00000034258.3	Mfsd7c	major facilitator superfamily domain containing 7C [Source:MGI Symbol;Acc:MGI:2384974]	1023.57	-13.83	1.4	-9.91	3.6e-23	4.93e-21	1.19	0	0	0	0	0	0	0	0	0	0	0	0	0	121.27	9010.01	530.12	6752.26	2833.6	4.86	86.71	4187.78	14.37
ENSMUSG00000036777.7	Anln	anillin, actin binding protein [Source:MGI Symbol;Acc:MGI:1920174]	438.57	-11.19	1.13	-9.89	4.64e-23	6.31e-21	0.6	0	0	0	0	0	0	0	0	3.02	0.95	0	0	0	1111.74	3496.38	1186.7	582.87	1037.49	10.92	1447.92	1204.38	4.1
ENSMUSG00000022425.11	Enpp2	ectonucleotide pyrophosphatase/phosphodiesterase 2 [Source:MGI Symbol;Acc:MGI:1321390]	1759.11	-12.01	1.22	-9.86	5.92e-23	8e-21	0	0	0	0	0	0	0	1.13	0	6.04	1.42	0	0	1.47	6928.21	8395.1	4959.17	1735.58	810.33	782.92	16821.7	4.16	12.31
ENSMUSG00000021194.5	Chga	chromogranin A [Source:MGI Symbol;Acc:MGI:88394]	4872.21	10.32	1.05	9.86	6.03e-23	8.09e-21	24787	4992.81	16466.8	533.26	677.26	13221.3	3265.65	9026.92	4650.54	8666.49	3315.07	14532.1	5008.31	2875.14	0	0	0	41	0	0	0	1.04	0
ENSMUSG00000025739.9	Gng13	guanine nucleotide binding protein (G protein), gamma 13 [Source:MGI Symbol;Acc:MGI:1925616]	266.74	-12.27	1.24	-9.86	6.31e-23	8.42e-21	0	0.33	0	0	0	0	0	0	0	0	0	0.84	0	0	145.25	51.38	2233.98	476.72	475.52	103.18	2521.47	91.45	34.89
ENSMUSG00000031137.13	Fgf13	fibroblast growth factor 13 [Source:MGI Symbol;Acc:MGI:109178]	2802.46	10.14	1.03	9.84	7.6e-23	1.01e-20	1.19	4166.96	5704.42	9683.01	5193.01	7409.63	2035.71	2376.16	4060.92	5.44	11811.1	6206.44	5473.9	300.36	0	0.54	0	0.95	24.58	1.21	0	1.04	0
ENSMUSG00000053897.11	Slc39a8	solute carrier family 39 (metal ion transporter), member 8 [Source:MGI Symbol;Acc:MGI:1914797]	6638.74	-11.82	1.2	-9.83	8.33e-23	1.1e-20	0	2.34	12	0.9	0	0	0	0	0	0	2.37	25.93	0	2.44	20170.4	17312.1	11845.9	47084	27389.2	18.21	20964.5	7821.69	38.99
ENSMUSG00000031351.11	Zfp185	zinc finger protein 185 [Source:MGI Symbol;Acc:MGI:108095]	311.91	-12.34	1.26	-9.82	9.45e-23	1.24e-20	0	0	0	0	0	0	0	0	0	0	0	0	0.98	0.49	60.87	732.27	567.41	4.13	90.7	2927.74	747.36	1964	77.99
ENSMUSG00000020467.11	Efemp1	epidermal growth factor-containing fibulin-like extracellular matrix protein 1 [Source:MGI Symbol;Acc:MGI:1339998]	216.48	-11.31	1.15	-9.8	1.09e-22	1.42e-20	0	0	0	0	0	0	0.64	0	0	0	0	0.84	0.98	0	617.43	319.08	0	479.9	565.36	513.45	758.37	1644.98	77.99
ENSMUSG00000052688.8	5430435G22Rik	RIKEN cDNA 5430435G22 gene [Source:MGI Symbol;Acc:MGI:2442295]	1305.76	-14.59	1.5	-9.75	1.85e-22	2.39e-20	0	0	0	0.9	0	0	0	0	0	0	0	0	0	0	623.88	3142.15	55.12	35.28	0.85	4988.82	9.63	14707.1	6468.79
ENSMUSG00000035112.13	Wnk4	WNK lysine deficient protein kinase 4 [Source:MGI Symbol;Acc:MGI:1917097]	2160.57	-11.95	1.23	-9.75	1.91e-22	2.46e-20	0	0	1.5	0	0.3	5.06	0	0	0	0	0	0.84	0	5.86	45.19	185.5	9.73	306.37	4756.86	17070	922.15	12093.6	14290
ENSMUSG00000041605.12	5730559C18Rik	RIKEN cDNA 5730559C18 gene [Source:MGI Symbol;Acc:MGI:1921579]	170.75	-13.27	1.36	-9.74	2.03e-22	2.6e-20	0	0	0	0	0	0	0	0	0	0	0	0	0	0	55.79	83.29	1024.58	147.78	283.95	775.63	67.44	807.42	681.36
ENSMUSG00000032911.5	Cspg4	chondroitin sulfate proteoglycan 4 [Source:MGI Symbol;Acc:MGI:2153093]	441.49	-12.1	1.24	-9.74	2.13e-22	2.71e-20	0	0	0	0	0	0	0.64	0	0	0	1.42	0	0	0	1.38	41.64	66.47	1440.65	1349.42	917.65	886.37	5068.98	379.67
ENSMUSG00000033174.13	Mgll	monoglyceride lipase [Source:MGI Symbol;Acc:MGI:1346042]	923.38	-9.9	1.02	-9.72	2.39e-22	3.01e-20	0	1	0	6.28	0	3.8	0	10.14	1.59	4.84	0	0.84	0	0	670	1354.75	4033.48	6330.52	2402.16	5651.57	659.27	58.19	49.25
ENSMUSG00000041653.4	Pnpla3	patatin-like phospholipase domain containing 3 [Source:MGI Symbol;Acc:MGI:2151796]	585.74	-11.55	1.19	-9.72	2.4e-22	3.01e-20	0	0	0	0.9	0.6	0	0	0	0	0	0	1.67	1.97	0	3022.13	347.75	61.6	6603.84	1835.95	769.56	4.13	3.12	818.86
ENSMUSG00000061171.11	Slc38a11	solute carrier family 38, member 11 [Source:MGI Symbol;Acc:MGI:2443383]	4743.93	10.3	1.06	9.72	2.54e-22	3.17e-20	22488.9	213.31	1799.98	22455.1	94.22	34205.6	297.82	5848.57	346.87	18.74	93.03	804.55	17505.5	2893.7	0.92	0.54	11.35	0.32	0	3.64	0	3.12	24.63
ENSMUSG00000009248.5	Ascl2	achaete-scute complex homolog 2 (Drosophila) [Source:MGI Symbol;Acc:MGI:96920]	263.14	-10.17	1.05	-9.71	2.72e-22	3.38e-20	0	0	0	2.69	0	0	0	3.38	0	0.6	0.47	0	0	0	520.13	372.62	179.95	969.97	1662.19	1.21	1337.81	541.4	459.71
ENSMUSG00000020427.7	Igfbp3	insulin-like growth factor binding protein 3 [Source:MGI Symbol;Acc:MGI:96438]	1592.64	-14.77	1.52	-9.7	2.98e-22	3.68e-20	0	0	0	0	0	0	0	0	0	0	0	0	0.98	0	0.46	58.41	0	2106.78	3355.74	5709.83	4024.44	9062.44	12311.6
ENSMUSG00000031502.9	Col4a1	collagen, type IV, alpha 1 [Source:MGI Symbol;Acc:MGI:88454]	1135.84	-13.36	1.38	-9.7	3.12e-22	3.82e-20	0	0	1.5	0	0	0	0	0	0	0	0.47	0	0	0.49	80.69	2977.2	11.35	2.54	31.36	33.99	12502.7	10246	236.01
ENSMUSG00000029581.10	Fscn1	fascin homolog 1, actin bundling protein (Strongylocentrotus purpuratus) [Source:MGI Symbol;Acc:MGI:1352745]	9907.74	6.31	0.65	9.7	3.13e-22	3.82e-20	5931.95	13497.6	38614	20999.9	8258.23	57574	12169.8	10160.4	7545.51	20245.4	6183.48	3462.42	12182.2	9319.41	38.73	37.86	502.56	34.96	60.18	867.88	72.95	59.23	59.52
ENSMUSG00000032278.7	Paqr5	progestin and adipoQ receptor family member V [Source:MGI Symbol;Acc:MGI:1921340]	461.84	-13.52	1.4	-9.68	3.52e-22	4.26e-20	0	0	0	0	0	0	0	0	0	0.6	0	0	0	0	1284.2	86.53	25.94	531.7	4.24	3142.59	176.17	1031.88	4338.52
ENSMUSG00000052957.7	Gas1	growth arrest specific 1 [Source:MGI Symbol;Acc:MGI:95655]	345.79	-10.53	1.09	-9.67	4.09e-22	4.94e-20	0	0	0	0.9	0	0	1.29	0	0	2.42	0	0.84	0.98	0	203.35	542.98	165.36	2273.32	9.32	1332.78	1428.65	1988.94	2.05
ENSMUSG00000029291.7	Rufy3	RUN and FYVE domain containing 3 [Source:MGI Symbol;Acc:MGI:106484]	4345.5	9.36	0.97	9.64	5.38e-22	6.45e-20	4.18	361.18	47318.4	7.18	715.97	1124.36	10797.4	3965.9	34.53	7844.39	5257.88	10168.1	4784.86	7480.14	0.92	5.41	6.48	0.64	1.7	4.86	22.02	5.2	34.89
ENSMUSG00000031757.6	Mt4	metallothionein 4 [Source:MGI Symbol;Acc:MGI:99692]	1797.65	-11.61	1.21	-9.62	6.72e-22	8.01e-20	0	0	0	0	0	13.93	0	0	0	0.6	0	0	0.98	0	1688.13	826.91	1141.31	1904.65	1364.67	13842.5	1485.08	13456	5621.19
ENSMUSG00000070576.4	Mn1	meningioma 1 [Source:MGI Symbol;Acc:MGI:1261813]	2001.22	-15.39	1.6	-9.6	7.91e-22	9.37e-20	0	0	0	0	0.3	0	0	0	0	0	0	0	0	0	3502.61	866.39	28813.1	6845.37	5224.75	1.21	751.49	22.86	0
ENSMUSG00000023439.7	Gnb3	guanine nucleotide binding protein (G protein), beta 3 [Source:MGI Symbol;Acc:MGI:95785]	25961.7	-9.76	1.02	-9.59	8.83e-22	1.04e-19	4.18	4.01	9	11.67	164.44	639.42	1.93	12.39	5.31	4.84	4.27	3.35	0	1.47	31155	8319.93	100150	141766	100806	11250.9	175348	16129.7	11328.6
ENSMUSG00000024747.3	Aldh1a7	aldehyde dehydrogenase family 1, subfamily A7 [Source:MGI Symbol;Acc:MGI:1347050]	2592.79	10.51	1.1	9.58	9.57e-22	1.12e-19	6.57	1774.21	0	8.08	1513.55	5043.15	11239	12792.3	290.03	14892.1	2257.04	1982.11	1764.92	6051.12	0	0	0	0.32	0.85	3.64	2.75	10.39	2.05
ENSMUSG00000029223.9	Uchl1	ubiquitin carboxy-terminal hydrolase L1 [Source:MGI Symbol;Acc:MGI:103149]	3576.67	8.67	0.91	9.56	1.18e-21	1.37e-19	13329.1	2835.06	6415.41	5485.18	3798.29	3961.84	10881.2	2901.19	2350.5	5765.57	1424	8778.16	9770.53	4454.58	0	0.54	85.92	0.32	0	0	8.26	17.67	0
ENSMUSG00000015085.8	Entpd2	ectonucleoside triphosphate diphosphohydrolase 2 [Source:MGI Symbol;Acc:MGI:1096863]	415.57	-14.28	1.49	-9.56	1.21e-21	1.4e-19	0	0	0	0	0	0	0	0	0	0	0	0	0	0	594.37	47.05	17.83	76.59	108.5	4529.99	3220.65	784.56	178.55
ENSMUSG00000085081.1	Rptoros	regulatory associated protein of MTOR, complex 1, opposite strand [Source:MGI Symbol;Acc:MGI:2442055]	2236.73	12.83	1.34	9.55	1.27e-21	1.46e-19	3886.97	197.95	1.5	16118	935.92	91.16	4993.88	0	2155.56	12205.8	4465.67	35.96	2126.17	4228.46	0	0	0	1.91	0	0	0	0	0
ENSMUSG00000022687.7	Boc	biregional cell adhesion molecule-related/down-regulated by oncogenes (Cdon) binding protein [Source:MGI Symbol;Acc:MGI:2151153]	242.23	-11.03	1.16	-9.55	1.34e-21	1.54e-19	0	0	1.5	0	0	0	0	0	0	0.6	0	0	0.98	0.49	987.7	230.93	4.86	77.86	1107.84	189.36	1.38	923.81	2044.07
ENSMUSG00000064080.8	Fbln2	fibulin 2 [Source:MGI Symbol;Acc:MGI:95488]	331.91	-12.41	1.3	-9.54	1.37e-21	1.57e-19	0	0	0	0	0	0	0.64	0	0	0.6	0	0	0	0	368.89	16.77	6.48	381.69	271.24	668.82	3176.61	22.86	2719.27
ENSMUSG00000038296.10	Galnt18	UDP-N-acetyl-alpha-D-galactosamine:polypeptide N-acetylgalactosaminyltransferase 18 [Source:MGI Symbol;Acc:MGI:2446239]	276.68	-12.82	1.34	-9.54	1.47e-21	1.66e-19	0	0	1.5	0	0	0	0	0	0	0	0	0	0	0	842.91	244.45	0	554.9	451.78	1031.75	308.3	2250.8	677.25
ENSMUSG00000002602.12	Axl	AXL receptor tyrosine kinase [Source:MGI Symbol;Acc:MGI:1347244]	887.14	-14.23	1.49	-9.53	1.56e-21	1.76e-19	0	0	0	0	0	0	0	0	0	0.6	0	0	0	0	1161.54	795.54	8.11	4690.92	9531.52	4084.52	121.12	2.08	8.21
ENSMUSG00000000031.11	H19	H19, imprinted maternally expressed transcript [Source:MGI Symbol;Acc:MGI:95891]	2226.53	-13.81	1.45	-9.52	1.73e-21	1.94e-19	0	0	0	0	0	0	0	0	0	1.81	0	0	0.98	0	164.62	2.16	35192.4	2433.49	774.73	3697.31	6895.5	2047.13	0
ENSMUSG00000031004.7	Mki67	antigen identified by monoclonal antibody Ki 67 [Source:MGI Symbol;Acc:MGI:106035]	296.28	-11.04	1.16	-9.52	1.76e-21	1.97e-19	0	1	1.5	0	0	0	0	0	0	0	0.47	0.84	0	0	722.56	1251.99	1408.8	34.96	396.69	1621.67	1.38	1370.64	2.05
ENSMUSG00000073421.5	H2-Ab1	histocompatibility 2, class II antigen A, beta 1 [Source:MGI Symbol;Acc:MGI:103070]	385.83	-12.46	1.31	-9.52	1.77e-21	1.97e-19	0	0	0	0	0	0	0	0	0	0	0	1.67	0	0	66.86	1896.1	64.85	247.89	110.19	4576.12	1039.14	7.27	864.01
ENSMUSG00000020099.7	Unc5b	unc-5 homolog B (C. elegans) [Source:MGI Symbol;Acc:MGI:894703]	276.18	-9.53	1	-9.5	2.12e-21	2.34e-19	0	0	0	0	0.9	0	0.64	1.13	0	2.42	0	5.85	0	0	341.22	1540.79	68.09	247.89	2314.01	702.8	952.43	46.76	127.24
ENSMUSG00000008193.9	Spib	Spi-B transcription factor (Spi-1/PU.1 related) [Source:MGI Symbol;Acc:MGI:892986]	708.84	-11.59	1.22	-9.49	2.26e-21	2.48e-19	0	0	0	1.8	2.1	0	0	0	0	0.6	0	0.84	0	0	1379.65	2220.05	4939.72	3472.11	1538.44	0	1796.13	949.78	2.05
ENSMUSG00000074445.4	Sprr2a3	small proline-rich protein 2A3 [Source:MGI Symbol;Acc:MGI:3845028]	245.95	-12.68	1.34	-9.48	2.47e-21	2.71e-19	0	0	0	0	0	1.27	0	0	0	0	0	0	0	0	23.98	38.94	59.98	2830.76	126.3	812.05	873.98	723.25	166.23
ENSMUSG00000047842.6	Diras2	DIRAS family, GTP-binding RAS-like 2 [Source:MGI Symbol;Acc:MGI:1915453]	4111.09	10.88	1.15	9.48	2.51e-21	2.73e-19	0.6	3926.95	29398.1	26521.9	114.63	55.71	0	6.76	12787.8	5185.27	10205.8	2852.74	656.55	2818.48	0	0.54	1.62	1.59	0.85	1.21	1.38	10.39	6.16
ENSMUSG00000020000.7	Moxd1	monooxygenase, DBH-like 1 [Source:MGI Symbol;Acc:MGI:1921582]	1055.96	-11.11	1.17	-9.48	2.53e-21	2.74e-19	0	0	0	0	0.3	0	0	0	0	9.67	1.9	0	0	0	580.08	154.13	3206.68	3354.83	178	3380.5	2952.26	9672.42	796.28
ENSMUSG00000021895.9	Arhgef3	Rho guanine nucleotide exchange factor (GEF) 3 [Source:MGI Symbol;Acc:MGI:1918954]	247.13	-10.99	1.16	-9.48	2.57e-21	2.77e-19	0	0	0	0	0	0	0.64	0	0	0	0	0.84	0	1.47	2811.86	133.04	19.45	3.18	123.75	736.79	747.36	196.4	909.16
ENSMUSG00000055333.10	Fat2	FAT tumor suppressor homolog 2 (Drosophila) [Source:MGI Symbol;Acc:MGI:2685369]	144.37	-9.64	1.02	-9.47	2.72e-21	2.91e-19	0	0	1.5	1.8	0	0	0	0	0	1.21	0	0.84	0	0.49	26.28	49.76	21.08	245.99	114.43	534.08	60.56	733.64	1528.95
ENSMUSG00000040204.6	2810417H13Rik	RIKEN cDNA 2810417H13 gene [Source:MGI Symbol;Acc:MGI:1915276]	1055.86	-11.75	1.24	-9.46	3.03e-21	3.23e-19	0	0.33	0	0.9	0	0	2.58	0	0	1.81	0	1.67	0	0	880.72	1800.92	4563.6	12.08	2273.33	2149.68	28.9	0	12568.2
ENSMUSG00000033066.11	Gas7	growth arrest specific 7 [Source:MGI Symbol;Acc:MGI:1202388]	1134.09	-10.23	1.09	-9.4	5.49e-21	5.82e-19	0	0	3	0.9	0	1.27	0	0	0.53	0.6	0	0	20.67	0	527.97	2203.29	3608.73	2060.38	2364.02	808.41	536.78	10676.2	3271.33
ENSMUSG00000031075.13	Ano1	anoctamin 1, calcium activated chloride channel [Source:MGI Symbol;Acc:MGI:2142149]	550.58	-11.38	1.21	-9.39	6.01e-21	6.35e-19	0	0	3	0.9	0.3	1.27	0.64	0	0	0	0	0	0	0	518.29	53	1.62	669.31	993.41	4673.22	8.26	5723.65	16.42
ENSMUSG00000018593.8	Sparc	secreted acidic cysteine rich glycoprotein [Source:MGI Symbol;Acc:MGI:98373]	274.87	-11.81	1.26	-9.38	6.44e-21	6.77e-19	0	0	3	0	0	0	0	0	0	0	0	0	0	0	400.71	778.24	3670.34	289.85	383.13	100.75	1.38	154.83	539.75
ENSMUSG00000047635.6	2810006K23Rik	RIKEN cDNA 2810006K23 gene [Source:MGI Symbol;Acc:MGI:1919900]	209.13	-9.84	1.05	-9.33	1.11e-20	1.16e-18	0	0.33	0	0	0	0	1.29	0	0	0	0	1.67	2.95	0.49	6.46	492.14	144.28	880.98	1664.73	252.48	211.96	3.12	1147.22
ENSMUSG00000031557.11	Plekha2	pleckstrin homology domain-containing, family A (phosphoinositide binding specific) member 2 [Source:MGI Symbol;Acc:MGI:1928144]	258.67	-12.7	1.36	-9.32	1.16e-20	1.21e-18	0	0	0	0	0	0	0	0	0	0	0	0	0.98	0	107.44	159	299.92	523.76	59.33	995.34	1559.4	1.04	2243.14
ENSMUSG00000040613.10	Apobec1	apolipoprotein B mRNA editing enzyme, catalytic polypeptide 1 [Source:MGI Symbol;Acc:MGI:103298]	277.53	-11.16	1.2	-9.31	1.24e-20	1.29e-18	0	0.67	0	1.8	0	0	0	0	0	0	0	0	0	0.49	1422.07	2356.34	299.92	425.55	371.26	775.63	19.27	0	710.09
ENSMUSG00000022468.7	Endou	endonuclease, polyU-specific [Source:MGI Symbol;Acc:MGI:97746]	208.29	-13.43	1.45	-9.29	1.59e-20	1.63e-18	0	0	0	0	0	0	0	0	0	0	0	0	0	0	917.15	415.35	766.82	6.99	446.7	1824.38	8.26	300.31	104.67
ENSMUSG00000023143.6	Nagpa	N-acetylglucosamine-1-phosphodiester alpha-N-acetylglucosaminidase [Source:MGI Symbol;Acc:MGI:1351598]	678.09	-13.86	1.5	-9.23	2.76e-20	2.83e-18	0	0	0	0	0	0	0	0	0	0.6	0	0	0	0	2793.42	352.07	0	1166.37	1955.47	50.98	20.65	298.24	8958.2
ENSMUSG00000023039.12	Krt7	keratin 7 [Source:MGI Symbol;Acc:MGI:96704]	17721.2	3.36	0.36	9.21	3.12e-20	3.18e-18	44907.3	25276.2	56469.7	21158.8	22404.4	26874.5	31557.4	20802.9	9155.54	27342.6	11336.5	38531.6	26432.4	21456.8	2249.76	1889.61	5651.41	2000.32	4434.76	2510.19	1801.64	1350.9	1992.76
ENSMUSG00000053128.10	Rnf26	ring finger protein 26 [Source:MGI Symbol;Acc:MGI:2388131]	618.21	-10.7	1.16	-9.2	3.63e-20	3.69e-18	0	0	0	0	0	1.27	0	0	1.59	1.21	0	0	4.92	0.98	4.61	608.42	491.22	4.45	177.15	4587.04	218.84	6255.69	1861.42
ENSMUSG00000022894.5	Adamts5	a disintegrin-like and metallopeptidase (reprolysin type) with thrombospondin type 1 motif, 5 (aggrecanase-2) [Source:MGI Symbol;Acc:MGI:1346321]	287.36	-9.86	1.07	-9.2	3.71e-20	3.75e-18	0	0	3	0	2.1	0	1.29	0	0.53	0.6	0.47	0.84	0	0	1373.65	3070.22	188.06	422.06	717.94	0	565.68	4.16	258.59
ENSMUSG00000001348.10	Acp5	acid phosphatase 5, tartrate resistant [Source:MGI Symbol;Acc:MGI:87883]	453.51	-14.3	1.56	-9.19	3.98e-20	4e-18	0	0	0	0	0	0	0	0	0	0	0	0	0	0	299.72	201.18	5452.01	637.53	721.33	2007.67	1080.43	0	30.78
ENSMUSG00000020424.3	Gatsl3	GATS protein-like 3 [Source:MGI Symbol;Acc:MGI:1919212]	479.74	-14.36	1.57	-9.17	4.75e-20	4.76e-18	0	0	0	0	0	0	0	0	0	0	0	0	0	0	264.22	579.76	2747.89	3.5	417.03	1615.6	0	1902.69	3503.24
ENSMUSG00000030352.10	Tspan9	tetraspanin 9 [Source:MGI Symbol;Acc:MGI:1924558]	1184.7	-12.8	1.4	-9.17	4.81e-20	4.79e-18	0	0	0	0	0	0	3.22	0	0	0	0	0	0	0	533.97	1007.54	0	292.39	602.66	6856.89	1424.52	4012.16	12514.8
ENSMUSG00000079559.3	Gm684	predicted gene 684 [Source:MGI Symbol;Acc:MGI:2685530]	716.14	-11.01	1.2	-9.16	5.33e-20	5.28e-18	0	0.33	0	3.59	0	0	1.29	1.13	0.53	1.21	0	0.84	0	0	1771.59	0	2840.3	4029.55	3841.43	33.99	2663.23	1282.31	0
ENSMUSG00000025867.8	Cplx2	complexin 2 [Source:MGI Symbol;Acc:MGI:104726]	5528.47	7.26	0.8	9.13	6.99e-20	6.9e-18	1810.93	17565.5	13544.8	3116.95	9488.22	30248.8	2227.81	5827.16	2746.24	18592.7	1972.24	6671.44	7523.29	5340.03	8.3	2.16	37.29	280.63	0.85	127.45	1.38	10.39	10.26
ENSMUSG00000079045.3	Prox1os	prospero homeobox 1, opposite strand [Source:MGI Symbol;Acc:MGI:4937200]	1785.08	12.31	1.35	9.12	7.47e-20	7.33e-18	4604.05	100.81	8756.88	5519.3	1464.34	5079.87	232.71	0	3509.55	0	3679.62	1.67	3778.87	4326.14	0	0	0	0	0.85	0	0	2.08	0
ENSMUSG00000036062.9	N28178	expressed sequence N28178 [Source:MGI Symbol;Acc:MGI:2140712]	789.12	-13.57	1.49	-9.11	8.01e-20	7.83e-18	0.6	0	0	0	0.3	0	0	0	0	0	0	0	0	0	569.01	311.51	661.44	1457.17	4133.86	0	5747.63	0	5268.2
ENSMUSG00000053134.9	Supt7l	suppressor of Ty 7-like [Source:MGI Symbol;Acc:MGI:1919445]	157.05	-8.67	0.95	-9.1	8.92e-20	8.68e-18	0.6	0.33	1.5	0	0.3	0	1.29	0	0	1.21	0.47	2.51	0.98	2.44	1961.11	380.74	3.24	10.81	773.03	372.64	11.01	57.15	30.78
ENSMUSG00000044041.4	Krt13	keratin 13 [Source:MGI Symbol;Acc:MGI:101925]	16167	-11.33	1.25	-9.09	1.03e-19	9.94e-18	0	0.67	0	0	118.83	2.53	0	0	0	0	0	5.85	21.66	2.44	22278.2	7966.24	58279.6	16888	10357.1	68476.7	16770.8	84888.3	85785.3
ENSMUSG00000029710.11	Ephb4	Eph receptor B4 [Source:MGI Symbol;Acc:MGI:104757]	302.64	-10.85	1.2	-9.05	1.41e-19	1.36e-17	0	0	0	0	0	0	0	0	3.19	0.6	0	0	0	0	100.98	1003.76	525.26	1764.82	1805.44	71.62	1500.22	2.08	182.65
ENSMUSG00000022884.10	Eif4a2	eukaryotic translation initiation factor 4A2 [Source:MGI Symbol;Acc:MGI:106906]	13123.1	5.63	0.62	9.04	1.51e-19	1.44e-17	28795.2	4325.52	37525	27112.6	15801.7	629.29	9267.08	22428.7	29119.7	51037.2	60762.1	3136.25	1523.75	6658.19	543.65	701.44	285.33	420.78	712	106.82	278.02	315.9	344.78
ENSMUSG00000024238.9	Zeb1	zinc finger E-box binding homeobox 1 [Source:MGI Symbol;Acc:MGI:1344313]	54.58	-6.97	0.77	-9.03	1.75e-19	1.66e-17	0	2	0	0.9	0	0	0.64	0	2.66	0.6	2.85	0.84	0	2.44	25.82	22.17	282.08	57.21	37.3	95.89	202.32	189.13	330.42
ENSMUSG00000037295.6	Ldlrap1	low density lipoprotein receptor adaptor protein 1 [Source:MGI Symbol;Acc:MGI:2140175]	203.06	-10.61	1.17	-9.03	1.75e-19	1.66e-17	0	2	0	0	0	0	0	0	0	0	0	0.84	0	0	360.59	1481.3	149.15	1178.45	19.5	252.48	67.44	1150.34	8.21
ENSMUSG00000060586.10	H2-Eb1	histocompatibility 2, class II antigen E beta [Source:MGI Symbol;Acc:MGI:95901]	512.42	-14.4	1.6	-9.03	1.75e-19	1.66e-17	0	0	0	0	0	0	0	0	0	0	0	0	0	0	25.36	3016.14	293.43	56.57	149.18	5663.7	454.19	2127.14	0
ENSMUSG00000036960.6	Clca2	chloride channel calcium activated 2 [Source:MGI Symbol;Acc:MGI:2139758]	511.11	-14.4	1.6	-9.01	2.02e-19	1.91e-17	0	0	0	0	0	0	0	0	0	0	0	0	0	0	1242.7	142.23	2603.61	8.9	37.3	4858.94	0	1962.96	898.9
ENSMUSG00000063314.5	Gm12657	predicted gene 12657 [Source:MGI Symbol;Acc:MGI:3651714]	26.94	5.9	0.66	9.01	2.07e-19	1.94e-17	62.69	49.07	87	70.92	30.91	16.46	37.39	69.85	47.81	33.25	32.28	27.6	25.59	21.98	0.46	0.54	3.24	0.64	0.85	0	0	1.04	0
ENSMUSG00000032402.8	Smad3	SMAD family member 3 [Source:MGI Symbol;Acc:MGI:1201674]	83.22	-10.07	1.12	-9.01	2.09e-19	1.95e-17	0	0	0	0	0	0	0.64	1.13	0	0.6	0	0	0	0	85.31	68.14	455.55	131.26	259.37	1.21	55.05	740.91	114.93
ENSMUSG00000063060.5	Sox7	SRY (sex determining region Y)-box 7 [Source:MGI Symbol;Acc:MGI:98369]	75.4	-9.84	1.09	-8.99	2.37e-19	2.21e-17	0	0	3	0	0	0	0	0	0	0	0.47	0	0	0	110.21	104.38	228.59	324.49	250.05	1.21	165.16	468.66	77.99
ENSMUSG00000029919.4	Hpgds	hematopoietic prostaglandin D synthase [Source:MGI Symbol;Acc:MGI:1859384]	776.35	-11.23	1.25	-8.96	3.22e-19	2.99e-17	0	1	0	0	0	0	0	1.13	0	0	0	1.67	0.98	2.93	937.44	4096.15	175.09	6344.82	1000.2	57.05	5235.63	2.08	0
ENSMUSG00000006369.10	Fbln1	fibulin 1 [Source:MGI Symbol;Acc:MGI:95487]	69.3	-9.61	1.07	-8.95	3.72e-19	3.43e-17	0	0	0	0	0	0	1.29	0	0	0	0.47	0	0	0.49	280.36	48.67	55.12	222.15	109.34	615.41	240.86	11.43	8.21
ENSMUSG00000019845.7	Tube1	epsilon-tubulin 1 [Source:MGI Symbol;Acc:MGI:1919174]	2193.93	11.34	1.27	8.94	3.75e-19	3.45e-17	0	2790.33	13.5	438.1	168.64	102.56	2409.59	18181.2	19141.9	15.72	3297.04	5.02	293.33	3595.51	0	3.24	0	0.64	0	0	0	2.08	2.05
ENSMUSG00000027434.11	Nkx2-2	NK2 homeobox 2 [Source:MGI Symbol;Acc:MGI:97347]	2528.66	7.45	0.84	8.91	4.91e-19	4.49e-17	6875.93	8346.95	3095.96	1128.46	2438.37	1543.46	415.14	407.86	7552.42	3036.32	10093.3	2466.35	8424.94	2142.56	10.61	2.7	11.35	7.63	0.85	151.73	0	6.23	0
ENSMUSG00000018862.7	Otop3	otopetrin 3 [Source:MGI Symbol;Acc:MGI:1916852]	381.88	-14.04	1.58	-8.91	5.24e-19	4.77e-17	0	0	0	0	0	0	0	0	0	0	0	0	0	0	21.67	239.04	11.35	1921.82	4.24	644.54	17.89	309.67	5612.98
ENSMUSG00000027913.5	Crct1	cysteine-rich C-terminal 1 [Source:MGI Symbol;Acc:MGI:1921425]	248.59	-11.07	1.24	-8.9	5.65e-19	5.12e-17	0	0	0	0	0	0	0	0	0	0	0	0	0	2.44	925.91	395.34	697.1	123.63	350.07	8.5	1357.08	6.23	1851.16
ENSMUSG00000025915.10	Sgk3	serum/glucocorticoid regulated kinase 3 [Source:MGI Symbol;Acc:MGI:2182368]	140.56	-9.43	1.06	-8.88	6.45e-19	5.82e-17	0	0.33	0	0	0	0	0.64	0	0	1.21	0.95	2.51	0	0	51.64	55.7	1063.49	389.64	243.27	1365.55	9.63	11.43	36.94
ENSMUSG00000034362.7	Csta1	cystatin A1 [Source:MGI Symbol;Acc:MGI:3524930]	96.95	-11.57	1.3	-8.88	6.48e-19	5.82e-17	0	0	0	0	0	0	0	0	0	0	0	0	0	0.49	269.75	73.01	322.61	118.23	211.06	212.42	988.22	9.35	24.63
ENSMUSG00000019944.10	Rhobtb1	Rho-related BTB domain containing 1 [Source:MGI Symbol;Acc:MGI:1916538]	152.04	-9.96	1.12	-8.88	6.53e-19	5.84e-17	0.6	0	0	0	0	0	0	0	0	1.21	0.95	0	0	0.98	746.54	9.73	35.67	8.9	132.23	377.5	273.89	16.63	1892.2
ENSMUSG00000052305.5	Hbb-bs	hemoglobin, beta adult s chain [Source:MGI Symbol;Acc:MGI:5474852]	836.94	-12.25	1.39	-8.83	1.04e-18	9.26e-17	0	0	0	0	0	0	0	0	2.12	1.21	0	0	0	0	194.59	5.41	3.24	3.81	41.53	3805.34	5568.7	5367.22	4256.43
ENSMUSG00000030510.10	Cers3	ceramide synthase 3 [Source:MGI Symbol;Acc:MGI:2681008]	170.5	-9.66	1.1	-8.82	1.15e-18	1.02e-16	0	1	0	0	0.3	0	0	0	0	1.21	0.47	1.67	0.98	0	362.43	606.8	0	11.44	985.79	1533.06	71.57	332.53	12.31
ENSMUSG00000046908.5	Ltb4r1	leukotriene B4 receptor 1 [Source:MGI Symbol;Acc:MGI:1309472]	136.23	-11.87	1.35	-8.81	1.3e-18	1.15e-16	0	0	0	0	0	0	0	0	0	0	0	0.84	0	0	268.37	217.95	84.3	536.47	330.57	131.09	6.88	5.2	1551.52
ENSMUSG00000031827.8	Cotl1	coactosin-like 1 (Dictyostelium) [Source:MGI Symbol;Acc:MGI:1919292]	369.24	-9.91	1.13	-8.8	1.34e-18	1.18e-16	0	0	0	0	0.6	0	0	0	0	0	0	10.04	0	0	1022.75	645.74	1528.77	423.64	244.96	1626.52	443.18	1181.52	1364.77
ENSMUSG00000031780.1	Ccl17	chemokine (C-C motif) ligand 17 [Source:MGI Symbol;Acc:MGI:1329039]	692.74	-14.66	1.68	-8.75	2.13e-18	1.86e-16	0	0	0	0	0	0	0	0	0	0	0	0	0	0	3801.41	367.76	7202.88	1266.48	1507.07	1.21	1785.12	1.04	0
ENSMUSG00000034488.10	Edil3	EGF-like repeats and discoidin I-like domains 3 [Source:MGI Symbol;Acc:MGI:1329025]	375.79	-8.63	0.99	-8.75	2.16e-18	1.89e-16	0	2	1.5	4.49	0.3	0	0	2.25	3.72	13.3	0	0	0	0.49	1025.51	366.13	4472.82	480.53	1068.01	36.41	1006.11	38.45	121.08
ENSMUSG00000030587.4	2200002D01Rik	RIKEN cDNA 2200002D01 gene [Source:MGI Symbol;Acc:MGI:1919525]	106.76	-12.54	1.44	-8.74	2.38e-18	2.07e-16	0	0	0	0	0	0	0	0	0	0	0	0	0	0	11.07	222.28	45.39	20.02	16.95	466.11	461.08	295.12	917.37
ENSMUSG00000044447.4	Dock5	dedicator of cytokinesis 5 [Source:MGI Symbol;Acc:MGI:2652871]	522.99	-9.74	1.12	-8.73	2.45e-18	2.13e-16	0	0	3	0	0	0	0	0	0	9.67	3.32	0.84	0	0	871.04	5535.26	1160.76	776.74	1815.61	194.21	83.96	587.12	987.15
ENSMUSG00000059479.6	B3gnt8	UDP-GlcNAc:betaGal beta-1,3-N-acetylglucosaminyltransferase 8 [Source:MGI Symbol;Acc:MGI:2385269]	203.04	-12.3	1.41	-8.72	2.87e-18	2.47e-16	0	0	0	0	0	0	0	1.13	0	0	0	0	0	0	167.84	32.99	102.13	970.28	1130.73	112.89	1343.31	0	808.6
ENSMUSG00000070348.4	Ccnd1	cyclin D1 [Source:MGI Symbol;Acc:MGI:88313]	132.42	-12.79	1.47	-8.71	3.03e-18	2.6e-16	0	0	0	0	0	0	0	0	0	0	0	0	0	0	764.06	110.87	118.35	1465.75	90.7	14.57	268.39	210.95	2.05
ENSMUSG00000020566.14	Atp6v1c2	ATPase, H+ transporting, lysosomal V1 subunit C2 [Source:MGI Symbol;Acc:MGI:1916025]	215.3	-11.42	1.31	-8.71	3.16e-18	2.71e-16	0	0.33	0	0	0	0	0.64	0	0	0.6	0	0	0	0	1321.55	143.32	340.45	299.7	3.39	0	1844.31	16.63	980.99
ENSMUSG00000035493.9	Tgfbi	transforming growth factor, beta induced [Source:MGI Symbol;Acc:MGI:99959]	277.81	-11.65	1.34	-8.7	3.45e-18	2.94e-16	0	0	0	0	0.9	0	0	0	0	0.6	0	0	0	0	32.28	100.05	157.25	148.1	729.8	2786.94	59.18	2374.46	0
ENSMUSG00000032440.8	Tgfbr2	transforming growth factor, beta receptor II [Source:MGI Symbol;Acc:MGI:98729]	205.61	-12.3	1.42	-8.68	4.11e-18	3.48e-16	0	0	0	0	0	0	0	0	0	0	0	0	0.98	0	227.33	12.98	445.82	319.72	1476.56	2194.59	9.63	19897.7	4.1
ENSMUSG00000025701.8	Alox5	arachidonate 5-lipoxygenase [Source:MGI Symbol;Acc:MGI:87999]	833.19	-13.41	1.55	-8.67	4.19e-18	3.55e-16	0	0	0	0	0	0	0	0	0	0.6	0.47	0	0	0	1247.31	451.58	4810.02	3349.75	5379.86	1.21	3922.59	0	0
ENSMUSG00000006777.7	Krt23	keratin 23 [Source:MGI Symbol;Acc:MGI:2148866]	367.39	-12.1	1.4	-8.67	4.41e-18	3.71e-16	0	0	0	0	0	0	0	0	0	0	0	0	0	1.47	228.25	10.28	25.94	192.91	12.71	2022.23	5.51	3615.21	2335.49
ENSMUSG00000047712.7	Ust	uronyl-2-sulfotransferase [Source:MGI Symbol;Acc:MGI:2442406]	205.88	-13.29	1.54	-8.65	4.94e-18	4.14e-16	0	0	0	0	0	0	0	0	0	0	0	0	0	0	296.96	1476.97	11.35	1897.66	9.32	12.14	144.52	878.08	8.21
ENSMUSG00000022103.9	Gfra2	glial cell line derived neurotrophic factor family receptor alpha 2 [Source:MGI Symbol;Acc:MGI:1195462]	2245.18	-10.71	1.24	-8.64	5.52e-18	4.61e-16	0	0	3	0	0	0	0	0	0	6.65	0.47	22.58	0.98	0	10684.9	9762.29	6447.41	5921.81	10492.7	76.47	7747.46	35.33	437.14
ENSMUSG00000022324.10	Matn2	matrilin 2 [Source:MGI Symbol;Acc:MGI:109613]	103.67	-12.49	1.45	-8.63	6.09e-18	5.06e-16	0	0	0	0	0	0	0	0	0	0	0	0	0	0	53.49	369.92	8.11	244.4	5.93	154.16	567.06	934.2	47.2
ENSMUSG00000041757.11	Plekha6	pleckstrin homology domain containing, family A member 6 [Source:MGI Symbol;Acc:MGI:2388662]	723.1	-9.92	1.15	-8.6	7.79e-18	6.45e-16	0.6	14.02	4.5	0	0	0	0	0	0.53	0	0	0	0	0	801.87	1212.51	1604.96	2466.55	7553.17	577.78	517.51	1682.39	194.97
ENSMUSG00000030559.7	Rab38	RAB38, member RAS oncogene family [Source:MGI Symbol;Acc:MGI:1919683]	655.62	-12.63	1.47	-8.6	7.98e-18	6.59e-16	0	0	0	0.9	0	0	0	0	0	0	0.47	0	0	0.49	8222.55	2832.8	3.24	1878.59	562.82	1365.55	211.96	0	0
ENSMUSG00000019820.9	Utrn	utrophin [Source:MGI Symbol;Acc:MGI:104631]	746.07	-8.77	1.02	-8.59	8.58e-18	7.06e-16	7.76	0	1.5	0	0	0	16.12	0	0	17.53	2.37	0	1.97	2.44	1096.52	2816.58	2942.43	645.8	2248.74	1438.38	1699.79	18.7	4203.07
ENSMUSG00000035778.13	Ggta1	glycoprotein galactosyltransferase alpha 1, 3 [Source:MGI Symbol;Acc:MGI:95704]	477.43	-10.23	1.19	-8.57	9.94e-18	8.14e-16	0	0	0	3.59	0	0	1.29	0	0.53	2.42	0	1.67	0.98	0	105.59	6377.32	1476.89	2.86	56.79	1892.35	1.38	20.78	1036.4
ENSMUSG00000027224.10	Duoxa1	dual oxidase maturation factor 1 [Source:MGI Symbol;Acc:MGI:2384861]	72.05	-9.95	1.16	-8.57	1.01e-17	8.23e-16	0	0	0	0.9	0	0	0	0	0	0	0	0	0	0.98	35.97	87.61	48.64	28.6	17.8	84.97	575.31	51.96	724.45
ENSMUSG00000027227.7	Sord	sorbitol dehydrogenase [Source:MGI Symbol;Acc:MGI:98266]	166.42	-9.45	1.1	-8.56	1.11e-17	9.02e-16	0	0	0	0	0	0	0	3.38	0	1.21	1.42	0	0.98	0	1221.95	561.91	144.28	4.13	11.87	1318.21	396.39	73.78	88.25
ENSMUSG00000061080.7	Lsamp	limbic system-associated membrane protein [Source:MGI Symbol;Acc:MGI:1261760]	220.56	-8.72	1.02	-8.56	1.12e-17	9.07e-16	0	0.33	4.5	0	0	0	1.29	1.13	0	1.21	1.9	4.18	0	1.47	391.48	78.42	9.73	374.38	630.63	7.28	181.68	15.59	3367.79
ENSMUSG00000041836.9	Ptpre	protein tyrosine phosphatase, receptor type, E [Source:MGI Symbol;Acc:MGI:97813]	172.15	-10.16	1.19	-8.55	1.23e-17	9.95e-16	0	0	0	0.9	0	0	0	0	0	2.42	0.47	0	0	0	61.79	515.4	230.21	2.54	990.02	10.92	85.33	1967.11	92.35
ENSMUSG00000001510.8	Dlx3	distal-less homeobox 3 [Source:MGI Symbol;Acc:MGI:94903]	138.42	-11.21	1.31	-8.54	1.36e-17	1.09e-15	0	0	0	0	0	0	0	0	0	0	0.47	0.84	0	0	312.63	51.38	51.88	184.33	5.09	89.82	4.13	235.89	2247.25
ENSMUSG00000094518.1	Gm6421	predicted pseudogene 6421 [Source:MGI Symbol;Acc:MGI:3647311]	57.96	4.09	0.48	8.54	1.36e-17	1.09e-15	89.56	75.44	250.5	140.94	117.63	45.58	108.94	98.02	66.93	64.68	83.54	51.85	59.06	32.23	9.22	1.62	11.35	3.81	3.39	6.07	9.63	1.04	2.05
ENSMUSG00000031530.6	Dusp4	dual specificity phosphatase 4 [Source:MGI Symbol;Acc:MGI:2442191]	1866.91	12.11	1.42	8.52	1.55e-17	1.23e-15	0	1134.96	0	14935.7	486.71	0	151.49	2177.86	1954.24	67.7	197.46	1314.72	10442.8	10072	0	0.54	0	0.32	0	2.43	0	0	0
ENSMUSG00000097604.1	Gm17322	predicted gene, 17322 [Source:MGI Symbol;Acc:MGI:4936956]	889.36	-13.98	1.64	-8.52	1.62e-17	1.29e-15	0	0	0	0	0	0	0	0	0	0.6	0	0	0	0	3246.23	1161.68	0	3106.3	12907.6	6.07	12.39	10.39	4.1
ENSMUSG00000034336.3	Ina	internexin neuronal intermediate filament protein, alpha [Source:MGI Symbol;Acc:MGI:96568]	1244.06	7.85	0.92	8.5	1.82e-17	1.44e-15	0.6	1015.45	1.5	842.98	835.4	1167.41	2032.49	1584.1	2032.32	8981.43	1838.38	26.76	6936.63	1247.34	1.38	1.08	6.48	2.54	4.24	20.64	1.38	2.08	30.78
ENSMUSG00000021974.10	Fgf9	fibroblast growth factor 9 [Source:MGI Symbol;Acc:MGI:104723]	157.57	-10.29	1.21	-8.5	1.84e-17	1.45e-15	0	0	0	0.9	0	0	0	0	0.53	1.21	0.47	0	0	0	690.28	8.11	731.15	683.3	1427.4	2.43	31.66	44.68	2.05
ENSMUSG00000029154.9	Cwh43	cell wall biogenesis 43 C-terminal homolog (S. cerevisiae) [Source:MGI Symbol;Acc:MGI:2444131]	534.92	-11.58	1.36	-8.49	2e-17	1.58e-15	0	0.33	0	0	0	0	0	1.13	0.53	1.81	0	0	0	0	818.01	7.57	0	3164.15	1465.54	23.06	6774.38	42.61	4.1
ENSMUSG00000034998.14	Foxn2	forkhead box N2 [Source:MGI Symbol;Acc:MGI:1347478]	146.31	-9.46	1.11	-8.49	2.04e-17	1.6e-15	0	0.33	0	0	0	0	0	0	0	0.6	0	0	0.98	3.42	266.06	1161.13	954.87	199.9	375.5	3.64	372.99	11.43	14.37
ENSMUSG00000055561.9	Spink5	serine peptidase inhibitor, Kazal type 5 [Source:MGI Symbol;Acc:MGI:1919682]	190.45	-10.22	1.2	-8.49	2.08e-17	1.62e-15	0	0	0	0	0	0	1.29	0	0	1.81	0	0	0.98	0	433.91	1.62	50.26	608.93	392.45	40.06	9.63	2543.84	295.53
ENSMUSG00000042429.8	Adora1	adenosine A1 receptor [Source:MGI Symbol;Acc:MGI:99401]	242.73	-13.43	1.58	-8.49	2.09e-17	1.62e-15	0	0	0	0	0	0	0	0	0	0	0	0	0	0	182.14	549.47	47.01	1446.37	1304.49	9.71	2021.85	21.82	0
ENSMUSG00000075602.6	Ly6a	lymphocyte antigen 6 complex, locus A [Source:MGI Symbol;Acc:MGI:107527]	100.85	-11.56	1.37	-8.46	2.57e-17	1.99e-15	0	0	0	0	0	0	0	0	0	0	0	0	0	0.49	102.37	207.13	324.23	1.27	4.24	576.57	81.2	326.29	695.72
ENSMUSG00000031093.10	Dock11	dedicator of cytokinesis 11 [Source:MGI Symbol;Acc:MGI:1923224]	213.32	-9.92	1.17	-8.45	2.82e-17	2.17e-15	0	0.33	3	0	0	0	1.29	0	0	0	0.95	0.84	0	0	1049.95	1230.9	8.11	4.77	9.32	555.93	11.01	24.94	2005.08
ENSMUSG00000021477.8	Ctsl	cathepsin L [Source:MGI Symbol;Acc:MGI:88564]	15287.6	6.74	0.8	8.41	3.94e-17	3.03e-15	13043.1	11176.7	10945.4	351.91	6128.63	23744.5	16805.9	136090	12992.8	86073.7	12217	14740.4	3025.85	2353.54	375.35	488.9	103.76	6.36	238.18	117.74	5.51	45.72	543.85
ENSMUSG00000030110.9	Ret	ret proto-oncogene [Source:MGI Symbol;Acc:MGI:97902]	3619.6	8.54	1.02	8.4	4.37e-17	3.35e-15	1661.07	1481.79	22286.7	7557.16	1875.14	9957.16	9245.8	319.98	7547.11	19.95	3439.44	12408.7	4152.92	1180.92	0	104.92	0	0	1.7	2.43	2.75	1.04	4.1
ENSMUSG00000064342.1	mt-Ti	mitochondrially encoded tRNA isoleucine [Source:MGI Symbol;Acc:MGI:102484]	228.44	-9.44	1.13	-8.38	5.12e-17	3.91e-15	0	0	3	1.8	0	0	3.87	1.13	0	0	0	0	0	0	0.92	271.49	380.98	120.45	155.12	294.96	447.31	2292.37	1280.62
ENSMUSG00000045659.13	Plekha7	pleckstrin homology domain containing, family A member 7 [Source:MGI Symbol;Acc:MGI:2445094]	550.94	-10.21	1.22	-8.38	5.5e-17	4.18e-15	0.6	0	0	0	0	1.27	0	0	0	8.46	0	0	0.98	0.49	1850.9	391.55	3080.23	2.86	5.09	23.06	623.49	1845.53	4837.22
ENSMUSG00000001763.10	Tspan33	tetraspanin 33 [Source:MGI Symbol;Acc:MGI:1919012]	256.98	-11.16	1.33	-8.37	5.73e-17	4.34e-15	0.6	0	0	0	0.3	0	0.64	0	0	0	0	0	0.98	0	2568.39	39.48	9.73	1874.78	1313.82	59.48	2.75	39.49	0
ENSMUSG00000024897.8	Apba1	amyloid beta (A4) precursor protein binding, family A, member 1 [Source:MGI Symbol;Acc:MGI:1860297]	184.41	-9.53	1.14	-8.37	5.98e-17	4.51e-15	0	1.67	1.5	0	0	0	1.93	0	0	0	0	0.84	0.98	0	733.63	363.97	1418.53	348.32	607.75	16.99	739.1	6.23	0
ENSMUSG00000053702.12	Nebl	nebulette [Source:MGI Symbol;Acc:MGI:1921353]	433.42	-8.75	1.05	-8.36	6.46e-17	4.86e-15	0	11.35	3	3.59	0	0	0.64	2.25	0	4.84	2.37	0.84	0	0	342.61	807.98	162.12	2753.85	5573.12	78.9	122.49	14.55	84.14
ENSMUSG00000043889.5	Gm8399	predicted gene 8399 [Source:MGI Symbol;Acc:MGI:3647971]	171.51	4.77	0.57	8.36	6.5e-17	4.87e-15	502.74	341.82	767.99	166.08	326.78	29.12	123.77	365.04	359.61	336.09	256.32	86.98	102.37	90.84	1.84	2.7	17.83	9.22	12.71	20.64	1.38	14.55	8.21
ENSMUSG00000030246.7	Ldhb	lactate dehydrogenase B [Source:MGI Symbol;Acc:MGI:96763]	99.56	-9.73	1.16	-8.35	6.94e-17	5.19e-15	0	0	0	0	0	0	0	0	0	2.42	0	0	0	0.49	109.74	269.87	815.45	28.6	696.75	44.91	2.75	64.43	254.48
ENSMUSG00000029134.10	Plb1	phospholipase B1 [Source:MGI Symbol;Acc:MGI:1922406]	31.57	-8.59	1.03	-8.32	8.74e-17	6.5e-15	0	0.33	0	0	0.3	0	0.64	1.13	0	0	0	0	0	0	76.54	2.7	25.94	272.68	54.25	44.91	9.63	74.82	162.13
ENSMUSG00000008153.7	Clstn3	calsyntenin 3 [Source:MGI Symbol;Acc:MGI:2178323]	601.29	7.59	0.91	8.32	9.1e-17	6.75e-15	434.07	1039.49	3839.95	17.95	699.76	65.84	370.01	15.77	1018.29	6.65	1111.67	350.42	4233.64	584.11	2.31	0.54	19.45	0.64	0.85	0	6.88	1.04	10.26
ENSMUSG00000026748.9	Plxdc2	plexin domain containing 2 [Source:MGI Symbol;Acc:MGI:1914698]	261.3	-9.75	1.17	-8.31	9.77e-17	7.22e-15	0	0	1.5	0	0	0	0	0	0.53	0	0	0	0	5.86	151.71	395.88	6.48	758.3	16.95	1130.07	518.88	1525.47	1498.16
ENSMUSG00000040543.12	Pitpnm3	PITPNM family member 3 [Source:MGI Symbol;Acc:MGI:2685726]	177.44	-10.65	1.28	-8.31	9.98e-17	7.35e-15	0	0	0	0	0	0	0.64	0	0	0.6	0	0.84	0	0.49	7.84	3.79	1459.06	2.86	86.46	47.34	1.38	1386.23	1083.6
ENSMUSG00000011632.6	Pinlyp	phospholipase A2 inhibitor and LY6/PLAUR domain containing [Source:MGI Symbol;Acc:MGI:3615324]	139.52	-12.76	1.54	-8.3	1.07e-16	7.84e-15	0	0	0	0	0	0	0	0	0	0	0	0	0	0	483.25	58.41	24.32	91.85	0	1120.36	48.17	1011.09	371.46
ENSMUSG00000032373.10	Car12	carbonic anyhydrase 12 [Source:MGI Symbol;Acc:MGI:1923709]	1654.61	-10.64	1.28	-8.28	1.26e-16	9.22e-15	0	0	0	16.16	0	0	0	0	0	0.6	8.54	0	0	0	22.59	1398.01	1066.73	2820.91	3964.33	5834.85	3943.24	13479.9	5500.11
ENSMUSG00000022098.9	Bmp1	bone morphogenetic protein 1 [Source:MGI Symbol;Acc:MGI:88176]	306.88	-10.65	1.29	-8.27	1.33e-16	9.69e-15	0	0	0	0	0	0	0	0	0	1.81	0	0	0	2.44	97.29	40.56	3.24	853.96	528.07	1476.01	1061.16	2991.72	2.05
ENSMUSG00000069917.7	Hba-a2	hemoglobin alpha, adult chain 2 [Source:MGI Symbol;Acc:MGI:96016]	507.1	-14.18	1.72	-8.27	1.36e-16	9.87e-15	0	0	0	0	0	0	0	0	0	0	0	0	0	0	6.46	0	9.73	5.72	9.32	2036.8	4715.37	2337.05	2542.77
ENSMUSG00000034427.12	Myo15b	myosin XVB [Source:MGI Symbol;Acc:MGI:2685534]	725	-10.73	1.3	-8.26	1.44e-16	1.04e-14	0	0.33	0	1.8	0	0	1.93	0	5.31	0.6	0	0	0	0	1163.39	628.97	124.83	4197.36	145.79	0	9233.91	1.04	1169.8
ENSMUSG00000001270.8	Ckb	creatine kinase, brain [Source:MGI Symbol;Acc:MGI:88407]	5037.38	6.99	0.85	8.25	1.63e-16	1.18e-14	5970.16	6844.8	4375.44	3957.23	10119	12283.1	14047.6	2758.1	6127.77	25065.5	6654.83	2381.04	5616.63	9134.8	358.28	13.52	66.47	76.59	1.7	0	0	3.12	4.1
ENSMUSG00000031748.11	Gnao1	guanine nucleotide binding protein, alpha O [Source:MGI Symbol;Acc:MGI:95775]	1881.32	9.38	1.14	8.24	1.67e-16	1.2e-14	1.19	1022.13	168	1329.55	197.75	106.36	0.64	3060.05	2878.5	3.63	1.42	18779	7649.29	8040.81	0	2.7	3.24	5.09	1.7	4.86	0	4.16	10.26
ENSMUSG00000063239.12	Grm4	glutamate receptor, metabotropic 4 [Source:MGI Symbol;Acc:MGI:1351341]	149.95	-11.86	1.44	-8.24	1.67e-16	1.2e-14	0	0	0	0	0	0	0	0	0	0	0	0.84	0	0	617.43	7.57	192.92	0.95	1.7	820.55	118.37	1516.12	172.39
ENSMUSG00000052631.10	Sh2d6	SH2 domain containing 6 [Source:MGI Symbol;Acc:MGI:1918380]	603.55	-12.74	1.55	-8.24	1.75e-16	1.25e-14	0	0	0	0.9	0	0	0.64	0	0	0	0	0	0	0	5.53	189.83	7862.69	351.82	1010.37	0	3601.9	0	857.85
ENSMUSG00000001305.5	Rrp15	ribosomal RNA processing 15 homolog (S. cerevisiae) [Source:MGI Symbol;Acc:MGI:1914473]	68.69	-10.25	1.25	-8.22	1.98e-16	1.41e-14	0	0	1.5	0	0	0	0	0	0	0	0	0	0	0.49	1.38	183.88	97.27	154.46	39.84	78.9	52.3	3024.97	952.26
ENSMUSG00000030499.5	Kctd15	potassium channel tetramerisation domain containing 15 [Source:MGI Symbol;Acc:MGI:2385276]	66.58	-10	1.22	-8.21	2.23e-16	1.59e-14	0	0	0	0	0.6	0	0	0	0	0	0	0.84	0	0	133.26	51.92	124.83	109.01	144.94	64.33	0	136.13	765.5
ENSMUSG00000027765.2	P2ry1	purinergic receptor P2Y, G-protein coupled 1 [Source:MGI Symbol;Acc:MGI:105049]	71.36	-9.34	1.14	-8.2	2.42e-16	1.71e-14	0	0	0	0	0	0	0	0	0	0	1.9	0.84	0	0	426.99	76.8	449.07	59.75	122.06	67.97	23.4	410.46	2.05
ENSMUSG00000021830.9	Txndc16	thioredoxin domain containing 16 [Source:MGI Symbol;Acc:MGI:1917811]	129.75	-8.11	0.99	-8.18	2.79e-16	1.96e-14	0.6	0.67	0	1.8	0	1.27	0.64	0	0.53	1.21	6.17	0.84	0	0	293.73	341.26	301.54	4.13	1782.55	4.86	189.94	7.27	45.15
ENSMUSG00000038058.10	Nod1	nucleotide-binding oligomerization domain containing 1 [Source:MGI Symbol;Acc:MGI:1341839]	210.34	-13.2	1.61	-8.18	2.88e-16	2.02e-14	0	0	0	0	0	0	0	0	0	0	0	0	0	0	31.36	102.76	72.95	1486.73	660.3	2368.17	111.48	0	4.1
ENSMUSG00000050295.3	Foxc1	forkhead box C1 [Source:MGI Symbol;Acc:MGI:1347466]	152.47	-10.31	1.26	-8.18	2.91e-16	2.04e-14	0.6	0	0	0	0	0	0	2.25	0	0	0.47	0	0	0	79.77	10.82	16.21	1.27	266.15	1057.24	956.56	3.12	1112.34
ENSMUSG00000030287.11	Itpr2	inositol 1,4,5-triphosphate receptor 2 [Source:MGI Symbol;Acc:MGI:99418]	339.36	-8.88	1.09	-8.18	2.95e-16	2.06e-14	0	0	0	0.9	0	0	3.87	1.13	0	10.28	0	1.67	0	2.44	1627.72	197.94	4.86	677.9	789.14	32.77	2983.92	188.09	1282.67
ENSMUSG00000047821.12	Trim16	tripartite motif-containing 16 [Source:MGI Symbol;Acc:MGI:2137356]	201.8	-11.67	1.43	-8.17	3.05e-16	2.12e-14	0	0.33	0	0.9	0	0	0	0	0	0	0	0	0	0	657.55	1817.69	16.21	20.34	0	137.16	8.26	1833.06	149.82
ENSMUSG00000001403.9	Ube2c	ubiquitin-conjugating enzyme E2C [Source:MGI Symbol;Acc:MGI:1915862]	366.78	-12.23	1.5	-8.17	3.11e-16	2.15e-14	0	0	0	0	0	0	0	0	0	0	0.47	0	0.98	0	391.95	559.75	5651.41	31.15	521.29	0	1275.87	1.04	2.05
ENSMUSG00000075217.1	4833423E24Rik	RIKEN cDNA 4833423E24 gene [Source:MGI Symbol;Acc:MGI:2687041]	647.43	-8.92	1.09	-8.17	3.18e-16	2.19e-14	0	0	0	0.9	0.6	11.4	0	2.25	1.59	0	18.51	0	2.95	0	3089.45	2026.44	494.46	835.53	5145.92	398.13	648.26	2212.35	2.05
ENSMUSG00000025911.10	Adhfe1	alcohol dehydrogenase, iron containing, 1 [Source:MGI Symbol;Acc:MGI:1923437]	494.73	-10.32	1.27	-8.15	3.51e-16	2.42e-14	0.6	0	1.5	0	0.3	0	3.22	3.38	0	0	0.95	0	0	0	678.3	740.92	2334.49	6.99	7048.83	1.21	505.12	53	0
ENSMUSG00000028121.4	Bcar3	breast cancer anti-estrogen resistance 3 [Source:MGI Symbol;Acc:MGI:1352501]	91.81	-9.96	1.22	-8.15	3.66e-16	2.51e-14	0	0	0	0	0.3	0	0	0	0	1.81	0	0	0	0	81.62	128.71	16.21	72.78	10.17	84.97	180.3	1522.36	12.31
ENSMUSG00000073775.4	Kti12	KTI12 homolog, chromatin associated (S. cerevisiae) [Source:MGI Symbol;Acc:MGI:1923547]	1330.25	-10.64	1.31	-8.15	3.71e-16	2.54e-14	0	0	0	0.9	2.4	0	0	0	0	0	0	0	0	16.12	493.85	2211.94	163.74	2653.1	1602.86	20.64	956.56	10586.9	11886.8
ENSMUSG00000037580.9	Gch1	GTP cyclohydrolase 1 [Source:MGI Symbol;Acc:MGI:95675]	7121.05	7.68	0.94	8.14	3.8e-16	2.58e-14	558.86	6845.8	1.5	18515	7389.53	31483.3	26426.2	5511.69	6991.48	22887.6	16578.2	3003.28	5801.69	11347.7	0.46	115.73	8.11	1.59	0	42.48	229.85	3.12	41.05
ENSMUSG00000051431.6	Gpr87	G protein-coupled receptor 87 [Source:MGI Symbol;Acc:MGI:1934133]	463.16	-14.05	1.72	-8.14	3.8e-16	2.58e-14	0	0	0	0	0	0	0	0	0	0	0	0	0	0	625.73	115.73	2042.68	1850.31	0	115.31	5845.35	0	57.46
ENSMUSG00000025218.6	Poll	polymerase (DNA directed), lambda [Source:MGI Symbol;Acc:MGI:1889000]	141.1	-10.26	1.26	-8.12	4.52e-16	3.06e-14	0	0.33	0	0	0.9	0	0	0	0	0.6	0	0	0	0.49	0.46	90.32	6.48	555.22	959.51	3.64	26.15	1590.94	10.26
ENSMUSG00000006386.11	Tek	endothelial-specific receptor tyrosine kinase [Source:MGI Symbol;Acc:MGI:98664]	73.48	-9.86	1.21	-8.12	4.69e-16	3.17e-14	0	0.67	0	0	0.3	0	0	0	0	0.6	0	0	0	0	0.46	526.76	554.44	196.09	183.93	2.43	78.45	8.31	137.5
ENSMUSG00000068893.5	Sprr2a2	small proline-rich protein 2A2 [Source:MGI Symbol;Acc:MGI:3845026]	240.22	-9.82	1.21	-8.12	4.74e-16	3.19e-14	0	0	0	0	0	0	0	0	0	6.65	0	0	0	0	148.48	244.45	220.48	982.36	52.55	713.73	480.35	1378.95	1297.04
ENSMUSG00000061928.6	Dsg1b	desmoglein 1 beta [Source:MGI Symbol;Acc:MGI:2664357]	371.77	-12.11	1.49	-8.1	5.29e-16	3.55e-14	0	0	1.5	0	0	0	0	0	0	0	0.47	0	0	0	1.38	0	212.37	872.4	507.73	1117.93	5806.81	28.06	2.05
ENSMUSG00000033578.7	Tmem35	transmembrane protein 35 [Source:MGI Symbol;Acc:MGI:1914814]	376.97	-11.6	1.43	-8.1	5.31e-16	3.55e-14	0	0	0	0	0.3	0	0	0	0	0	0.47	1.67	0	0	2426.37	2088.64	56.74	2981.72	551.8	0	557.42	5.2	0
ENSMUSG00000073067.6	9130019P16Rik	RIKEN cDNA 9130019P16 gene [Source:MGI Symbol;Acc:MGI:1918824]	550.91	-11.95	1.47	-8.1	5.31e-16	3.55e-14	0	0.33	0	1.8	0	0	0	0	0	0.6	0	0	0	0	0	2148.67	58.36	4936.27	0.85	1620.46	3896.44	3.12	4.1
ENSMUSG00000079671.4	2610203C22Rik	RIKEN cDNA 2610203C22 gene [Source:MGI Symbol;Acc:MGI:1919731]	66.39	-9.9	1.22	-8.09	5.95e-16	3.96e-14	0	0.33	0	0	0	0	0	0	0	1.21	0	0	0	0	1.38	142.78	847.87	91.53	268.7	9.71	53.68	74.82	34.89
ENSMUSG00000030653.12	Pde2a	phosphodiesterase 2A, cGMP-stimulated [Source:MGI Symbol;Acc:MGI:2446107]	539.53	-12.16	1.5	-8.09	6e-16	3.98e-14	0	1	0	0	0	0	0	1.13	0	0	0	0	0	0	684.29	199.56	591.73	3921.18	3882.11	0	3122.93	5.2	0
ENSMUSG00000025473.12	Adam8	a disintegrin and metallopeptidase domain 8 [Source:MGI Symbol;Acc:MGI:107825]	119.67	-10.76	1.33	-8.09	6.17e-16	4.08e-14	0	0	0	0	0	0	0	0	0	0	0	0	1.97	0	24.9	387.23	4.86	315.91	1.7	1025.68	474.84	10.39	504.86
ENSMUSG00000047517.9	Dmbt1	deleted in malignant brain tumors 1 [Source:MGI Symbol;Acc:MGI:106210]	297.54	-10.32	1.28	-8.09	6.19e-16	4.08e-14	0	0.67	0	1.8	0	0	0.64	2.25	0	0.6	0	0	0	0	723.02	111.95	3954.04	2.54	2.54	2016.16	17.89	5.2	4.1
ENSMUSG00000050382.10	Kif7	kinesin family member 7 [Source:MGI Symbol;Acc:MGI:1098239]	399.13	-13.87	1.72	-8.08	6.51e-16	4.28e-14	0	0	0	0	0	0	0	0	0	0	0	0	0	0	54.87	2.7	5523.34	26.7	2.54	2516.26	0	66.51	987.15
ENSMUSG00000041845.6	Rhod	ras homolog gene family, member D [Source:MGI Symbol;Acc:MGI:108446]	145.73	-12.76	1.58	-8.07	6.95e-16	4.55e-14	0	0	0	0	0	0	0	0	0	0	0	0	0	0	249	93.56	1.62	282.54	38.99	801.12	0	150.68	1734.18
ENSMUSG00000046613.14	Vwa5b2	von Willebrand factor A domain containing 5B2 [Source:MGI Symbol;Acc:MGI:2681859]	140.31	-10.42	1.29	-8.05	8.13e-16	5.31e-14	0	0.33	0	0.9	0.9	0	0	0	0	0	0	0	0	0	23.52	0.54	12.97	284.12	867.12	2.43	1666.76	351.23	16.42
ENSMUSG00000056632.7	Dsg3	desmoglein 3 [Source:MGI Symbol;Acc:MGI:99499]	370.11	-9.81	1.22	-8.05	8.28e-16	5.39e-14	0	0	0	0.9	0	0	0	1.13	0.53	6.65	0	0	0.98	0.49	1072.55	200.1	1669.81	828.22	168.68	41.27	0	6.23	4515.01
ENSMUSG00000002565.12	Scin	scinderin [Source:MGI Symbol;Acc:MGI:1306794]	160	-10.09	1.26	-8.03	9.63e-16	6.25e-14	0	0.33	1.5	0	0	1.27	0.64	0	0	0	0	0	0	0.49	466.65	472.67	0	200.86	0	542.58	6.88	1604.45	381.72
ENSMUSG00000087666.2	B230359F08Rik	RIKEN cDNA B230359F08 gene [Source:MGI Symbol;Acc:MGI:3026946]	167.47	-12.91	1.61	-8.03	9.87e-16	6.38e-14	0	0	0	0	0	0	0	0	0	0	0	0	0	0	1001.07	17.31	4.86	1280.15	121.21	8.5	554.67	0	864.01
ENSMUSG00000022594.10	Lynx1	Ly6/neurotoxin 1 [Source:MGI Symbol;Acc:MGI:1345180]	73.47	-11.11	1.39	-8.01	1.11e-15	7.18e-14	0	0	0	0	0	0	0	0	0	0	0	0	0	0.49	106.98	50.84	71.33	1.27	308.53	820.55	2.75	216.14	110.82
ENSMUSG00000038132.5	Rbm24	RNA binding motif protein 24 [Source:MGI Symbol;Acc:MGI:3610364]	3383.16	7.67	0.96	8.01	1.12e-15	7.2e-14	0	1989.85	43.5	16690.8	5287.24	1690.34	9187.14	6550.49	2391.4	7402.51	14397.1	1297.15	5668.8	5005	46.11	4.33	12.97	2.54	0	0	48.17	56.11	41.05
ENSMUSG00000038264.7	Sema7a	sema domain, immunoglobulin domain (Ig), and GPI membrane anchor, (semaphorin) 7A [Source:MGI Symbol;Acc:MGI:1306826]	396.99	-12.8	1.6	-8	1.2e-15	7.67e-14	0	0	0	0	0	0	0	0	0	0	0	0	0.98	0	378.57	247.69	479.87	1795.33	2101.26	0	4124.91	2.08	0
ENSMUSG00000028068.10	Iqgap3	IQ motif containing GTPase activating protein 3 [Source:MGI Symbol;Acc:MGI:3028642]	248.78	-10.37	1.3	-7.99	1.4e-15	8.96e-14	0	0	0	0	0	1.27	0	0	0.53	0	0	2.51	0	0.49	312.63	226.06	0	18.43	84.76	54.62	5.51	1349.86	3665.37
ENSMUSG00000030806.5	Stx1b	syntaxin 1B [Source:MGI Symbol;Acc:MGI:1930705]	227.19	-13.23	1.66	-7.97	1.64e-15	1.05e-13	0	0	0	0	0	0	0	0	0	0	0	0	0	0	1.38	1058.92	0	486.57	939.17	2.43	2628.82	25.98	82.09
ENSMUSG00000036731.7	Cysrt1	cysteine rich tail 1 [Source:MGI Symbol;Acc:MGI:1915109]	163.93	-12.87	1.62	-7.96	1.66e-15	1.05e-13	0	0	0	0	0	0	0	0	0	0	0	0	0	0	2384.87	138.99	517.15	0.32	295.82	256.12	0	140.29	36.94
ENSMUSG00000058325.5	Dock1	dedicator of cytokinesis 1 [Source:MGI Symbol;Acc:MGI:2429765]	439.96	-10.09	1.27	-7.96	1.73e-15	1.1e-13	0	0	0	0	0.3	0	0	1.13	0	6.65	0	0	1.97	0	490.16	354.78	1217.5	235.82	912.89	2803.93	0	4075.55	18.47
ENSMUSG00000022237.12	Ankrd33b	ankyrin repeat domain 33B [Source:MGI Symbol;Acc:MGI:1917904]	959.69	-10.14	1.28	-7.95	1.8e-15	1.14e-13	0	0.33	19.5	0.9	0	0	0	1.13	0	0	0	0.84	0	0	2266.36	3719.2	4223.16	2438.58	5784.18	1.21	3528.95	31.17	57.46
ENSMUSG00000046971.7	Pla2g4f	phospholipase A2, group IVF [Source:MGI Symbol;Acc:MGI:2685493]	491.02	-14.04	1.77	-7.94	1.95e-15	1.22e-13	0	0	0	0	0	0	0	0	0	0	0	0	0	0	27.67	0	0	39.41	17.8	1968.82	5431.07	3092.51	716.25
ENSMUSG00000047139.8	Cd24a	CD24a antigen [Source:MGI Symbol;Acc:MGI:88323]	81601.5	4.55	0.57	7.93	2.17e-15	1.36e-13	172705	59450.4	99169.7	348983	85012.3	170673	50821.9	156264	40943.9	381158	141705	47293	25974.7	47996.8	3677.83	9749.85	5957.81	9412.67	9365.39	308.31	6566.55	2145.85	1498.16
ENSMUSG00000070645.5	Ren1	renin 1 structural [Source:MGI Symbol;Acc:MGI:97898]	466.12	-13.98	1.77	-7.91	2.54e-15	1.59e-13	0	0	0	0	0	0	0	0	0	0	0	0	0	0	62.25	75.17	3073.75	2523.44	1052.75	1.21	3932.22	0	0
ENSMUSG00000026986.10	Hnmt	histamine N-methyltransferase [Source:MGI Symbol;Acc:MGI:2153181]	949.52	-10.63	1.34	-7.91	2.55e-15	1.59e-13	0	0	0	0	0	0	0	1.13	0	0	0.47	12.55	0	0	2061.17	3473.13	1609.83	3790.56	1868.16	1091.23	7579.54	351.23	0
ENSMUSG00000059288.9	Cdyl	chromodomain protein, Y chromosome-like [Source:MGI Symbol;Acc:MGI:1339956]	151.71	-10.2	1.3	-7.86	3.86e-15	2.4e-13	0	0	0	0	0	0	0	0	1.06	0.6	0.47	0.84	0	0	635.87	1558.63	12.97	3.18	450.94	0	801.03	15.59	8.21
ENSMUSG00000020150.9	Gamt	guanidinoacetate methyltransferase [Source:MGI Symbol;Acc:MGI:1098221]	700.05	-12.71	1.62	-7.86	3.97e-15	2.46e-13	0	0	0	0.9	0	0	0	0	0	0	0	0.84	0	0	889.95	620.86	5495.78	1467.98	1034.95	0	6589.95	0	0
ENSMUSG00000056313.5	1810011O10Rik	RIKEN cDNA 1810011O10 gene [Source:MGI Symbol;Acc:MGI:1916318]	139.64	-12.66	1.61	-7.85	4.14e-15	2.56e-13	0	0	0	0	0	0	0	0	0	0	0	0	0	0	1358.9	438.6	45.39	0.32	892.55	37.63	85.33	0	352.99
ENSMUSG00000099465.1	Gm3830	predicted gene 3830 [Source:MGI Symbol;Acc:MGI:3782002]	224.61	-13.18	1.68	-7.84	4.35e-15	2.68e-13	0	0	0	0	0	0	0	0	0	0	0	0	0	0	0.46	7.57	9.73	1316.7	1.7	2159.39	2.75	19.74	1647.98
ENSMUSG00000025150.6	Cbr2	carbonyl reductase 2 [Source:MGI Symbol;Acc:MGI:107200]	3755.28	-9.68	1.24	-7.84	4.65e-15	2.86e-13	0	0.67	1.5	0	0	3.8	0	110.41	1.06	0.6	0	0.84	0.98	0	3717.95	1514.29	24635.4	323.53	1149.38	5567.81	7191.41	10817.6	31334.2
ENSMUSG00000043760.12	Pkhd1	polycystic kidney and hepatic disease 1 [Source:MGI Symbol;Acc:MGI:2155808]	340.53	-8.85	1.13	-7.82	5.22e-15	3.2e-13	0	0	3	0	0	0	0	12.39	0.53	1.81	1.42	0.84	0	1.47	249.46	3.24	3629.81	1877.32	1722.37	41.27	13.76	47.8	225.75
ENSMUSG00000042031.4	Lce3b	late cornified envelope 3B [Source:MGI Symbol;Acc:MGI:1913594]	73.76	-11.93	1.53	-7.81	5.53e-15	3.38e-13	0	0	0	0	0	0	0	0	0	0	0	0	0	0	192.74	51.92	290.19	297.47	1.7	507.38	0	328.37	26.68
ENSMUSG00000035165.9	Kcne3	potassium voltage-gated channel, Isk-related subfamily, gene 3 [Source:MGI Symbol;Acc:MGI:1891124]	215.91	-13.13	1.68	-7.81	5.58e-15	3.4e-13	0	0	0	0	0	0	0	0	0	0	0	0	0	0	174.3	11.9	9.73	36.87	0.85	1858.37	0	2348.48	525.38
ENSMUSG00000037071.2	Scd1	stearoyl-Coenzyme A desaturase 1 [Source:MGI Symbol;Acc:MGI:98239]	2682.12	6.79	0.87	7.81	5.92e-15	3.6e-13	3627.83	2159.42	46.5	4818.16	10798	0	722.62	22263.1	7100.38	4416.36	2112.27	1274.57	123.04	1907.64	33.2	47.05	116.72	33.37	4.24	43.7	13.76	12.47	14.37
ENSMUSG00000053963.6	6330403A02Rik	RIKEN cDNA 6330403A02 gene [Source:MGI Symbol;Acc:MGI:2138735]	249.15	-13.28	1.7	-7.8	6.22e-15	3.77e-13	0	0	0	0	0	0	0	0	0	0	0	0	0	0	658.47	43.81	175.09	729.7	585.71	0	3511.06	0	26.68
ENSMUSG00000021185.11	9030617O03Rik	RIKEN cDNA 9030617O03 gene [Source:MGI Symbol;Acc:MGI:2444813]	177.11	-10.12	1.3	-7.8	6.32e-15	3.82e-13	0	0.33	0	0	0	0	0	3.38	0	0.6	0	0	0	0	991.85	7.57	982.43	1304.3	532.31	0	205.08	37.41	8.21
ENSMUSG00000059900.10	Tmem40	transmembrane protein 40 [Source:MGI Symbol;Acc:MGI:2137870]	101.1	-9.45	1.21	-7.79	6.63e-15	3.99e-13	0	0	0	0	0	0	0.64	0	0	0	0	3.35	0	0	3.23	173.6	599.83	28.6	1.7	254.9	781.77	288.88	188.81
ENSMUSG00000038665.11	Dgki	diacylglycerol kinase, iota [Source:MGI Symbol;Acc:MGI:2443430]	2149.81	-9.53	1.22	-7.79	6.64e-15	3.99e-13	0	61.09	1.5	0.9	0	0	0.64	0	0	7.86	0.95	1.67	0	0.49	10615.3	6780.76	2271.26	12492.9	6445.33	0	1732.82	2216.51	6815.62
ENSMUSG00000032503.13	Arpp21	cyclic AMP-regulated phosphoprotein, 21 [Source:MGI Symbol;Acc:MGI:107562]	15728.8	6.26	0.8	7.79	6.73e-15	4.03e-13	5110.37	15421.1	95487.2	9367.9	34068.5	5626.86	45120.9	24466.9	15146.3	22555.1	10503.9	13611.3	48078	14439.7	189.52	9.19	1679.54	3.5	696.75	76.47	5.51	38.45	59.52
ENSMUSG00000016382.11	Pls3	plastin 3 (T-isoform) [Source:MGI Symbol;Acc:MGI:104807]	15606.1	4.26	0.55	7.79	6.79e-15	4.06e-13	49517.3	21827.9	30902.6	31919.1	36246.4	53913.5	7859.22	17596.4	15888.9	9645.15	43137.2	11279.6	3420.57	14392.8	1701.5	2173.54	463.66	374.7	768.79	1722.42	133.51	724.29	3330.85
ENSMUSG00000069919.7	Hba-a1	hemoglobin alpha, adult chain 1 [Source:MGI Symbol;Acc:MGI:96015]	217.42	-12.1	1.55	-7.78	7e-15	4.17e-13	0	0	0	0	0	0	0	0	0	0	0	0	0.98	0	57.18	0	1.62	0.64	97.48	724.65	1874.59	1174.24	1069.24
ENSMUSG00000025934.11	Gsta3	glutathione S-transferase, alpha 3 [Source:MGI Symbol;Acc:MGI:95856]	86.67	-11.21	1.44	-7.76	8.22e-15	4.89e-13	0	0	0	0	0	0	0	0	0	0.6	0	0	0	0	66.86	378.57	199.4	0.64	7.63	655.47	2.75	18.7	662.89
ENSMUSG00000036896.5	C1qc	complement component 1, q subcomponent, C chain [Source:MGI Symbol;Acc:MGI:88225]	82.23	-10.46	1.35	-7.76	8.33e-15	4.94e-13	0	0	0	0	0	0	1.29	0	0	0	0	0	0	0	77.01	661.96	272.36	2.22	252.59	595.99	4.13	13.51	10.26
ENSMUSG00000036766.8	Dner	delta/notch-like EGF-related receptor [Source:MGI Symbol;Acc:MGI:2152889]	38079.2	6.96	0.9	7.76	8.72e-15	5.15e-13	87813.8	21991.1	211826	80650.1	26075.2	30027.2	9013.1	109011	101200	55.61	139654	17063.7	21762.7	15694.3	799.11	314.76	9.73	2238.04	354.31	6.07	243.61	8.31	8.21
ENSMUSG00000057110.11	Cntrl	centriolin [Source:MGI Symbol;Acc:MGI:1889576]	58.74	-6.78	0.87	-7.75	9.04e-15	5.33e-13	0	0.33	0	2.69	1.2	0	0	1.13	0	0.6	0	5.02	4.92	1.47	27.67	75.71	136.18	38.77	718.78	72.83	192.69	13.51	57.46
ENSMUSG00000057719.6	Sh3rf2	SH3 domain containing ring finger 2 [Source:MGI Symbol;Acc:MGI:2444628]	1159.63	-10.55	1.36	-7.75	9.52e-15	5.6e-13	0	0	0	0	0	0	0.64	0	0	16.93	0	0	0	0	432.06	1439.66	8927.81	326.08	33.06	934.64	3689.99	5052.35	5818.21
ENSMUSG00000024215.9	Spdef	SAM pointed domain containing ets transcription factor [Source:MGI Symbol;Acc:MGI:1353422]	190.64	-10.17	1.31	-7.74	9.89e-15	5.77e-13	0	0	4.5	0	0	0	0.64	0	0	0	0	0	0	0	38.73	229.85	40.53	1534.08	1526.57	94.68	668.9	0	246.27
ENSMUSG00000028546.13	Elavl4	ELAV (embryonic lethal, abnormal vision, Drosophila)-like 4 (Hu antigen D) [Source:MGI Symbol;Acc:MGI:107427]	1849.36	7.84	1.01	7.74	9.89e-15	5.77e-13	2094.54	7572.5	4795.44	91.57	5479.88	6.33	40.61	441.66	8706.69	13.3	2828.06	2897.06	3499.32	3966.68	0	4.33	0	0.64	0.85	1.21	28.9	6.23	59.52
ENSMUSG00000035864.10	Syt1	synaptotagmin I [Source:MGI Symbol;Acc:MGI:99667]	10058.6	6.48	0.84	7.74	9.89e-15	5.77e-13	13843.2	17621.9	61095.7	20842.8	3971.43	10039.5	2579.77	18013.3	15855.9	12048.6	20739.6	8340.76	11104.3	13746.6	3.23	551.63	3.24	55.62	367.87	1.21	513.38	6.23	2.05
ENSMUSG00000034792.8	Gna15	guanine nucleotide binding protein, alpha 15 [Source:MGI Symbol;Acc:MGI:95770]	84.5	-11.17	1.44	-7.73	1.05e-14	6.11e-13	0	0	0	0	0	0	0	0	0	0.6	0	0	0	0	136.49	64.9	11.35	0.32	286.5	1.21	476.22	103.92	861.96
ENSMUSG00000044881.6	Coa4	cytochrome c oxidase assembly factor 4 [Source:MGI Symbol;Acc:MGI:1915435]	189.71	-12.96	1.68	-7.73	1.09e-14	6.34e-13	0	0	0	0	0	0	0	0	0	0	0	0	0	0	0	434.82	3.24	1498.49	309.38	1768.54	2.75	343.96	2.05
ENSMUSG00000037605.12	Adgrl3	adhesion G protein-coupled receptor L3 [Source:MGI Symbol;Acc:MGI:2441950]	256.29	-6.98	0.9	-7.73	1.11e-14	6.43e-13	0	2.34	9	0.9	0.9	0	0.64	33.8	0.53	6.65	2.85	6.69	0	0.98	573.62	307.72	372.87	2589.54	461.95	59.48	1357.08	33.25	73.88
ENSMUSG00000036867.7	Smad6	SMAD family member 6 [Source:MGI Symbol;Acc:MGI:1336883]	166.46	-10.21	1.32	-7.72	1.13e-14	6.49e-13	0	0	1.5	0	0	1.27	0.64	0	0	0.6	0	0	0	0	785.73	85.45	43.77	3.5	70.35	1.21	0	683.76	2150.79
ENSMUSG00000086771.1	1700080G11Rik	RIKEN cDNA 1700080G11 gene [Source:MGI Symbol;Acc:MGI:1920738]	507.28	-11.16	1.45	-7.72	1.13e-14	6.49e-13	0	0	0	1.8	0.3	0	0	2.25	0.53	0	0	0	0	0	1764.21	0	0	2151.28	5521.42	1.21	1896.61	32.21	295.53
ENSMUSG00000046994.9	Mars2	methionine-tRNA synthetase 2 (mitochondrial) [Source:MGI Symbol;Acc:MGI:2444136]	36.05	-7.43	0.96	-7.72	1.19e-14	6.85e-13	0	0.33	0	0	0	0	1.29	0	0	0	2.85	0	0.98	0.49	12.91	39.48	14.59	356.9	185.63	70.4	82.58	7.27	53.36
ENSMUSG00000051727.10	Kctd14	potassium channel tetramerisation domain containing 14 [Source:MGI Symbol;Acc:MGI:1289222]	227.16	-8.5	1.1	-7.7	1.35e-14	7.74e-13	0	0	1.5	0.9	0	2.53	0	1.13	1.06	0	0.95	5.02	3.94	1.47	540.42	914.52	24.32	9.85	6.78	13.35	15.14	6.23	3675.63
ENSMUSG00000030671.8	Pde3b	phosphodiesterase 3B, cGMP-inhibited [Source:MGI Symbol;Acc:MGI:1333863]	32.87	-7.4	0.96	-7.7	1.41e-14	8.02e-13	0	1.67	0	0	0	0	1.29	0	0.53	1.81	0	0	0	0	309.41	26.5	48.64	131.57	4.24	120.17	37.16	21.82	51.31
ENSMUSG00000033068.12	Entpd6	ectonucleoside triphosphate diphosphohydrolase 6 [Source:MGI Symbol;Acc:MGI:1202295]	88.5	-8.16	1.06	-7.7	1.41e-14	8.02e-13	0	0	0	0	0	0	4.51	0	0.53	0	0	2.51	0.98	0.49	2.31	131.96	35.67	853.01	497.55	320.45	30.28	101.84	53.36
ENSMUSG00000010175.9	Prox1	prospero homeobox 1 [Source:MGI Symbol;Acc:MGI:97772]	5886.34	5.54	0.72	7.69	1.44e-14	8.17e-13	2936.42	22286.6	13394.8	4791.23	21415.7	13288.5	446.08	6348.81	2085.44	2361.12	1697.41	7888.3	18480.9	16223.3	305.26	320.7	38.91	354.68	52.55	6.07	616.6	21.82	24.63
ENSMUSG00000022816.7	Fstl1	follistatin-like 1 [Source:MGI Symbol;Acc:MGI:102793]	169.1	-11.03	1.43	-7.69	1.46e-14	8.28e-13	0	0	0	0	0	0	0	0	0	0	1.42	0	0	0	1002.46	147.64	374.49	1940.25	11.87	0	9.63	28.06	373.51
ENSMUSG00000043372.8	Hexim2	hexamethylene bis-acetamide inducible 2 [Source:MGI Symbol;Acc:MGI:1918309]	591.54	-13.26	1.72	-7.69	1.47e-14	8.32e-13	0	0	0	0	0	0	0.64	0	0	0	0	0	0	0	0	4.87	25.94	7586.83	116.97	9.71	3303.23	0	2557.14
ENSMUSG00000052373.10	Mpp3	membrane protein, palmitoylated 3 (MAGUK p55 subfamily member 3) [Source:MGI Symbol;Acc:MGI:1328354]	50.89	-8.12	1.06	-7.68	1.53e-14	8.61e-13	0	0.33	1.5	0	0	0	2.58	0	0.53	0.6	0	0	0	0	48.88	13.52	4.86	243.13	461.11	49.77	11.01	8.31	324.26
ENSMUSG00000040812.10	Agbl2	ATP/GTP binding protein-like 2 [Source:MGI Symbol;Acc:MGI:2443254]	330.45	-9.83	1.28	-7.68	1.54e-14	8.66e-13	0	0	0	0	0	0	8.38	0	0	0	0.47	0	0	0	1124.19	1144.91	684.14	1614.17	1991.07	37.63	963.44	11.43	20.52
ENSMUSG00000032431.6	Crtap	cartilage associated protein [Source:MGI Symbol;Acc:MGI:1891221]	1083.63	-8.8	1.15	-7.67	1.67e-14	9.31e-13	0	2.67	0	0	0.6	5.06	1.29	0	0	0	1.9	0.84	56.11	0	310.79	4211.34	3190.47	3506.11	251.74	434.55	280.77	7255.36	5413.91
ENSMUSG00000091618.2	H60c	histocompatibility 60c [Source:MGI Symbol;Acc:MGI:3774845]	184.2	-10.26	1.34	-7.67	1.67e-14	9.31e-13	0	0	0	0	0	0	1.29	1.13	0	1.21	0	0	0	0	573.62	500.8	1.62	11.44	200.04	4.86	1.38	22.86	2916.29
ENSMUSG00000019796.8	Lrp11	low density lipoprotein receptor-related protein 11 [Source:MGI Symbol;Acc:MGI:2442989]	10999.7	6.63	0.86	7.67	1.76e-14	9.8e-13	41382.2	9164.78	36503.5	17359.6	9126.33	57109.3	3435.19	2132.8	23655.9	24111.7	19055.5	1742.92	3910.77	2834.6	10.61	2.16	144.28	972.19	67.81	1.21	250.5	10.39	8.21
ENSMUSG00000031883.8	Car7	carbonic anhydrase 7 [Source:MGI Symbol;Acc:MGI:103100]	13193.1	-10.17	1.33	-7.67	1.78e-14	9.88e-13	0	1	3	0	0	0	0	1.13	0	0.6	90.19	1.67	0	177.28	7113.57	5612.6	40159.7	74650.5	37466.6	2541.75	121709	8464.93	5448.8
ENSMUSG00000028039.7	Efna3	ephrin A3 [Source:MGI Symbol;Acc:MGI:106644]	51.09	-11.47	1.5	-7.66	1.84e-14	1.02e-12	0	0	0	0	0	0	0	0	0	0	0	0	0	0	308.94	22.17	9.73	21.29	36.45	252.48	319.31	204.71	0
ENSMUSG00000020122.12	Egfr	epidermal growth factor receptor [Source:MGI Symbol;Acc:MGI:95294]	358.78	-9	1.18	-7.66	1.88e-14	1.04e-12	0	0	0	0	0	0	1.29	9.01	0	9.07	0	0	0	0	302.95	836.1	1395.83	66.74	495.86	629.97	690.93	1148.26	2665.91
ENSMUSG00000032834.10	Pwp2	PWP2 periodic tryptophan protein homolog (yeast) [Source:MGI Symbol;Acc:MGI:1341200]	83.6	-8.71	1.14	-7.66	1.9e-14	1.05e-12	0	0	0	0	0.3	1.27	0.64	2.25	0	0	0	0.84	0.98	0	19.83	24.88	468.52	535.83	299.21	0	539.53	2.08	26.68
ENSMUSG00000043541.12	Casc1	cancer susceptibility candidate 1 [Source:MGI Symbol;Acc:MGI:2444480]	149.14	-11.12	1.45	-7.65	1.95e-14	1.07e-12	0	0	0	0.9	0	0	0	0	0	0	0	0	0	0.49	254.53	0.54	11.35	8.26	499.25	1.21	68.82	9.35	2575.61
ENSMUSG00000010047.8	Hyal2	hyaluronoglucosaminidase 2 [Source:MGI Symbol;Acc:MGI:1196334]	103.42	-11.58	1.51	-7.65	2.01e-14	1.1e-12	0	0	0	0	0.3	0	0	0	0	0	0	0	0	0	107.44	47.05	0	223.74	424.66	201.49	421.16	952.9	0
ENSMUSG00000044933.2	Sstr3	somatostatin receptor 3 [Source:MGI Symbol;Acc:MGI:98329]	243.8	-13.21	1.73	-7.65	2.02e-14	1.11e-12	0	0	0	0	0	0	0	0	0	0	0	0	0	0	81.62	852.87	0	1144.44	3126.88	4.86	349.59	0	47.2
ENSMUSG00000027287.10	Snap23	synaptosomal-associated protein 23 [Source:MGI Symbol;Acc:MGI:109356]	252.02	-8.87	1.16	-7.65	2.03e-14	1.11e-12	0	3	1.5	0	0	0	9.02	0	0.53	0	0	0	0	0.49	256.84	29.2	249.66	978.23	440.76	12.14	3344.52	460.34	10.26
ENSMUSG00000037973.6	Ccdc129	coiled-coil domain containing 129 [Source:MGI Symbol;Acc:MGI:2685304]	95.39	-11.21	1.47	-7.64	2.17e-14	1.18e-12	0	0	0	0.9	0	0	0	0	0	0	0	0	0	0	201.97	33.53	115.1	539.96	1160.4	0	126.62	7.27	8.21
ENSMUSG00000031906.8	Smpd3	sphingomyelin phosphodiesterase 3, neutral [Source:MGI Symbol;Acc:MGI:1927578]	2055.19	7.23	0.95	7.64	2.19e-14	1.19e-12	278.83	3018.32	1294.48	5.39	3136.93	690.06	315.86	125.06	2175.74	2448.16	393.02	16007.4	10084.5	7119.23	0	8.65	58.36	4.77	23.73	0	23.4	2.08	55.41
ENSMUSG00000046352.7	Gjb2	gap junction protein, beta 2 [Source:MGI Symbol;Acc:MGI:95720]	162.12	-12.77	1.67	-7.64	2.21e-14	1.2e-12	0	0	0	0	0	0	0	0	0	0	0	0	0	0	476.33	406.15	596.59	0.32	0	326.52	2.75	7.27	1912.72
ENSMUSG00000032496.3	Ltf	lactotransferrin [Source:MGI Symbol;Acc:MGI:96837]	2101.13	-9.92	1.3	-7.64	2.25e-14	1.21e-12	0	0.67	0	0	0	1.27	0	1.13	0	0	0	1.67	3.94	44.44	340.3	1219.54	6283.67	15891	3.39	77.68	1804.39	15059.4	7593.43
ENSMUSG00000031788.9	Kifc3	kinesin family member C3 [Source:MGI Symbol;Acc:MGI:109202]	136.91	-12.58	1.65	-7.63	2.39e-14	1.29e-12	0	0	0	0	0	0	0	0	0	0	0	0	0	0	51.64	0.54	4.86	732.88	3.39	1179.84	2.75	3.12	1169.8
ENSMUSG00000025407.6	Gli1	GLI-Kruppel family member GLI1 [Source:MGI Symbol;Acc:MGI:95727]	63.55	-10.76	1.41	-7.62	2.52e-14	1.35e-12	0	0	1.5	0	0	0	0	0	0	0	0	0	0	0	17.06	78.42	63.23	0.32	102.56	20.64	220.22	17.67	939.94
ENSMUSG00000075402.1	Krt76	keratin 76 [Source:MGI Symbol;Acc:MGI:1924305]	344.66	-12.09	1.59	-7.61	2.68e-14	1.44e-12	0.6	0	0	0	0	0	0.64	0	0	0	0	0	0	0	683.83	29.74	40.53	616.88	0.85	0	0	3046.79	3507.35
ENSMUSG00000020914.13	Top2a	topoisomerase (DNA) II alpha [Source:MGI Symbol;Acc:MGI:98790]	129.5	-9.28	1.22	-7.61	2.7e-14	1.44e-12	0	0.33	0	0	0	0	0	0	0	0	0	0.84	2.95	1.47	5.53	170.36	3.24	5.72	7.63	33.99	1675.01	582.96	488.44
ENSMUSG00000037428.10	Vgf	VGF nerve growth factor inducible [Source:MGI Symbol;Acc:MGI:1343180]	1954.5	11.11	1.46	7.61	2.73e-14	1.45e-12	7341.65	85.79	26405.6	0	66.62	3.8	0	3749.57	3162.16	240.58	2037.27	1837.43	15.75	0.49	5.07	0.54	0	0	0	0	0	1.04	0
ENSMUSG00000034037.10	Fgd5	FYVE, RhoGEF and PH domain containing 5 [Source:MGI Symbol;Acc:MGI:2443369]	484.52	-9.69	1.27	-7.6	2.92e-14	1.55e-12	0	0.33	1.5	8.08	0	0	0	0	0	2.42	1.9	0.84	0	0	37.81	293.12	4.86	2814.87	2571.69	3.64	5388.4	12.47	2.05
ENSMUSG00000047798.11	Cd300lf	CD300 antigen like family member F [Source:MGI Symbol;Acc:MGI:2442359]	346.3	-10.93	1.44	-7.59	3.09e-14	1.64e-12	0	0	0	0	0	0	0.64	2.25	1.06	0	0	0	0	0	389.64	1.62	1.62	1578.9	694.2	0	1790.63	1.04	3503.24
ENSMUSG00000091705.4	H2-Q2	histocompatibility 2, Q region locus 2 [Source:MGI Symbol;Acc:MGI:95931]	181.15	-12	1.58	-7.59	3.27e-14	1.73e-12	0	0	0	0	0	0	0	0	0	0.6	0	0	0	0	240.24	299.61	319.37	906.4	2027.51	2.43	370.24	0	0
ENSMUSG00000044244.14	Il20rb	interleukin 20 receptor beta [Source:MGI Symbol;Acc:MGI:2143266]	429.04	-11.48	1.51	-7.59	3.28e-14	1.73e-12	0	0	0	0.9	0	0	0	0	1.06	0	0	0	0.98	0	383.65	177.39	0	17.16	0.85	1289.08	0	1819.55	6177.36
ENSMUSG00000038855.10	Itpkb	inositol 1,4,5-trisphosphate 3-kinase B [Source:MGI Symbol;Acc:MGI:109235]	930.76	-8.27	1.09	-7.57	3.69e-14	1.95e-12	0	0.33	46.5	3.59	0.3	0	0.64	1.13	1.06	3.02	0	0	24.61	7.33	1030.59	1169.25	118.35	5417.12	2394.54	7.28	6112.36	31.17	5038.35
ENSMUSG00000055254.10	Ntrk2	neurotrophic tyrosine kinase, receptor, type 2 [Source:MGI Symbol;Acc:MGI:97384]	633.13	-8.43	1.11	-7.57	3.82e-14	2.01e-12	0	0.67	15	0.9	0	0	11.6	3.38	0	0.6	6.65	14.22	0	0	972.95	7.03	243.18	75.64	500.95	2201.88	3100.91	55.08	7351.27
ENSMUSG00000031274.12	Col4a5	collagen, type IV, alpha 5 [Source:MGI Symbol;Acc:MGI:88456]	125.01	-8.9	1.18	-7.56	3.96e-14	2.08e-12	0.6	0.33	0	5.39	0	0	0	0	0	0	0	0	0	0.98	545.96	468.35	34.04	476.08	487.38	634.83	216.09	5.2	0
ENSMUSG00000033316.10	Galnt9	UDP-N-acetyl-alpha-D-galactosamine:polypeptide N-acetylgalactosaminyltransferase 9 [Source:MGI Symbol;Acc:MGI:2677965]	716.61	13.31	1.76	7.55	4.4e-14	2.3e-12	0	925.99	0	843.87	760.08	0	38.03	75.49	60.02	3108.26	178	27.6	5898.15	4566.42	0	0	0	0	0	0	0	0	0
ENSMUSG00000025064.10	Col17a1	collagen, type XVII, alpha 1 [Source:MGI Symbol;Acc:MGI:88450]	1617.14	-8.75	1.16	-7.54	4.64e-14	2.42e-12	0	60.42	19.5	0	0	1.27	0	0	0	0.6	0.47	0.84	0.98	19.54	818.01	531.62	188.06	2789.45	1696.94	6099.47	2202.16	15249.5	7515.45
ENSMUSG00000021587.4	Pcsk1	proprotein convertase subtilisin/kexin type 1 [Source:MGI Symbol;Acc:MGI:97511]	12030.8	6.98	0.93	7.54	4.77e-14	2.48e-12	9832.65	14034.1	52077.8	8107.48	11921.5	28481.2	59.31	8570.62	32515.5	72685	6382.84	11644.3	7058.68	12104.7	255.46	3.79	1.62	385.51	392.45	4.86	188.56	1.04	0
ENSMUSG00000059974.6	Ntm	neurotrimin [Source:MGI Symbol;Acc:MGI:2446259]	88.4	-7.14	0.95	-7.54	4.87e-14	2.53e-12	1.19	0.33	1.5	0.9	0	0	1.29	13.52	0	0.6	0	0	0.98	0.49	101.44	285.01	43.77	4918.79	1212.95	92.25	23.4	102.88	125.19
ENSMUSG00000003190.7	Bcl2l12	BCL2-like 12 (proline rich) [Source:MGI Symbol;Acc:MGI:1922986]	174.11	-8.95	1.19	-7.53	5.13e-14	2.65e-12	0	0.67	0	0	0	0	0	0	0	1.81	5.7	0.84	0	0	135.11	155.21	303.16	7.31	16.95	1171.34	39.91	2152.08	14.37
ENSMUSG00000096054.2	Syne1	spectrin repeat containing, nuclear envelope 1 [Source:MGI Symbol;Acc:MGI:1927152]	363.1	-7.83	1.04	-7.53	5.2e-14	2.68e-12	0	1	0	0	1.8	0	0	5.63	1.06	3.02	2.85	26.76	1.97	3.42	139.72	17.31	53.5	399.81	5.93	169.94	437.68	4145.17	2934.76
ENSMUSG00000074433.4	Lce3e	late cornified envelope 3E [Source:MGI Symbol;Acc:MGI:1916764]	318.06	-11.95	1.59	-7.52	5.59e-14	2.88e-12	0	0	0	0	0	0	1.29	0	0	0	0	0	0	0	1866.12	1143.83	518.78	0	0.85	325.3	1267.62	2191.57	0
ENSMUSG00000041831.11	Sytl3	synaptotagmin-like 3 [Source:MGI Symbol;Acc:MGI:1933367]	1070.48	10.19	1.36	7.51	5.84e-14	3e-12	114.04	922.65	5113.43	18.85	1117.46	0	975.96	4106.73	311.28	10.28	0.47	11778.9	142.73	0	4.61	0	1.62	0	0.85	1.21	0	0	0
ENSMUSG00000047793.9	Sned1	sushi, nidogen and EGF-like domains 1 [Source:MGI Symbol;Acc:MGI:3045960]	304.69	-11.59	1.54	-7.51	6.12e-14	3.14e-12	0	0	0	0	0	0	0.64	0	0.53	0	0.47	0	0	0	3090.37	3.79	6.48	3466.39	64.42	0	0	15.59	359.15
ENSMUSG00000081176.1	H3f3a-ps2	H3 histone, family 3A, pseudogene 2 [Source:MGI Symbol;Acc:MGI:1101758]	28.93	4.45	0.59	7.5	6.24e-14	3.19e-12	54.33	51.41	117	60.15	45.01	25.32	70.91	57.46	38.25	38.08	40.35	13.38	15.75	17.09	0.92	2.16	9.73	0.32	0.85	0	2.75	2.08	2.05
ENSMUSG00000037188.7	Grhl3	grainyhead-like 3 (Drosophila) [Source:MGI Symbol;Acc:MGI:2655333]	69.8	-10.1	1.35	-7.49	6.94e-14	3.54e-12	0	0	0	0	0	0	0	0	0	0	0	1.67	0	0	154.93	226.6	402.05	0.64	0.85	537.72	22.02	18.7	240.12
ENSMUSG00000085315.3	A430018G15Rik	RIKEN cDNA A430018G15 gene [Source:MGI Symbol;Acc:MGI:3040796]	280.27	-11.49	1.54	-7.48	7.34e-14	3.73e-12	0	0.33	0	0	0	0	0	0	0.53	0	0	0.84	0	0	330.16	31.37	538.23	2053.39	717.94	0	2773.34	0	0
ENSMUSG00000041798.11	Gck	glucokinase [Source:MGI Symbol;Acc:MGI:1270854]	278.86	9.47	1.27	7.45	9.07e-14	4.6e-12	13.73	153.22	0	0.9	589.94	108.89	59.95	648.96	342.08	622.62	52.69	3246.65	301.21	268.12	0	0	4.86	0	0	0	0	0	0
ENSMUSG00000022221.9	Ripk3	receptor-interacting serine-threonine kinase 3 [Source:MGI Symbol;Acc:MGI:2154952]	195.55	-12.91	1.73	-7.45	9.29e-14	4.7e-12	0	0	0	0	0	0	0	0	0	0	0	0	0	0	15.68	49.76	1.62	1.27	1.7	1727.27	1534.63	0	1165.69
ENSMUSG00000081627.1	Gm13158	predicted gene 13158 [Source:MGI Symbol;Acc:MGI:3649982]	71.81	-6.93	0.93	-7.44	9.84e-14	4.97e-12	0	0	0	0	0	0	0.64	4.51	3.19	5.44	3.32	0	0	0.98	44.27	58.95	27.56	68.65	69.51	413.91	178.93	168.34	603.37
ENSMUSG00000030340.12	Scnn1a	sodium channel, nonvoltage-gated 1 alpha [Source:MGI Symbol;Acc:MGI:101782]	4463.13	4.38	0.59	7.44	1.02e-13	5.13e-12	11094.3	10274	20002.2	19821.2	7083.76	2824.82	2253.6	3316.93	3670.5	8836.35	5333.83	963.46	2905.76	1282.99	187.21	111.95	510.67	676.31	351.76	645.75	77.08	380.33	47.2
ENSMUSG00000032038.6	St3gal4	ST3 beta-galactoside alpha-2,3-sialyltransferase 4 [Source:MGI Symbol;Acc:MGI:1316743]	32.74	-9.25	1.24	-7.44	1.02e-13	5.13e-12	0	0	1.5	0	0	0	0	0	0	0	0	0	0	0.49	41.96	23.8	11.35	0.95	24.58	71.62	23.4	428.13	125.19
ENSMUSG00000029231.11	Pdgfra	platelet derived growth factor receptor, alpha polypeptide [Source:MGI Symbol;Acc:MGI:97530]	484.99	-8.52	1.15	-7.43	1.1e-13	5.5e-12	0	1.34	1.5	0.9	0	1.27	0	0	29.75	0.6	0.47	0.84	0	0	1569.16	1619.21	1942.17	3370.41	1560.47	2.43	1000.6	20.78	32.84
ENSMUSG00000030930.9	Chst15	carbohydrate (N-acetylgalactosamine 4-sulfate 6-O) sulfotransferase 15 [Source:MGI Symbol;Acc:MGI:1924840]	201.2	-11.96	1.61	-7.43	1.1e-13	5.5e-12	0	0	0	0	0	0	0	0	0	0	0	0.84	0	0	494.31	0	505.81	629.27	11.02	4.86	0	2417.07	564.38
ENSMUSG00000027611.8	Procr	protein C receptor, endothelial [Source:MGI Symbol;Acc:MGI:104596]	38.62	-11.1	1.5	-7.41	1.29e-13	6.43e-12	0	0	0	0	0	0	0	0	0	0	0	0	0	0	176.61	63.28	95.65	0.95	4.24	496.45	15.14	2130.26	28.73
ENSMUSG00000002297.11	Dbf4	DBF4 homolog (S. cerevisiae) [Source:MGI Symbol;Acc:MGI:1351328]	94.76	-8.03	1.09	-7.39	1.5e-13	7.45e-12	0	0	1.5	0.9	0	0	0.64	0	0	0.6	1.9	0	4.92	0.49	227.33	111.41	841.39	7.63	370.41	13.35	0	564.26	32.84
ENSMUSG00000103983.1	Gm20045	predicted gene, 20045 [Source:MGI Symbol;Acc:MGI:5012230]	587.28	-8.82	1.19	-7.38	1.58e-13	7.87e-12	0	0.67	0	0	2.4	0	8.38	1.13	2.66	0	5.7	5784.09	5.91	0	3.23	12.44	16.21	6851.41	5169.65	1352.2	33.03	11.43	22.58
ENSMUSG00000082454.3	Gm12183	predicted gene 12183 [Source:MGI Symbol;Acc:MGI:3652175]	26.84	6.31	0.86	7.38	1.59e-13	7.89e-12	38.21	41.39	81	42.19	24.61	0	19.34	105.91	14.87	53.8	51.26	89.49	37.4	13.19	0.46	0.54	1.62	0.64	0	0	1.38	0	0
ENSMUSG00000034266.5	Batf	basic leucine zipper transcription factor, ATF-like [Source:MGI Symbol;Acc:MGI:1859147]	104.77	-11.38	1.54	-7.38	1.64e-13	8.13e-12	0	0	0	0	0	0	0	0	0.53	0	0	0	0	0	390.56	5.95	61.6	1144.44	767.1	9.71	0	3.12	26.68
ENSMUSG00000046794.8	Ppp1r3b	protein phosphatase 1, regulatory (inhibitor) subunit 3B [Source:MGI Symbol;Acc:MGI:2177268]	31.21	-9.95	1.35	-7.37	1.67e-13	8.23e-12	0	0	0	0	0	0	0	0	0	0.6	0	0	0	0	3.69	70.85	69.71	247.26	233.1	14.57	64.69	9.35	4.1
ENSMUSG00000042367.8	Gjb3	gap junction protein, beta 3 [Source:MGI Symbol;Acc:MGI:95721]	98.96	-12.15	1.65	-7.37	1.68e-13	8.25e-12	0	0	0	0	0	0	0	0	0	0	0	0	0	0	302.03	11.9	0	1.91	2.54	1194.4	96.34	654.67	12.31
ENSMUSG00000075700.9	Selt	selenoprotein T [Source:MGI Symbol;Acc:MGI:1916477]	9919.47	5.05	0.69	7.36	1.8e-13	8.82e-12	24443.7	4104.54	63368.1	40955.7	7614.28	26211	13806.5	1272.02	7360.13	6898.98	19646.9	1820.7	2228.54	4276.81	628.03	734.97	218.86	995.07	407.71	8.5	185.81	683.76	277.06
ENSMUSG00000047180.8	Neurl3	neuralized homolog 3 homolog (Drosophila) [Source:MGI Symbol;Acc:MGI:2429944]	5777.76	8.61	1.17	7.36	1.82e-13	8.94e-12	1.19	0.33	29101.1	25026.2	23521.6	13322.6	4114.62	6578.65	12016	615.97	1.9	4523.73	3624.33	10273.2	42.42	0.54	0	36.87	0	0	79.83	5.2	2.05
ENSMUSG00000079359.2	Gm9006	predicted gene 9006 [Source:MGI Symbol;Acc:MGI:3644004]	225.05	-8.34	1.13	-7.36	1.83e-13	8.95e-12	0	0.33	0	2.69	0	0	3.22	1.13	0	12.09	0	0	0	0	59.48	280.68	129.69	142.7	203.43	2021.02	2097.55	39.49	182.65
ENSMUSG00000028370.7	Pappa	pregnancy-associated plasma protein A [Source:MGI Symbol;Acc:MGI:97479]	196.84	-8.92	1.21	-7.35	1.93e-13	9.41e-12	0	0.33	0	3.59	0.6	1.27	0	0	0	4.23	0	0	0.98	0	1.84	21.63	596.59	35.28	7.63	1846.23	1.38	45.72	1959.93
ENSMUSG00000044037.11	Als2cl	ALS2 C-terminal like [Source:MGI Symbol;Acc:MGI:2447532]	133.73	-10.18	1.38	-7.35	1.99e-13	9.7e-12	0	0	3	0	0	0	0	0	0	0	0.47	0	0	0	373.04	148.72	3.24	0.32	13.56	218.49	165.16	1.04	2148.74
ENSMUSG00000101249.1	Gm29216	predicted gene 29216 [Source:MGI Symbol;Acc:MGI:5579922]	137115	-4.4	0.6	-7.35	2.01e-13	9.75e-12	7786.47	1393.66	17143.3	7448.54	6398.7	67146.2	26401.8	26937.7	10258.8	5182.24	11561	11668.5	3797.57	6708.98	55837	62431.9	246410	236667	152680	569742	330973	545987	743083
ENSMUSG00000024768.5	Lipf	lipase, gastric [Source:MGI Symbol;Acc:MGI:1914967]	1927.86	-12.97	1.77	-7.35	2.02e-13	9.8e-12	1.19	0	0	0	0	0	1.29	0	0	0	0.47	0	0	0	6998.3	9321.52	27979.8	0	12.71	0	23.4	0	2.05
ENSMUSG00000037742.10	Eef1a1	eukaryotic translation elongation factor 1 alpha 1 [Source:MGI Symbol;Acc:MGI:1096881]	120370	3.21	0.44	7.35	2.04e-13	9.86e-12	299765	136665	668016	210572	141871	81622.4	138015	226437	118747	212056	133996	49670.7	76174.9	96901	17431.9	16909.7	31630.7	17295.1	11759.1	8681.27	25035.8	31877	17391
ENSMUSG00000026749.7	Nek6	NIMA (never in mitosis gene a)-related expressed kinase 6 [Source:MGI Symbol;Acc:MGI:1891638]	85.39	-11.98	1.63	-7.34	2.11e-13	1.02e-11	0	0	0	0	0	0	0	0	0	0	0	0	0	0	486.93	5.95	162.12	0.95	589.95	687.02	0	27.02	4.1
ENSMUSG00000098132.1	Rassf10	Ras association (RalGDS/AF-6) domain family (N-terminal) member 10 [Source:MGI Symbol;Acc:MGI:1925998]	148.23	-12.58	1.72	-7.34	2.2e-13	1.06e-11	0	0	0	0	0	0	0	0	0	0	0	0	0	0	753.92	26.5	0	710.95	179.7	3.64	22.02	1712.52	0
ENSMUSG00000027331.11	Knstrn	kinetochore-localized astrin/SPAG5 binding [Source:MGI Symbol;Acc:MGI:1289298]	169.5	-9.75	1.33	-7.33	2.34e-13	1.12e-11	0	0	0	0	0.6	0	0	1.13	0	2.42	0	0	0	0.49	7.84	230.39	4.86	15.57	6.78	11683.1	3564.74	48.84	12.31
ENSMUSG00000091002.2	Tcerg1l	transcription elongation regulator 1-like [Source:MGI Symbol;Acc:MGI:1917821]	6825.85	7.39	1.01	7.31	2.67e-13	1.28e-11	2486.82	5300.59	48104.3	7175.62	4728.81	9602.63	2260.04	13288	10497.3	10500.5	18157.4	8589.15	3973.77	11819.5	0	2.7	35.67	1.27	0	1.21	0	11.43	457.66
ENSMUSG00000038963.11	Slco4a1	solute carrier organic anion transporter family, member 4a1 [Source:MGI Symbol;Acc:MGI:1351866]	124.65	-9.2	1.26	-7.31	2.74e-13	1.31e-11	0	0	0	0	0	0	0.64	0	0	0	0	0	0	4.4	189.98	372.62	0	54.03	125.45	1065.74	145.89	423.97	484.34
ENSMUSG00000034112.8	Atp2c2	ATPase, Ca++ transporting, type 2C, member 2 [Source:MGI Symbol;Acc:MGI:1916297]	47.22	-9.12	1.25	-7.3	2.82e-13	1.34e-11	0	0	1.5	0	0	0	0	0	0	1.21	0	0	0	0	14.76	200.64	17.83	695.37	93.24	9.71	2872.44	5.2	41.05
ENSMUSG00000014158.7	Trpv4	transient receptor potential cation channel, subfamily V, member 4 [Source:MGI Symbol;Acc:MGI:1926945]	290.46	-9.77	1.34	-7.3	2.88e-13	1.37e-11	0	0	0	0	0	0	0.64	0	0	6.65	0.47	0	0	0	9.22	541.9	115.1	233.27	0.85	1933.62	2982.54	854.18	2.05
ENSMUSG00000090015.4	Gm15446	predicted gene 15446 [Source:MGI Symbol;Acc:MGI:3709333]	62.3	-7.88	1.08	-7.3	2.96e-13	1.4e-11	0	0.67	0	0	2.4	0	0	0	0	0	1.9	0	0.98	0.98	76.54	17.85	6.48	484.98	47.47	257.33	445.94	89.37	0
ENSMUSG00000102420.1	Gm37464	predicted gene, 37464 [Source:MGI Symbol;Acc:MGI:5610692]	61.64	-10.12	1.39	-7.3	2.98e-13	1.41e-11	0	0	0	0	0	0	0	0	0	0.6	0.47	0	0	0	731.32	2.16	43.77	26.7	183.93	24.28	0	16.63	387.88
ENSMUSG00000021838.12	Samd4	sterile alpha motif domain containing 4 [Source:MGI Symbol;Acc:MGI:1921730]	26.56	-7.2	0.99	-7.29	3.08e-13	1.45e-11	0	1	0	0	0.3	0	1.29	0	0	0.6	0.95	0.84	0	0	0.92	384.52	8.11	15.57	15.26	16.99	50.92	49.88	63.62
ENSMUSG00000016559.10	H3f3b	H3 histone, family 3B [Source:MGI Symbol;Acc:MGI:1101768]	100719	2.8	0.38	7.29	3.22e-13	1.52e-11	115962	140544	79438.9	243617	122266	193149	110944	358741	150073	90829.2	311645	63245.3	65635.6	75703	14738.5	30580.5	17515.2	15322.1	17680.6	20490.6	13257	35217.9	29951
ENSMUSG00000062127.7	Cttnbp2nl	CTTNBP2 N-terminal like [Source:MGI Symbol;Acc:MGI:1933137]	384.36	-8.61	1.18	-7.28	3.24e-13	1.53e-11	0	0.33	0	0	19.2	2.53	0.64	1.13	0.53	1.21	0	0	0	0.49	166.46	1264.43	1366.65	2.22	3243.01	1917.84	850.58	1.04	2.05
ENSMUSG00000076441.5	Ass1	argininosuccinate synthetase 1 [Source:MGI Symbol;Acc:MGI:88090]	39.75	-8.8	1.21	-7.28	3.37e-13	1.58e-11	0	0.33	0	0	0	0	0	0	0	0	0.95	0	0.98	0	3.23	13.52	98.89	20.66	11.02	123.81	1.38	596.47	43.1
ENSMUSG00000024669.7	Cd5	CD5 antigen [Source:MGI Symbol;Acc:MGI:88340]	196.27	-12.86	1.77	-7.27	3.72e-13	1.74e-11	0	0	0	0	0	0	0	0	0	0	0	0	0	0	9.22	11.9	2619.82	2.86	528.92	1216.25	125.25	0	0
ENSMUSG00000020024.6	Cep83	centrosomal protein 83 [Source:MGI Symbol;Acc:MGI:1924298]	163.4	-8.82	1.21	-7.27	3.73e-13	1.74e-11	0	0	1.5	0	0	0	0.64	0	0	3.63	3.8	0	0	0	615.58	0.54	1066.73	518.67	209.36	8.5	53.68	13.51	1262.15
ENSMUSG00000079505.2	Gm11131	predicted gene 11131 [Source:MGI Symbol;Acc:MGI:3779386]	31.31	-6.25	0.86	-7.26	3.8e-13	1.77e-11	0	1	0	0	0	1.27	0.64	0	1.06	0.6	0.95	5.02	2.95	0	249.46	16.22	19.45	209.12	13.56	9.71	39.91	118.46	30.78
ENSMUSG00000020340.12	Cyfip2	cytoplasmic FMR1 interacting protein 2 [Source:MGI Symbol;Acc:MGI:1924134]	1866.96	8.85	1.22	7.26	3.83e-13	1.78e-11	1861.09	3291.04	7.5	26.93	2856.97	0	134.08	1.13	5878.65	6.65	5588.25	16289.3	1369.21	5585.2	0	1.08	0	0.64	0.85	26.7	1.38	13.51	0
ENSMUSG00000028699.5	Tspan1	tetraspanin 1 [Source:MGI Symbol;Acc:MGI:1914055]	38812.4	4.53	0.62	7.25	4.04e-13	1.88e-11	78612.8	32101.3	197427	28976.3	38243.3	182696	47517	42927.4	43321.5	52961.3	28377	39474.1	24893.9	31889.3	3050.72	1272	1728.17	9527.08	3628.67	1048.74	2749.94	57.15	205.23
ENSMUSG00000025082.8	Vwa2	von Willebrand factor A domain containing 2 [Source:MGI Symbol;Acc:MGI:2684334]	77.34	-11.85	1.63	-7.25	4.15e-13	1.92e-11	0	0	0	0	0	0	0	0	0	0	0	0	0	0	0.46	1.62	0	3.81	222.08	273.11	166.54	815.73	295.53
ENSMUSG00000053559.8	Smagp	small cell adhesion glycoprotein [Source:MGI Symbol;Acc:MGI:2448476]	37.91	-10.15	1.4	-7.25	4.31e-13	1.99e-11	0	0	0	0	0	0	0	0	0	0.6	0	0	0	0	13.37	63.28	184.81	1.91	126.3	349.58	2.75	2.08	127.24
ENSMUSG00000100493.1	?	?	127.41	-12.39	1.71	-7.24	4.65e-13	2.14e-11	0	0	0	0	0	0	0	0	0	0	0	0	0	0	0.46	1242.8	150.77	8.9	62.72	1451.73	11.01	0	2.05
ENSMUSG00000040624.13	Plekhg1	pleckstrin homology domain containing, family G (with RhoGef domain) member 1 [Source:MGI Symbol;Acc:MGI:2676551]	335.49	-9.82	1.36	-7.22	5.15e-13	2.37e-11	0	0	0	0	0	0	1.93	1.13	0	4.23	0	0	0.98	0.49	0.46	1.62	3.24	1298.27	4.24	15.78	15.14	2411.87	3956.79
ENSMUSG00000034317.10	Trim59	tripartite motif-containing 59 [Source:MGI Symbol;Acc:MGI:1914199]	51.45	-9.7	1.34	-7.22	5.32e-13	2.44e-11	0	0	0	0	0	0	0	1.13	0	0.6	0	0	0	0	82.54	337.47	53.5	3.5	67.81	8.5	0	599.59	28.73
ENSMUSG00000031563.7	Wwc2	WW, C2 and coiled-coil domain containing 2 [Source:MGI Symbol;Acc:MGI:1261872]	70.29	-8.15	1.13	-7.22	5.37e-13	2.46e-11	0	1	0	0	0	0	0	2.25	1.59	0.6	1.42	0	0	0	71.47	15.14	844.63	3.81	5.93	89.82	12.39	4.16	562.32
ENSMUSG00000037784.10	Dzip1l	DAZ interacting protein 1-like [Source:MGI Symbol;Acc:MGI:1919757]	40.84	-11.12	1.54	-7.2	6.05e-13	2.77e-11	0	0	0	0	0	0	0	0	0	0	0	0	0	0	22.13	5.95	6606.28	560.62	2.54	252.48	63.31	27.02	2.05
ENSMUSG00000097588.2	?	?	81.07	-10.92	1.52	-7.2	6.07e-13	2.77e-11	0	0	0	0	0	0	0	0	0	0	0	0.84	0	0	6.92	2.16	191.3	1.91	482.3	704.02	432.17	0	43.1
ENSMUSG00000032591.11	Mst1	macrophage stimulating 1 (hepatocyte growth factor-like) [Source:MGI Symbol;Acc:MGI:96080]	90.45	-11.31	1.57	-7.2	6.11e-13	2.78e-11	0	0.33	0	0	0	0	0	0	0	0	0	0	0	0	376.27	149.81	0	11.44	6.78	9623.2	44.04	1481.83	6.16
ENSMUSG00000038037.4	Socs1	suppressor of cytokine signaling 1 [Source:MGI Symbol;Acc:MGI:1354910]	88.5	-11.98	1.67	-7.2	6.23e-13	2.83e-11	0	0	0	0	0	0	0	0	0	0	0	0	0	0	207.96	143.86	201.03	39.09	392.45	2.43	1048.78	0	0
ENSMUSG00000029651.12	Mtus2	microtubule associated tumor suppressor candidate 2 [Source:MGI Symbol;Acc:MGI:1915388]	227.52	-9.64	1.34	-7.18	7.05e-13	3.2e-11	0	0	1.5	5.39	0	0	0	0	0	0	0.47	0	0	0	5.07	118.44	1890.29	2.22	1.7	1518.49	1574.54	80.01	34.89
ENSMUSG00000002985.11	Apoe	apolipoprotein E [Source:MGI Symbol;Acc:MGI:88057]	1672.59	-9.62	1.34	-7.17	7.62e-13	3.45e-11	0	0	0	0	18.3	0	0	0	0.53	0	0	32.62	0	0	316.32	2808.46	8227.46	2136.02	1089.2	4875.93	10096.9	5727.8	3139.99
ENSMUSG00000031465.6	Angpt2	angiopoietin 2 [Source:MGI Symbol;Acc:MGI:1202890]	2070.36	11.23	1.57	7.17	7.66e-13	3.46e-11	0	8858.68	25.5	2.69	9525.73	7.6	0	10934.4	5095.68	14.51	0.47	8558.21	0	4588.89	0	0	0	2.86	0	0	0	1.04	2.05
ENSMUSG00000019948.3	Actr6	ARP6 actin-related protein 6 [Source:MGI Symbol;Acc:MGI:1914269]	50.38	-9.38	1.31	-7.16	7.94e-13	3.58e-11	0	0	0	0	0	0	0	0	0	1.21	0	0	0	0.49	75.16	184.42	87.54	83.58	0	521.94	194.06	8.31	2.05
ENSMUSG00000047854.5	Stx19	syntaxin 19 [Source:MGI Symbol;Acc:MGI:1915409]	61.14	-8.71	1.22	-7.15	8.72e-13	3.92e-11	0	0.33	1.5	0.9	0	0	0	0	0	0	0.95	0	0	0.49	78.85	597.6	233.45	268.55	162.74	0	5.51	0	55.41
ENSMUSG00000027377.2	Mall	mal, T cell differentiation protein-like [Source:MGI Symbol;Acc:MGI:2385152]	66.59	-11.65	1.63	-7.15	8.88e-13	3.98e-11	0	0	0	0	0	0	0	0	0	0	0	0	0	0	562.1	43.81	5701.67	5.72	18.65	3.64	0	791.83	102.61
ENSMUSG00000006398.11	Cdc20	cell division cycle 20 [Source:MGI Symbol;Acc:MGI:1859866]	144.63	-11.14	1.56	-7.14	9.19e-13	4.11e-11	0	0	0	0	0	0	0	0	0	0	0	0	0	0.98	70.55	8.65	719.8	2.54	937.47	1580.4	4.13	2.08	0
ENSMUSG00000027965.11	Olfm3	olfactomedin 3 [Source:MGI Symbol;Acc:MGI:2387329]	107.73	-9.23	1.29	-7.14	9.34e-13	4.17e-11	0	0.33	0	0	0	0	1.29	1.13	0.53	1.21	0	0	0	0	0	1075.14	4.86	663.59	550.96	2.43	167.91	6.23	2.05
ENSMUSG00000080811.1	Gm14513	predicted gene 14513 [Source:MGI Symbol;Acc:MGI:3648369]	157.4	-7.72	1.08	-7.13	9.95e-13	4.43e-11	1.19	1	0	6.28	0.3	0	0.64	1.13	1.06	2.42	1.42	2.51	1.97	1.95	1181.83	1347.72	1053.76	2.22	5.09	1.21	1.38	5.2	0
ENSMUSG00000024937.10	Ehbp1l1	EH domain binding protein 1-like 1 [Source:MGI Symbol;Acc:MGI:3612340]	56.53	-10.06	1.41	-7.12	1.08e-12	4.77e-11	0	0.33	0	0	0	0	0.64	0	0	0	0	0	0	0	6.46	136.29	53.5	0.95	288.19	6.07	214.71	0	593.11
ENSMUSG00000028656.10	Cap1	CAP, adenylate cyclase-associated protein 1 (yeast) [Source:MGI Symbol;Acc:MGI:88262]	14134.7	-8.63	1.21	-7.12	1.08e-12	4.77e-11	0	2	4.5	3.59	0	0	240.44	2.25	0.53	2.42	2.37	30.94	682.15	0.49	13360.7	7226.94	127690	74020.2	37816.7	2437.36	43599.9	15326.4	2647.44
ENSMUSG00000040249.11	Lrp1	low density lipoprotein receptor-related protein 1 [Source:MGI Symbol;Acc:MGI:96828]	378.45	-9.36	1.31	-7.12	1.08e-12	4.8e-11	4.18	0	0	0	0	0	5.16	0	0	4.84	0	0	0	0	34.12	24.88	497.7	125.85	48.31	2794.22	101.85	5015.98	47.2
ENSMUSG00000020908.10	Myh3	myosin, heavy polypeptide 3, skeletal muscle, embryonic [Source:MGI Symbol;Acc:MGI:1339709]	88.01	-10.23	1.44	-7.12	1.1e-12	4.87e-11	0	0.33	0	0	0	0	0	0	0	0	0.47	0	0	0.49	261.91	10.28	0	0.64	1193.45	1.21	24.77	7.27	523.33
ENSMUSG00000030796.11	Tead2	TEA domain family member 2 [Source:MGI Symbol;Acc:MGI:104904]	209.82	-10.61	1.49	-7.12	1.1e-12	4.85e-11	0	0	0	0	1.2	0	0	0	0	1.21	0	0	0	0	231.48	606.8	1076.46	4.77	219.53	2658.28	26.15	0	0
ENSMUSG00000042477.7	Tfap2e	transcription factor AP-2, epsilon [Source:MGI Symbol;Acc:MGI:2679630]	93.77	-9.49	1.33	-7.11	1.14e-12	5.04e-11	0	0	1.5	0	0	0	0	0	0	0	0.47	1.67	0	0	97.76	624.64	56.74	0.64	151.72	836.33	1.38	0	383.78
ENSMUSG00000032420.7	Nt5e	5' nucleotidase, ecto [Source:MGI Symbol;Acc:MGI:99782]	2862.56	7.2	1.01	7.11	1.16e-12	5.08e-11	0	4711.08	10145.9	4080.22	4387.93	8149.07	1.29	7777.44	3550.45	8.46	3124.26	13164.7	5187.46	1306.93	46.11	5.95	110.24	0.64	17.8	26.7	0	30.14	6.16
ENSMUSG00000072235.5	Tuba1a	tubulin, alpha 1A [Source:MGI Symbol;Acc:MGI:98869]	174786	4.29	0.6	7.11	1.2e-12	5.26e-11	352275	85270.4	465295	539515	259753	561342	256912	379190	134200	604484	130063	25220.5	52061.6	50794.8	20715.5	21821.4	1152.65	16675.7	26408.5	1767.33	7392.36	19972.5	7786.35
ENSMUSG00000005610.12	Eif4g2	eukaryotic translation initiation factor 4, gamma 2 [Source:MGI Symbol;Acc:MGI:109207]	34126.8	3.58	0.5	7.1	1.23e-12	5.4e-11	27437.4	39398.4	190370	93373.8	38233.1	32811.5	14418.2	32681.5	38348	70769.4	125128	15223	18306.7	9084.5	6450.49	7188.54	4326.91	3626.25	2666.62	4211.97	4993.39	3271.25	2598.19
ENSMUSG00000035861.6	Tmprss11b	transmembrane protease, serine 11B [Source:MGI Symbol;Acc:MGI:2442893]	62.13	-9.12	1.28	-7.1	1.24e-12	5.42e-11	0	0	0	0	0	1.27	1.29	0	0	0	0	0	0	0.49	53.49	318	8.11	217.07	5.93	771.99	12.39	0	38.99
ENSMUSG00000014599.6	Csf1	colony stimulating factor 1 (macrophage) [Source:MGI Symbol;Acc:MGI:1339753]	23.82	-8.61	1.21	-7.09	1.31e-12	5.69e-11	0	0	3	0	0	0	0	0	0	0	0	0	0	0	7.38	10.28	3.24	28.6	90.7	4116.08	90.84	122.62	182.65
ENSMUSG00000089857.5	Zfp882	zinc finger protein 882 [Source:MGI Symbol;Acc:MGI:3642748]	124.03	-10.74	1.52	-7.09	1.34e-12	5.84e-11	0	0	0	0	0	0	0	0	0	0.6	0	0.84	0	0	0.46	561.37	1087.81	1164.47	3.39	18.21	0	9.35	6.16
ENSMUSG00000074261.1	Erich4	glutamate rich 4 [Source:MGI Symbol;Acc:MGI:3646269]	58.93	-11.5	1.62	-7.09	1.36e-12	5.91e-11	0	0	0	0	0	0	0	0	0	0	0	0	0	0	41.5	267.7	541.47	317.5	11.02	0	71.57	0	104.67
ENSMUSG00000051439.6	Cd14	CD14 antigen [Source:MGI Symbol;Acc:MGI:88318]	57.75	-10.58	1.49	-7.09	1.37e-12	5.94e-11	0	0	0	0	0	0	0.64	0	0	0	0	0	0	0	4.15	210.92	17.83	2.86	0.85	502.52	542.28	1.04	45.15
ENSMUSG00000003477.5	Inmt	indolethylamine N-methyltransferase [Source:MGI Symbol;Acc:MGI:102963]	242.16	-13	1.84	-7.08	1.46e-12	6.33e-11	0	0	0	0	0	0	0	0	0	0	0	0	0	0	0	0.54	43.77	375.66	0.85	0	1986.07	107.03	3055.84
ENSMUSG00000068885.4	Lce3f	late cornified envelope 3F [Source:MGI Symbol;Acc:MGI:1916770]	246.44	-13.02	1.84	-7.08	1.49e-12	6.43e-11	0	0	0	0	0	0	0	0	0	0	0	0	0	0	618.81	1115.16	231.83	0	427.2	0	0	3246.31	28.73
ENSMUSG00000007655.12	Cav1	caveolin 1, caveolae protein [Source:MGI Symbol;Acc:MGI:102709]	78.12	-11.81	1.67	-7.07	1.5e-12	6.44e-11	0	0	0	0	0	0	0	0	0	0	0	0	0	0	382.26	163.87	616.05	8.26	55.1	565.64	5.51	0	0
ENSMUSG00000100512.1	Ovol3	OVO homolog-like 3 (Drosophila) [Source:MGI Symbol;Acc:MGI:2388075]	8103.84	-9.88	1.4	-7.06	1.67e-12	7.16e-11	0.6	0	0	0	0	197.52	0	0	0.53	1.21	0	0.84	0	0.49	8169.98	6323.23	18369.5	23598.6	28522.5	4018.97	84514.6	2377.58	10292.2
ENSMUSG00000053930.9	Shisa6	shisa family member 6 [Source:MGI Symbol;Acc:MGI:2685725]	1576.9	10.07	1.43	7.05	1.74e-12	7.47e-11	1.79	0	0	17.06	6953.53	2.53	2544.97	40.56	3890.41	1.21	1.42	19720.8	445.9	2635.34	1.38	1.08	0	0	0	0	1.38	5.2	4.1
ENSMUSG00000031805.13	Jak3	Janus kinase 3 [Source:MGI Symbol;Acc:MGI:99928]	46.52	-8.8	1.25	-7.04	1.9e-12	8.12e-11	0	0	0	0	0	0	1.29	0	0	0.6	0	0.84	0	0	13.83	16.22	144.28	327.98	379.74	60.69	1.38	0	123.14
ENSMUSG00000075553.1	Gm5464	predicted gene 5464 [Source:MGI Symbol;Acc:MGI:3643060]	14.44	-9.87	1.4	-7.03	2.02e-12	8.62e-11	0	0	0	0	0	0	0	0	0	0	0	0	0	0	5.99	25.42	4.86	11.76	10.17	160.22	8.26	64.43	41.05
ENSMUSG00000100599.1	1700120C14Rik	RIKEN cDNA 1700120C14 gene [Source:MGI Symbol;Acc:MGI:1920850]	230.79	-10.54	1.5	-7.03	2.02e-12	8.62e-11	0	0	0	0	0	1738.45	0	0	0.53	0	0.47	0	0	0	1.84	0	3422.3	4.13	1290.93	1.21	2.75	536.2	45.15
ENSMUSG00000001583.9	Tnk1	tyrosine kinase, non-receptor, 1 [Source:MGI Symbol;Acc:MGI:1930958]	804.68	-8.97	1.28	-7.03	2.03e-12	8.63e-11	0	0	0	0	0.3	0	2.58	10.14	0.53	0	0	1.67	2.95	23.44	2134.95	1062.71	5309.35	4.77	9122.97	6.07	4.13	16.63	804.49
ENSMUSG00000051225.5	Fam83a	family with sequence similarity 83, member A [Source:MGI Symbol;Acc:MGI:2447773]	318.98	-13.26	1.89	-7.03	2.09e-12	8.85e-11	0	0	0	0	0	0	0	0	0	0	0	0	0	0	0	43.81	1.62	0.95	0.85	693.09	1888.35	0	4707.93
ENSMUSG00000027803.10	Wwtr1	WW domain containing transcription regulator 1 [Source:MGI Symbol;Acc:MGI:1917649]	214.13	-11.09	1.58	-7.03	2.12e-12	8.97e-11	0	0	0	0	0	0	0.64	0	0	0	0	0	0	0.98	1.38	637.08	3041.32	33.37	317.01	2.43	0	0	890.69
ENSMUSG00000102796.1	Gm37711	predicted gene, 37711 [Source:MGI Symbol;Acc:MGI:5610939]	275.01	10.83	1.54	7.03	2.14e-12	9.04e-11	0	118.5	60	33.22	31.81	0	1.93	5.63	32.93	884.36	1754.84	0.84	1681.25	1719.12	0.46	0	0	0.32	0	0	0	0	0
ENSMUSG00000032584.8	Mst1r	macrophage stimulating 1 receptor (c-met-related tyrosine kinase) [Source:MGI Symbol;Acc:MGI:99614]	62.32	-10.58	1.51	-7.02	2.25e-12	9.49e-11	0	0	1.5	0	0	0	0	0	0	0	0	0	0	0	195.05	4.33	55.12	0.32	0	554.72	37.16	517.5	67.73
ENSMUSG00000022799.4	Arhgap31	Rho GTPase activating protein 31 [Source:MGI Symbol;Acc:MGI:1333857]	46.72	-6.85	0.98	-7.02	2.3e-12	9.67e-11	0.6	0.33	1.5	0	0	0	0.64	2.25	0.53	0	0	5.85	0.98	0.49	367.97	381.28	9.73	1.59	224.62	8.5	23.4	19.74	24.63
ENSMUSG00000042817.13	Flt3	FMS-like tyrosine kinase 3 [Source:MGI Symbol;Acc:MGI:95559]	58.05	-7.03	1	-7.01	2.35e-12	9.89e-11	0	0.33	1.5	0	0	0	0.64	2.25	0.53	0.6	2.85	0.84	0	3.91	4.15	1.08	30.8	264.1	756.08	4.86	38.54	203.67	18.47
ENSMUSG00000026592.9	Tex35	testis expressed 35 [Source:MGI Symbol;Acc:MGI:1920685]	143.76	-12.44	1.78	-7.01	2.46e-12	1.03e-10	0	0	0	0	0	0	0	0	0	0	0	0	0	0	1.84	230.93	16.21	9688.85	2682.73	0	253.25	0	112.88
ENSMUSG00000045103.13	Dmd	dystrophin, muscular dystrophy [Source:MGI Symbol;Acc:MGI:94909]	406.62	-7.87	1.12	-7	2.59e-12	1.09e-10	0	0.33	0	0.9	0.3	0	7.09	3.38	0.53	0	1.42	1.67	5698.33	0.49	366.12	3423.37	24.32	4629.26	16.95	42.48	11.01	747.15	41.05
ENSMUSG00000034923.9	Ly6g6f	lymphocyte antigen 6 complex, locus G6F [Source:MGI Symbol;Acc:MGI:3616082]	297.52	-12.05	1.72	-7	2.6e-12	1.09e-10	0	0	0	0	0	1.27	0	0	0	0	0	0	0	0	830.92	17.85	61.6	424.6	734.89	0	4771.8	0	0
ENSMUSG00000001228.10	Uhrf1	ubiquitin-like, containing PHD and RING finger domains, 1 [Source:MGI Symbol;Acc:MGI:1338889]	78.24	-9.5	1.36	-6.99	2.75e-12	1.14e-10	0	0	0	0	0	0	0	1.13	0	0	0	0	0	1.47	270.21	592.19	53.5	36.87	0.85	8.5	761.12	73.78	0
ENSMUSG00000055799.9	Tcf7l1	transcription factor 7 like 1 (T cell specific, HMG box) [Source:MGI Symbol;Acc:MGI:1202876]	178.19	-8.76	1.25	-6.99	2.75e-12	1.14e-10	0	0.33	0	6.28	0	0	0	0	1.06	2.42	0	0.84	0	0	134.64	631.67	176.71	1190.21	0.85	9.71	593.21	0	1350.4
ENSMUSG00000055435.6	Maf	avian musculoaponeurotic fibrosarcoma (v-maf) AS42 oncogene homolog [Source:MGI Symbol;Acc:MGI:96909]	120.94	-8.04	1.15	-6.98	2.99e-12	1.24e-10	1.19	0.67	0	0	0	1.27	0.64	0	0	4.84	0	3.35	0.98	0	246.23	2.7	721.42	5.72	0.85	1267.23	491.36	31.17	2.05
ENSMUSG00000021546.13	Hnrnpk	heterogeneous nuclear ribonucleoprotein K [Source:MGI Symbol;Acc:MGI:99894]	16697	3.94	0.56	6.98	3.05e-12	1.26e-10	22473.9	8299.88	24230.7	19622.8	10346.7	35750.3	6805.27	41112.4	13996.8	135404	29227.1	7961.9	6423.79	7293.09	2873.19	3397.41	700.35	1203.24	2080.91	901.87	554.67	1394.54	1976.35
ENSMUSG00000044749.9	Abca6	ATP-binding cassette, sub-family A (ABC1), member 6 [Source:MGI Symbol;Acc:MGI:1923434]	11.26	-6.05	0.87	-6.97	3.24e-12	1.34e-10	0	0	0	0	0.3	0	0	1.13	1.06	0.6	0	1.67	0.98	0	11.53	7.03	8.11	5.72	8.48	38.84	75.7	32.21	65.67
ENSMUSG00000026519.12	Tmem63a	transmembrane protein 63a [Source:MGI Symbol;Acc:MGI:2384789]	150.07	-8.65	1.24	-6.97	3.28e-12	1.35e-10	0	5.01	0	0	0	0	1.29	0	0	0	0	0	0	2.93	347.68	501.34	3.24	310.19	21.19	2144.83	26.15	40.53	47.2
ENSMUSG00000036905.8	C1qb	complement component 1, q subcomponent, beta polypeptide [Source:MGI Symbol;Acc:MGI:88224]	211.63	-12.82	1.84	-6.96	3.47e-12	1.43e-10	0	0	0	0	0	0	0	0	0	0	0	0	0	0	68.24	1049.19	2854.89	8.9	199.19	687.02	0	0	0
ENSMUSG00000006932.12	Ctnnb1	catenin (cadherin associated protein), beta 1 [Source:MGI Symbol;Acc:MGI:88276]	7695.45	3.35	0.48	6.95	3.58e-12	1.47e-10	16780.8	11299.2	7373.9	37082.9	9652.96	8354.19	9363.77	7694.06	13185.1	22368.9	8494.16	3515.11	5599.9	5918.77	1102.52	935.07	799.24	728.75	650.13	511.02	339.96	1173.2	4071.72
ENSMUSG00000000805.14	Car4	carbonic anhydrase 4 [Source:MGI Symbol;Acc:MGI:1096574]	5669.54	9.15	1.32	6.94	3.84e-12	1.57e-10	18164.2	4786.18	65640.6	1004.57	9121.53	343.13	5264.62	9226.34	37.71	1658.7	1028.6	7959.39	0	6062.36	0	1.62	98.89	0.95	0	0	0	0	0
ENSMUSG00000029484.8	Anxa3	annexin A3 [Source:MGI Symbol;Acc:MGI:1201378]	67.05	-10.07	1.45	-6.94	3.9e-12	1.6e-10	0	0	0	0	0	0	1.29	0	0	0	0	0	0	0	269.75	348.29	34.04	428.09	0	105.6	0	252.51	102.61
ENSMUSG00000028236.3	Sdr16c5	short chain dehydrogenase/reductase family 16C, member 5 [Source:MGI Symbol;Acc:MGI:2668443]	412.91	-12.65	1.82	-6.94	3.98e-12	1.63e-10	0	0	0	0	0	0	0	0	0	0.6	0	0	0	0	803.26	22.17	3686.55	0	1.7	270.68	0	0	4712.03
ENSMUSG00000019102.6	Aldh3a1	aldehyde dehydrogenase family 3, subfamily A1 [Source:MGI Symbol;Acc:MGI:1353451]	15586.9	-9.5	1.37	-6.93	4.1e-12	1.67e-10	0	0	0	0	0	506.47	0.64	0	7.97	0.6	0.95	0.84	0.98	0.49	14934	10833.1	8725.16	20191	14021.4	96704.2	24766	55283.9	112520
ENSMUSG00000027452.7	Acss1	acyl-CoA synthetase short-chain family member 1 [Source:MGI Symbol;Acc:MGI:1915988]	80.78	-9.25	1.34	-6.93	4.29e-12	1.75e-10	0	0.67	0	0	0	0	0	2.25	0.53	0	0	0	0	0	12.91	0.54	319.37	962.02	396.69	0	128	6.23	28.73
ENSMUSG00000020405.4	Fabp6	fatty acid binding protein 6, ileal (gastrotropin) [Source:MGI Symbol;Acc:MGI:96565]	160.24	-11.68	1.69	-6.92	4.42e-12	1.8e-10	0	0	0	0	0	0	0	0	0	0.6	0	0	0	0	0	193.61	919.21	1.91	1.7	1307.29	0	11.43	1249.84
ENSMUSG00000014778.6	Fhod1	formin homology 2 domain containing 1 [Source:MGI Symbol;Acc:MGI:2679008]	48.68	-11.25	1.63	-6.92	4.44e-12	1.8e-10	0	0	0	0	0	0	0	0	0	0	0	0	0	0	69.63	40.56	14.59	507.55	0	196.64	0	263.94	26.68
ENSMUSG00000022048.8	Dpysl2	dihydropyrimidinase-like 2 [Source:MGI Symbol;Acc:MGI:1349763]	9339.95	4.39	0.63	6.92	4.61e-12	1.87e-10	14533.4	5325.96	35215	14097.2	29318	68.37	18690.8	9162.12	6690.3	28170.2	24620	5370.94	5908.98	11479.1	699.51	559.75	69.71	396.63	357.7	1789.18	1603.44	319.02	373.51
ENSMUSG00000101997.1	Gm28722	predicted gene 28722 [Source:MGI Symbol;Acc:MGI:5579428]	38.69	-10.99	1.59	-6.92	4.64e-12	1.88e-10	0	0	0	0	0	0	0	0	0	0	0	0	0	0	176.61	42.72	209.13	2596.85	421.27	1.21	2.75	31.17	0
ENSMUSG00000022124.10	Fbxl3	F-box and leucine-rich repeat protein 3 [Source:MGI Symbol;Acc:MGI:1354702]	4776.11	5.95	0.86	6.92	4.65e-12	1.88e-10	5599.98	1784.55	44112.9	1847.55	5870.57	2.53	3034.23	6.76	8182.94	16762.3	5577.81	9503.27	5249.47	1285.44	194.13	249.32	37.29	153.5	133.08	3.64	83.96	148.6	26.68
ENSMUSG00000026043.14	Col3a1	collagen, type III, alpha 1 [Source:MGI Symbol;Acc:MGI:88453]	32.29	-6.21	0.9	-6.91	4.91e-12	1.98e-10	0	0	0	0	0	1.27	3.87	0	0	3.02	1.42	2.51	0	1.47	22.59	109.25	7225.57	13.67	33.06	106.82	4038.2	129.89	275.01
ENSMUSG00000037474.9	Dtl	denticleless homolog (Drosophila) [Source:MGI Symbol;Acc:MGI:1924093]	15.25	-6.89	1	-6.89	5.56e-12	2.23e-10	0.6	0.33	0	0	0	0	0	0	0	0	2.37	0	0	0	3.23	64.36	111.86	10.49	20.34	16.99	75.7	25.98	18.47
ENSMUSG00000044550.7	Tceal3	transcription elongation factor A (SII)-like 3 [Source:MGI Symbol;Acc:MGI:1913354]	282.27	-11.83	1.72	-6.89	5.67e-12	2.27e-10	0	0	0	0	0	0	0	0	0	0	0.95	0	0	0	0.92	835.56	3.24	3658.35	1718.13	1.21	273.89	0	0
ENSMUSG00000040564.9	Apoc1	apolipoprotein C-I [Source:MGI Symbol;Acc:MGI:88053]	58.77	-11.45	1.66	-6.88	5.87e-12	2.35e-10	0	0	0	0	0	0	0	0	0	0	0	0	0	0	13.83	11.9	4.86	521.21	0.85	5956.24	359.23	438.52	0
ENSMUSG00000027901.8	Dennd2d	DENN/MADD domain containing 2D [Source:MGI Symbol;Acc:MGI:2181193]	176.94	-8.58	1.25	-6.88	6e-12	2.4e-10	0	0	10.5	0.9	0.3	0	0	0	0.53	0	0	0	0.98	0.49	138.33	115.19	951.63	219.61	4.24	2533.25	0	17.67	75.93
ENSMUSG00000025154.10	Arhgap19	Rho GTPase activating protein 19 [Source:MGI Symbol;Acc:MGI:1918335]	62.79	-10.71	1.56	-6.86	6.85e-12	2.73e-10	0	0	0	0	0	0	0	0	0	0	0.47	0	0	0	136.49	0.54	0	8.58	6.78	966.2	4.13	148.6	172.39
ENSMUSG00000023092.12	Fhl1	four and a half LIM domains 1 [Source:MGI Symbol;Acc:MGI:1298387]	1885.53	-14.67	2.14	-6.86	6.95e-12	2.77e-10	0	0	0	0	0	0	0	0	0	0	0	0	0	0	6586.52	0	31173.6	0	0	46.13	1.38	0	5559.63
ENSMUSG00000043004.9	Gng2	guanine nucleotide binding protein (G protein), gamma 2 [Source:MGI Symbol;Acc:MGI:102705]	2011.73	8.25	1.2	6.85	7.17e-12	2.85e-10	0.6	2286.27	0	20247.6	1269.9	3549.07	0	4484.17	3334.26	8.46	3065.4	6152.07	372.08	1425.11	1.38	1.62	50.26	2.86	2.54	0	15.14	1.04	0
ENSMUSG00000055322.10	Tns1	tensin 1 [Source:MGI Symbol;Acc:MGI:104552]	15.17	-6.51	0.95	-6.85	7.47e-12	2.96e-10	0	0	0	0	0	0	1.93	0	0	0	1.42	1.67	0	0	65.48	17.31	19.45	38.14	11.02	909.15	20.65	109.11	55.41
ENSMUSG00000032020.11	Ubash3b	ubiquitin associated and SH3 domain containing, B [Source:MGI Symbol;Acc:MGI:1920078]	86.98	-10.75	1.57	-6.85	7.55e-12	2.99e-10	0	0	0	0	0.6	0	0	0	0	0	0	0	0	0	171.99	0	3.24	4.77	4.24	710.09	1081.81	7.27	16.42
ENSMUSG00000090272.3	Mndal	myeloid nuclear differentiation antigen like [Source:MGI Symbol;Acc:MGI:3780953]	31.36	-9.91	1.45	-6.84	7.82e-12	3.09e-10	0	0	0	0	0	0	0	0	0	0	0.47	0	0	0	1.84	3.24	374.49	2.54	0.85	120.17	115.61	30.14	71.83
ENSMUSG00000033768.12	Nrxn2	neurexin II [Source:MGI Symbol;Acc:MGI:1096362]	22.15	-7.73	1.13	-6.84	8.17e-12	3.22e-10	0	0	0	0	0.3	0	1.93	0	0	0	0	0	0	0.49	283.58	2.7	29.18	4.77	5.09	14.57	33.03	24.94	108.77
ENSMUSG00000055200.6	Sertad3	SERTA domain containing 3 [Source:MGI Symbol;Acc:MGI:2180697]	73.68	-9.09	1.33	-6.83	8.68e-12	3.42e-10	0	0	0	0	0	0	0	0	0	2.42	0	0.84	0	0	8.76	300.69	0	156.05	146.64	331.37	19.27	2.08	726.51
ENSMUSG00000060402.6	Chst8	carbohydrate (N-acetylgalactosamine 4-0) sulfotransferase 8 [Source:MGI Symbol;Acc:MGI:1916197]	170.79	-11.06	1.62	-6.83	8.7e-12	3.42e-10	0	0	0	0	0	0	0	0	0.53	0	0	0.84	0	0	529.82	734.97	0	1393.93	1075.63	1.21	191.31	0	0
ENSMUSG00000042845.7	Wfdc12	WAP four-disulfide core domain 12 [Source:MGI Symbol;Acc:MGI:2183434]	66.63	-11.57	1.69	-6.83	8.74e-12	3.43e-10	0	0	0	0	0	0	0	0	0	0	0	0	0	0	672.76	538.65	225.34	4.45	21.19	0	61.94	0	8.21
ENSMUSG00000050711.7	Scg2	secretogranin II [Source:MGI Symbol;Acc:MGI:103033]	1120.57	12.43	1.82	6.82	9.03e-12	3.53e-10	0	669.62	0	14204.9	0	0	4269.97	1.13	3339.57	1.81	2831.86	3.35	1.97	448.34	0	0.54	0	0	0	0	0	0	0
ENSMUSG00000031377.7	Bmx	BMX non-receptor tyrosine kinase [Source:MGI Symbol;Acc:MGI:1101778]	287.48	-10.16	1.49	-6.82	9.18e-12	3.59e-10	0	0.33	0	1.8	0	0	0	1.13	2.12	0	0	0	0	0	1165.69	0	8.11	2003.49	3342.18	13.35	0	2.08	71.83
ENSMUSG00000026315.9	Serpinb8	serine (or cysteine) peptidase inhibitor, clade B, member 8 [Source:MGI Symbol;Acc:MGI:894657]	136.83	-9.91	1.45	-6.82	9.4e-12	3.65e-10	0	0	0	1.8	0	0	0.64	0	0	0	0	0.84	0	0	153.09	101.67	1352.06	0	25.43	20.64	0	1470.4	20.52
ENSMUSG00000022479.11	Vdr	vitamin D receptor [Source:MGI Symbol;Acc:MGI:103076]	49.45	-11.24	1.65	-6.82	9.41e-12	3.65e-10	0	0	0	0	0	0	0	0	0	0	0	0	0	0	229.63	52.46	4450.12	409.34	228.01	200.28	1.38	0	0
ENSMUSG00000028214.9	Gem	GTP binding protein (gene overexpressed in skeletal muscle) [Source:MGI Symbol;Acc:MGI:99844]	2022.35	11.08	1.63	6.82	9.41e-12	3.65e-10	0.6	1321.22	0	0	0	7.6	1.93	9590.26	3504.77	24744.6	7226.8	0.84	29.53	79.61	0	0	0	0.95	0	0	1.38	0	4.1
ENSMUSG00000019818.11	Cd164	CD164 antigen [Source:MGI Symbol;Acc:MGI:1859568]	59225	3.18	0.47	6.82	9.42e-12	3.65e-10	124536	30379.1	235885	127141	71919.9	48287.9	143655	84323.7	98841.7	115082	49366.8	60077.2	36035.6	47654.9	10792.8	7464.9	9859.98	20582.2	13382.3	7190.7	15322.9	3121.61	1270.36
ENSMUSG00000064036.11	Mro	maestro [Source:MGI Symbol;Acc:MGI:2152817]	16.86	-9.09	1.33	-6.81	9.47e-12	3.67e-10	0	0	0	0	0	0	0	0	0	0	0	0.84	0	0	3.69	9.19	9.73	10.81	2.54	99.53	99.1	115.35	36.94
ENSMUSG00000038181.12	Chpf2	chondroitin polymerizing factor 2 [Source:MGI Symbol;Acc:MGI:1917522]	144.33	-11.27	1.66	-6.81	9.75e-12	3.77e-10	0	0.67	0	0	0	0	0	0	0	0	0	0	0	0	699.97	1.62	12.97	1088.83	35.6	1474.8	0	5.2	0
ENSMUSG00000087413.1	Gm11266	predicted gene 11266 [Source:MGI Symbol;Acc:MGI:3649705]	22.49	-7.8	1.15	-6.81	9.78e-12	3.77e-10	0	0	0	0	0	0	0	0	0	0	0	0	0	2.44	41.5	10.82	30.8	12.08	262.76	33.99	38.54	10.39	73.88
ENSMUSG00000021846.8	Peli2	pellino 2 [Source:MGI Symbol;Acc:MGI:1891445]	37.47	-9.98	1.47	-6.81	9.84e-12	3.79e-10	0	0	0	0.9	0	0	0	0	0	0	0	0	0	0	275.28	15.68	121.59	0.95	4.24	6.07	2.75	430.21	4.1
ENSMUSG00000035000.8	Dpp4	dipeptidylpeptidase 4 [Source:MGI Symbol;Acc:MGI:94919]	114.4	-9.53	1.4	-6.81	9.9e-12	3.81e-10	0	0.67	0	0	0	0	0.64	0	0	0	1.42	0	0	0.49	0.46	1.08	3.24	237.09	2.54	940.71	1399.75	0	43.1
ENSMUSG00000021219.12	Rgs6	regulator of G-protein signaling 6 [Source:MGI Symbol;Acc:MGI:1354730]	44.2	-7.86	1.15	-6.81	1.01e-11	3.87e-10	0	0	0	0	0	0	0	1.13	0	4.23	0	0	0	0	328.77	3.24	142.66	269.19	98.32	23.06	72.95	13.51	59.52
ENSMUSG00000036109.13	Mbnl3	muscleblind-like 3 (Drosophila) [Source:MGI Symbol;Acc:MGI:2444912]	64.73	-8.69	1.28	-6.8	1.01e-11	3.89e-10	0	0	3	0	0	0	0	0	0.53	0	0.47	0.84	0	0	30.43	12.44	98.89	945.18	111.89	3.64	279.4	0	2.05
ENSMUSG00000031750.11	Il34	interleukin 34 [Source:MGI Symbol;Acc:MGI:1923777]	77.17	-10.18	1.5	-6.8	1.02e-11	3.92e-10	0	1	0	0	0	0	0	0	0	0	0	0	0	0	622.5	0.54	1.62	8.58	166.98	281.61	66.06	0	625.95
ENSMUSG00000032377.8	Plscr4	phospholipid scramblase 4 [Source:MGI Symbol;Acc:MGI:2143267]	324.71	-9.52	1.4	-6.8	1.04e-11	3.98e-10	0	0.33	9	0	0	1.27	0	0	0	0	0	0	0.98	0	492.47	86.53	2712.22	1.91	445	1071.81	1.38	0	2645.39
ENSMUSG00000057230.9	Aak1	AP2 associated kinase 1 [Source:MGI Symbol;Acc:MGI:1098687]	505.3	7.46	1.1	6.79	1.14e-11	4.33e-10	61.5	1739.16	0	1211.05	837.2	16.46	0	2.25	38.78	7.86	1215.62	254.25	3003.21	3199.92	5.53	1.62	3.24	2.86	1.7	12.14	5.51	0	2.05
ENSMUSG00000015519.8	2310057J18Rik	RIKEN cDNA 2310057J18 gene [Source:MGI Symbol;Acc:MGI:1914969]	91.46	-10.39	1.53	-6.78	1.17e-11	4.44e-10	0	0	0	0	0	0	0	0	0	0	0	0.84	0	0.49	301.11	315.84	77.82	0	187.32	0	4.13	3.12	1212.9
ENSMUSG00000040471.13	Ggt6	gamma-glutamyltransferase 6 [Source:MGI Symbol;Acc:MGI:1918772]	59.98	-11.44	1.69	-6.78	1.19e-11	4.51e-10	0	0	0	0	0	0	0	0	0	0	0	0	0	0	217.64	144.4	0	0.95	21.19	517.09	0	10.39	467.92
ENSMUSG00000032323.9	Cyp11a1	cytochrome P450, family 11, subfamily a, polypeptide 1 [Source:MGI Symbol;Acc:MGI:88582]	88.54	-9.61	1.42	-6.77	1.26e-11	4.79e-10	0	0	0	0	0	0	0	0	1.06	0.6	0	0.84	0	0	381.34	225.52	3.24	965.52	415.34	6.07	0	0	36.94
ENSMUSG00000052560.11	Cpne8	copine VIII [Source:MGI Symbol;Acc:MGI:1914121]	118.63	-8.28	1.22	-6.77	1.31e-11	4.94e-10	0	0.33	0	0	0	0	5.16	0	0.53	1.81	1.42	0.84	0	0	148.48	560.83	0	295.57	97.48	0	1140.99	5.2	469.97
ENSMUSG00000074183.3	Gsta1	glutathione S-transferase, alpha 1 (Ya) [Source:MGI Symbol;Acc:MGI:1095417]	26.6	-6.8	1.01	-6.75	1.45e-11	5.47e-10	0	0	0	0	0	0	0	3.38	0	1.21	2.85	0	0	0	17.06	73.01	110.24	91.53	104.26	37.63	9.63	148.6	12.31
ENSMUSG00000006586.11	Runx1t1	runt-related transcription factor 1; translocated to, 1 (cyclin D-related) [Source:MGI Symbol;Acc:MGI:104793]	4588.16	7.43	1.1	6.75	1.48e-11	5.57e-10	0.6	1410.02	39811	1.8	780.78	2.53	5.16	4784.99	2667.62	30771.9	7340.25	4447.63	6033.99	7149.02	2.31	9.73	24.32	4.45	237.33	13.35	4.13	16.63	8.21
ENSMUSG00000027087.7	Itgav	integrin alpha V [Source:MGI Symbol;Acc:MGI:96608]	395.39	-8.18	1.21	-6.75	1.52e-11	5.73e-10	0	0	0	3.59	2.7	0	0	0	1.06	27.2	0	0	0.98	1.47	2774.05	9.19	43.77	549.18	522.14	36.41	3070.63	17.67	2033.81
ENSMUSG00000043496.6	Tril	TLR4 interactor with leucine-rich repeats [Source:MGI Symbol;Acc:MGI:1914123]	313.88	-10.24	1.52	-6.74	1.54e-11	5.77e-10	0	0.33	0	0	0	0	0	0	0	4.84	0	0	0	0	196.43	1.08	0	238.68	1974.96	15.78	3497.3	1.04	1288.83
ENSMUSG00000043822.14	Adamtsl5	ADAMTS-like 5 [Source:MGI Symbol;Acc:MGI:1913798]	263.28	-9.91	1.47	-6.74	1.59e-11	5.98e-10	0	0.33	0	0	0	0	0	0	0	5.44	0	0	0	0	90.84	77.34	14.59	922.61	279.72	3064.91	0	1.04	1598.73
ENSMUSG00000050296.10	Abca12	ATP-binding cassette, sub-family A (ABC1), member 12 [Source:MGI Symbol;Acc:MGI:2676312]	33.76	-6.95	1.03	-6.73	1.7e-11	6.38e-10	0	0.67	1.5	0.9	0	0	1.29	0	0.53	2.42	0	0	0	0.98	8.3	3.79	405.29	97.25	91.54	0	128	21.82	12.31
ENSMUSG00000097850.2	4631405K08Rik	RIKEN cDNA 4631405K08 gene [Source:MGI Symbol;Acc:MGI:1918050]	27.9	-10.58	1.57	-6.73	1.72e-11	6.41e-10	0	0	0	0	0	0	0	0	0	0	0	0	0	0	4.61	8.11	69.71	4.45	2.54	263.4	0	40.53	248.33
ENSMUSG00000038916.6	Soga3	SOGA family member 3 [Source:MGI Symbol;Acc:MGI:1914662]	4185.93	9.08	1.35	6.72	1.86e-11	6.95e-10	0	5145.36	6	1165.26	1785.72	44681.9	0.64	22447.9	2223.55	23.57	0	7232.62	3572.16	7914.81	0	1.08	0	3.18	0	1.21	45.42	23.9	2.05
ENSMUSG00000099966.1	2810402E24Rik	RIKEN cDNA 2810402E24 gene [Source:MGI Symbol;Acc:MGI:1913715]	480.3	-9.54	1.42	-6.72	1.87e-11	6.96e-10	0	0.33	0	0	2.7	0	0	0	10.62	0	0	0.84	0	0	29.05	1.62	3.24	1.59	870.51	1155.56	5309.95	3658.85	2.05
ENSMUSG00000035530.9	Eif1	eukaryotic translation initiation factor 1 [Source:MGI Symbol;Acc:MGI:105125]	15449.4	3.23	0.48	6.72	1.88e-11	6.98e-10	33729.4	15172.7	74217.5	44267.5	11294.3	23555.8	11064.3	24132.2	12521.7	51388.4	14135.1	5979.79	5986.74	5369.82	3229.63	2969.09	2083.21	1575.4	3644.78	3049.13	1603.44	2479.42	1886.04
ENSMUSG00000024140.9	Epas1	endothelial PAS domain protein 1 [Source:MGI Symbol;Acc:MGI:109169]	31.4	-9.44	1.41	-6.71	1.9e-11	7.05e-10	0	0.67	0	0	0	0	0	0	0	0	0	0	0	0	155.39	497.55	19.45	3.5	5.93	1729.7	20.65	8.31	8.21
ENSMUSG00000089993.1	Gm5822	predicted gene 5822 [Source:MGI Symbol;Acc:MGI:3648836]	64.14	3.18	0.47	6.71	1.99e-11	7.35e-10	110.46	72.44	389.99	145.43	70.22	41.78	83.16	139.71	38.25	102.16	57.43	49.34	31.5	46.89	7.84	10.28	16.21	10.17	7.63	10.92	9.63	17.67	6.16
ENSMUSG00000042793.9	Lgr6	leucine-rich repeat-containing G protein-coupled receptor 6 [Source:MGI Symbol;Acc:MGI:2441805]	310.71	-9.35	1.39	-6.71	2.01e-11	7.44e-10	0	0	0	0	0	2.53	0	1.13	0	0	6.17	0	0.98	0.49	305.72	18.93	0	0.95	0.85	529.23	638.63	5566.73	73.88
ENSMUSG00000063163.9	Speer2	spermatogenesis associated glutamate (E)-rich protein 2 [Source:MGI Symbol;Acc:MGI:2668488]	181.45	-12.56	1.88	-6.7	2.09e-11	7.71e-10	0	0	0	0	0	0	0	0	0	0	0	0	0	0	605.9	182.26	4.86	0	350.92	0	53.68	0	2975.81
ENSMUSG00000090500.1	Gm17057	predicted gene 17057 [Source:MGI Symbol;Acc:MGI:4937884]	54.78	-11.32	1.69	-6.7	2.11e-11	7.77e-10	0	0	0	0	0	0	0	0	0	0	0	0	0	0	1.38	439.68	3.24	332.11	473.82	0	1.38	4.16	4.1
ENSMUSG00000030177.10	Ccdc77	coiled-coil domain containing 77 [Source:MGI Symbol;Acc:MGI:1914450]	134.29	-7.37	1.1	-6.7	2.12e-11	7.8e-10	0	0	0	0	0	1.27	4.51	0	0.53	5.44	2.37	7.53	0	1.95	6.46	133.58	94.03	0.95	14.41	93.46	256	1922.43	543.85
ENSMUSG00000097767.4	Miat	myocardial infarction associated transcript (non-protein coding) [Source:MGI Symbol;Acc:MGI:2444886]	3933.86	8.01	1.2	6.7	2.13e-11	7.8e-10	4469.71	3189.56	0	0	3773.08	69.64	2.58	3110.75	11105.5	3.02	50699.2	2771.61	6582.26	4527.35	4.61	4.87	72.95	7.31	0	1.21	28.9	25.98	28.73
ENSMUSG00000079547.3	H2-DMb1	histocompatibility 2, class II, locus Mb1 [Source:MGI Symbol;Acc:MGI:95922]	112.1	-12.07	1.8	-6.69	2.2e-11	8.07e-10	0	0	0	0	0	0	0	0	0	0	0	0	0	0	1.38	127.09	1110.5	0	0.85	0	1211.19	8.31	119.03
ENSMUSG00000075585.3	6330403L08Rik	RIKEN cDNA 6330403L08 gene [Source:MGI Symbol;Acc:MGI:1917994]	152.87	-12.39	1.85	-6.69	2.23e-11	8.15e-10	0	0	0	0	0	0	0	0	0	0	0	0	0	0	0	159	0	937.55	517.05	3.64	30.28	1868.39	0
ENSMUSG00000022382.10	Wnt7b	wingless-type MMTV integration site family, member 7B [Source:MGI Symbol;Acc:MGI:98962]	55.65	-11.33	1.69	-6.69	2.24e-11	8.19e-10	0	0	0	0	0	0	0	0	0	0	0	0	0	0	52.11	3.79	0	345.46	3.39	0	15.14	585.04	275.01
ENSMUSG00000041801.5	Phlda3	pleckstrin homology-like domain, family A, member 3 [Source:MGI Symbol;Acc:MGI:1351485]	398.78	-9.31	1.39	-6.69	2.25e-11	8.19e-10	0	0	0	0	0	0	0	15.77	0	0	0	0	0	0	437.6	243.37	1953.51	127.76	30.51	1395.9	2748.57	938.35	1280.62
ENSMUSG00000058586.7	Serhl	serine hydrolase-like [Source:MGI Symbol;Acc:MGI:1890404]	96.38	-9.69	1.45	-6.68	2.32e-11	8.43e-10	0	0	0	0	0	0	0.64	0	0	1.81	0	0	0	0	12.45	2.16	0	179.88	0.85	605.7	31.66	27.02	1354.5
ENSMUSG00000043088.12	Il17re	interleukin 17 receptor E [Source:MGI Symbol;Acc:MGI:1889371]	284.13	-8.88	1.33	-6.67	2.47e-11	8.98e-10	0	5.01	0	0	0	0	0	0	0	0	0	10.04	0	0	286.35	253.1	110.24	127.76	4.24	2339.04	128	1551.45	1719.81
ENSMUSG00000032380.4	Dapk2	death-associated protein kinase 2 [Source:MGI Symbol;Acc:MGI:1341297]	15.54	-9.9	1.49	-6.67	2.63e-11	9.55e-10	0	0	0	0	0	0	0	0	0	0	0	0	0	0	57.64	10.82	12.97	186.56	8.48	46.13	31.66	3.12	0
ENSMUSG00000030275.4	Etnk1	ethanolamine kinase 1 [Source:MGI Symbol;Acc:MGI:1922570]	16313.3	4.76	0.72	6.66	2.73e-11	9.87e-10	10205.8	6339.41	16502.8	58899.7	26053	11.4	13535.8	59327.3	23701.6	67000.4	48585.5	11932.8	12502.1	12349.9	936.52	613.83	257.77	2206.89	1122.25	640.9	83.96	224.46	2171.31
ENSMUSG00000032640.9	Chsy1	chondroitin sulfate synthase 1 [Source:MGI Symbol;Acc:MGI:2681120]	323.67	-11.33	1.7	-6.66	2.81e-11	1.01e-09	0	0.33	0	0	0	0	0.64	0	0	0	0	0	0.98	0	4188.74	0	481.49	861.91	0	82.54	1827.79	0	0
ENSMUSG00000073940.3	Hbb-bt	hemoglobin, beta adult t chain [Source:MGI Symbol;Acc:MGI:5474850]	178.29	-12.52	1.88	-6.65	2.99e-11	1.08e-09	0	0	0	0	0	0	0	0	0	0	0	0	0	0	4.61	0	0	1.27	0	997.76	1399.75	903.02	794.23
ENSMUSG00000018581.11	Dnah11	dynein, axonemal, heavy chain 11 [Source:MGI Symbol;Acc:MGI:1100864]	54.23	-6.95	1.05	-6.63	3.29e-11	1.18e-09	0	0	0	7.18	0.6	0	1.93	3.38	0	0.6	0	0	0	0	23.98	593.28	97.27	18.75	210.21	37.63	213.33	16.63	22.58
ENSMUSG00000023868.11	Pde10a	phosphodiesterase 10A [Source:MGI Symbol;Acc:MGI:1345143]	30.74	-8.99	1.36	-6.63	3.29e-11	1.18e-09	0	0	0	0	0	0	0	1.13	0	0.6	0	0	0	0	57.64	6.49	304.78	0.95	4.24	1.21	308.3	15.59	6.16
ENSMUSG00000056023.3	Gm9989	predicted gene 9989 [Source:MGI Symbol;Acc:MGI:3642361]	125.24	-9.5	1.43	-6.63	3.38e-11	1.21e-09	0	0	3	0	0.3	0	0	0	0	1.21	0	0	0	0	325.54	730.1	110.24	10.17	444.15	0	1253.85	0	2.05
ENSMUSG00000057137.5	Tmem140	transmembrane protein 140 [Source:MGI Symbol;Acc:MGI:1915737]	129.09	-12.2	1.84	-6.63	3.38e-11	1.21e-09	0	0	0	0	0	0	0	0	0	0	0	0	0	0	1766.06	0	0	27.01	595.03	523.16	0	29.1	28.73
ENSMUSG00000027939.7	Nup210l	nucleoporin 210-like [Source:MGI Symbol;Acc:MGI:1924845]	27.45	-7.9	1.19	-6.62	3.63e-11	1.3e-09	0	0.33	0	0	0.3	0	0.64	0	0	0	0.95	0	0	0.49	3.69	365.05	34.04	0.95	4.24	38.84	0	11.43	170.34
ENSMUSG00000026923.11	Notch1	notch 1 [Source:MGI Symbol;Acc:MGI:97363]	22.18	-8.6	1.3	-6.62	3.7e-11	1.32e-09	0	0	0	0	0	0	0.64	1.13	0	0	0	0	0	0	1.38	2.16	9.73	31.15	8.48	184.5	2.75	36.37	231.91
ENSMUSG00000076614.3	Ighg1	immunoglobulin heavy constant gamma 1 (G1m marker) [Source:MGI Symbol;Acc:MGI:96446]	321.31	-12.24	1.85	-6.61	3.87e-11	1.38e-09	0	0	0	0	0	0	0.64	0	0	0	0	0	0	0	53.49	0	1.62	2286.03	733.19	1.21	0	0	4313.89
ENSMUSG00000067928.6	Zfp760	zinc finger protein 760 [Source:MGI Symbol;Acc:MGI:2679257]	37.92	-8.26	1.25	-6.61	3.92e-11	1.4e-09	0	0	0	0	1.5	0	1.29	0	0	0	0	0	0	0	123.58	106	38.91	245.67	236.49	7.28	2.75	0	108.77
ENSMUSG00000020865.12	Abcc3	ATP-binding cassette, sub-family C (CFTR/MRP), member 3 [Source:MGI Symbol;Acc:MGI:1923658]	82.51	-8.99	1.36	-6.6	4.07e-11	1.44e-09	0	0	0	0	0	0	0	0	0	0	0	4.18	0	0	0.92	16.77	147.53	51.17	61.03	683.38	6.88	18.7	907.11
ENSMUSG00000073590.3	3222401L13Rik	RIKEN cDNA 3222401L13 gene [Source:MGI Symbol;Acc:MGI:2444186]	19.62	-7.9	1.2	-6.6	4.14e-11	1.47e-09	0	1	0	0	0.6	0	0	0	0	0	0	0	0	0	2.31	272.57	14.59	919.43	11.87	50.98	15.14	5.2	73.88
ENSMUSG00000061601.11	Pclo	piccolo (presynaptic cytomatrix protein) [Source:MGI Symbol;Acc:MGI:1349390]	7523.51	5.27	0.8	6.59	4.37e-11	1.55e-09	1995.43	16280.3	20300.7	14891.7	865.7	1345.94	1073.29	20387.2	7178.46	13018.2	7306.07	23161.4	34158.5	8435.43	219.95	68.14	51.88	598.44	0.85	1336.42	28.9	15.59	322.21
ENSMUSG00000036264.9	Fstl4	follistatin-like 4 [Source:MGI Symbol;Acc:MGI:2443199]	1851.17	9.99	1.52	6.59	4.48e-11	1.59e-09	10899	1520.18	43.5	0	110.73	0	3190.88	0	297.46	15.11	0.95	21584.1	4282.85	617.32	0	2.7	0	0	9.32	0	2.75	0	0
ENSMUSG00000020838.8	Slc6a4	solute carrier family 6 (neurotransmitter transporter, serotonin), member 4 [Source:MGI Symbol;Acc:MGI:96285]	123.59	-9.6	1.46	-6.59	4.52e-11	1.59e-09	0	0	0	0	0	0	0.64	1.13	0	1.81	0	0	0	0	730.4	159.54	1.62	0	404.32	13.35	72.95	1456.89	0
ENSMUSG00000045515.3	Pou3f3	POU domain, class 3, transcription factor 3 [Source:MGI Symbol;Acc:MGI:102564]	65.72	-7.62	1.16	-6.59	4.54e-11	1.6e-09	0	0	3	0	0	0	0	4.51	0.53	2.42	0	0	0	0	22.13	2.7	29.18	204.99	406.86	741.65	22.02	55.08	16.42
ENSMUSG00000086567.1	Gm2830	predicted gene 2830 [Source:MGI Symbol;Acc:MGI:3781002]	1153.02	3.77	0.57	6.58	4.81e-11	1.69e-09	767.24	1081.21	6467.91	782.83	316.27	7351.38	2132.41	893.45	779.25	1167.26	869.59	734.3	1039.46	967.98	129.11	124.39	77.82	82	140.71	64.33	375.74	35.33	139.56
ENSMUSG00000017390.11	Aldoc	aldolase C, fructose-bisphosphate [Source:MGI Symbol;Acc:MGI:101863]	1350.35	6.67	1.01	6.58	4.87e-11	1.71e-09	10445.9	43.73	0	762.18	957.52	1143.35	16.12	2510.23	1074.06	2362.93	3765.53	4223.49	2914.62	671.53	9.68	86.53	8.11	0.64	0.85	0	28.9	32.21	0
ENSMUSG00000073805.4	Fam196a	family with sequence similarity 196, member A [Source:MGI Symbol;Acc:MGI:3605068]	32.98	-9.91	1.51	-6.57	4.92e-11	1.72e-09	0	0	0	0	0	0	0	0	0	0	0	0	0	0.49	4557.63	578.13	126.45	0.64	3.39	7.28	20.65	15.59	4.1
ENSMUSG00000003072.11	Atp5d	ATP synthase, H+ transporting, mitochondrial F1 complex, delta subunit [Source:MGI Symbol;Acc:MGI:1913293]	12737.5	-3.37	0.51	-6.57	4.93e-11	1.72e-09	2733.41	2062.62	1145.98	590.71	866	2550.07	4924.26	2051.67	1487.85	5012.99	866.74	1834.08	4836.05	6652.82	15326	9245.81	66823.2	6900.67	25617.7	60806.5	29123.5	13494.4	28009.5
ENSMUSG00000007030.4	Vwa7	von Willebrand factor A domain containing 7 [Source:MGI Symbol;Acc:MGI:1306798]	85.22	-9.72	1.48	-6.56	5.31e-11	1.86e-09	0	0	1.5	0	0	0	0	0	0.53	0	0.47	0	0	0	0.46	1.62	0	6.04	0.85	1058.45	586.32	2.08	301.69
ENSMUSG00000032346.7	Ooep	oocyte expressed protein [Source:MGI Symbol;Acc:MGI:1915218]	802.89	8.45	1.29	6.55	5.75e-11	2.01e-09	1.19	66.09	0	34.11	61.81	4553.15	0	1.13	219.38	8258.46	860.57	1331.44	1754.09	1299.6	0	0.54	0	0.32	0.85	0	8.26	1.04	14.37
ENSMUSG00000022309.8	Angpt1	angiopoietin 1 [Source:MGI Symbol;Acc:MGI:108448]	1306.74	10.43	1.59	6.55	5.84e-11	2.03e-09	4676.3	0.33	1.5	3.59	2456.07	0	0.64	10.14	2971.99	14135.9	0.95	5790.78	0	0	0	0	0	0.95	0.85	3.64	1.38	0	0
ENSMUSG00000046719.7	Nxph3	neurexophilin 3 [Source:MGI Symbol;Acc:MGI:1336188]	50.79	-11.19	1.71	-6.54	6.14e-11	2.13e-09	0	0	0	0	0	0	0	0	0	0	0	0	0	0	58.1	134.12	757.09	0	169.52	1.21	5.51	42.61	0
ENSMUSG00000073764.2	Gm12888	predicted gene 12888 [Source:MGI Symbol;Acc:MGI:3652130]	757.24	11.62	1.78	6.54	6.19e-11	2.15e-09	0	0	0	0	4649.29	1561.19	0.64	86.75	563.59	4213.26	0	830.48	1636.95	3873.4	0	0	0	0	0	0	0	1.04	0
ENSMUSG00000022676.6	Snai2	snail family zinc finger 2 [Source:MGI Symbol;Acc:MGI:1096393]	50.96	-10.31	1.58	-6.54	6.29e-11	2.18e-09	0	0	0	0	0	0	0.64	0	0	0	0	0	0	0	249.92	615.99	89.16	0.32	36.45	135.95	0	43.64	0
ENSMUSG00000026605.10	Cenpf	centromere protein F [Source:MGI Symbol;Acc:MGI:1313302]	262.88	-9.13	1.4	-6.53	6.38e-11	2.21e-09	0	0	0	8.98	0	0	0	0	0	0	0.95	0	0	1.47	1.84	19.47	2279.37	3167.01	453.48	70.4	4.13	10.39	28.73
ENSMUSG00000017002.10	Slpi	secretory leukocyte peptidase inhibitor [Source:MGI Symbol;Acc:MGI:109297]	120.6	-11.11	1.7	-6.53	6.41e-11	2.21e-09	0	0	0	0.9	0	0	0	0	0	0	0	0	0	0	41.04	1241.18	149.15	23.52	0	1230.82	0	87.29	0
ENSMUSG00000075012.4	Fjx1	four jointed box 1 (Drosophila) [Source:MGI Symbol;Acc:MGI:1341907]	9.48	-9.3	1.42	-6.53	6.64e-11	2.29e-09	0	0	0	0	0	0	0	0	0	0	0	0	0	0	33.2	88.69	35.67	28.92	5.09	1.21	1.38	15.59	8.21
ENSMUSG00000031167.12	Rbm3	RNA binding motif protein 3 [Source:MGI Symbol;Acc:MGI:1099460]	433.85	4.51	0.69	6.52	6.97e-11	2.4e-09	210.77	1018.12	2812.46	269.32	503.52	62.04	447.37	676	375.02	2041.34	880.51	33.45	344.52	42	54.41	41.1	68.09	8.26	16.95	46.13	9.63	13.51	4.1
ENSMUSG00000050463.8	Krt78	keratin 78 [Source:MGI Symbol;Acc:MGI:1917529]	39.84	-10.92	1.68	-6.51	7.35e-11	2.53e-09	0	0	0	0	0	0	0	0	0	0	0	0	0	0	78.85	207.13	16.21	5.09	0.85	605.7	1.38	1.04	0
ENSMUSG00000046460.10	Sh2d7	SH2 domain containing 7 [Source:MGI Symbol;Acc:MGI:2441692]	27.42	-9.81	1.51	-6.51	7.66e-11	2.63e-09	0	0	0	0	0.3	0	0	0	0	0	0	0	0	0	24.44	77.88	30.8	308.91	127.14	0	38.54	0	22.58
ENSMUSG00000078664.2	Sprr2a1	small proline-rich protein 2A1 [Source:MGI Symbol;Acc:MGI:1330350]	8.98	-8.32	1.28	-6.51	7.75e-11	2.66e-09	0	0	0	0	0	0	0	0	0	0.6	0	0	0	0	1.38	9.19	22.7	33.69	9.32	30.35	5.51	38.45	55.41
ENSMUSG00000020719.10	Ddx5	DEAD (Asp-Glu-Ala-Asp) box polypeptide 5 [Source:MGI Symbol;Acc:MGI:105037]	82165.9	3.05	0.47	6.5	7.84e-11	2.68e-09	102592	62827.9	207774	124545	56855.5	408525	117339	87463.8	60233.4	239928	148586	57743	37716.9	43325.8	19940.3	26341	7084.53	23380.9	21380.5	7177.34	12432.5	7381.09	9241.41
ENSMUSG00000042672.11	Dcst1	DC-STAMP domain containing 1 [Source:MGI Symbol;Acc:MGI:1925022]	13.6	-6.01	0.92	-6.5	7.96e-11	2.72e-09	0	0.33	0	0	0.6	0	0	0	1.06	1.21	0	1.67	0.98	0.49	14.29	1.62	16.21	12.08	130.53	7.28	41.29	1.04	82.09
ENSMUSG00000046546.3	Fam43a	family with sequence similarity 43, member A [Source:MGI Symbol;Acc:MGI:2676309]	20.49	-10.17	1.57	-6.5	8.04e-11	2.74e-09	0	0	0	0	0	0	0	0	0	0	0	0	0	0	0	162.79	1.62	5.4	16.1	3.64	89.46	23.9	168.29
ENSMUSG00000097042.1	Gm17491	predicted gene, 17491 [Source:MGI Symbol;Acc:MGI:4937125]	1423.67	-8.97	1.38	-6.5	8.06e-11	2.75e-09	0	0	0	0	0	0	0	0	1.59	0.6	10.92	30.11	25.59	0.49	963.26	3.24	1.62	5271.88	481.45	10417	8577.4	2.08	6957.23
ENSMUSG00000031662.7	Snx20	sorting nexin 20 [Source:MGI Symbol;Acc:MGI:1918857]	95.08	-11.83	1.82	-6.5	8.25e-11	2.8e-09	0	0	0	0	0	0	0	0	0	0	0	0	0	0	29.51	0	737.63	328.62	375.5	0	711.57	0	4.1
ENSMUSG00000079451.5	Tmprss11g	transmembrane protease, serine 11g [Source:MGI Symbol;Acc:MGI:2444058]	444.29	-9.95	1.53	-6.5	8.28e-11	2.81e-09	0	0	0	0	0	0	1.29	7.89	0	0.6	0	0	0	0	2583.61	152.51	1.62	30.51	0.85	0	35.79	1419.48	5984.45
ENSMUSG00000043289.8	Mei4	meiosis-specific, MEI4 homolog (S. cerevisiae) [Source:MGI Symbol;Acc:MGI:1922283]	128.3	-8.93	1.38	-6.49	8.54e-11	2.89e-09	0	0.67	0	0	0	0	0	0	0	5.44	0	0	0	0	0.46	811.77	1151.03	63.24	205.12	6.07	689.55	15.59	2.05
ENSMUSG00000041841.7	Rpl37	ribosomal protein L37 [Source:MGI Symbol;Acc:MGI:1914531]	31329.4	-3.69	0.57	-6.49	8.63e-11	2.92e-09	4232.67	3126.81	1342.48	5451.97	1786.02	18201.2	11833.3	1640.44	2680.9	4467.74	1254.07	3488.35	7185.66	9216.36	26958.5	17540.9	30510.5	21122.5	48026.3	233701	96611.3	56135	114062
ENSMUSG00000004952.9	Rasa4	RAS p21 protein activator 4 [Source:MGI Symbol;Acc:MGI:1858600]	84.19	-8.9	1.37	-6.49	8.74e-11	2.95e-09	0	0	1.5	0	0	0	0	0	0.53	0	0	0.84	1.97	0	8.76	1.62	3.24	3.81	4.24	950.42	0	813.66	145.71
ENSMUSG00000052125.12	F730043M19Rik	RIKEN cDNA F730043M19 gene [Source:MGI Symbol;Acc:MGI:2443237]	665.63	-9.91	1.53	-6.48	8.97e-11	3.02e-09	0	0	0	0	0	0	10.31	0	0	0.6	0	2.51	0.98	0	4262.98	3046.42	11.35	11.12	5.09	7939.63	12.39	0	6.16
ENSMUSG00000034107.6	Ano7	anoctamin 7 [Source:MGI Symbol;Acc:MGI:3052714]	456.84	-8.1	1.25	-6.47	9.48e-11	3.19e-09	0	37.72	3	0.9	0	0	0	2.25	0	0	0.47	0	0	0	1747.61	378.57	1583.89	2713.49	2033.45	15.78	905.64	81.05	1003.56
ENSMUSG00000026980.11	Ly75	lymphocyte antigen 75 [Source:MGI Symbol;Acc:MGI:106662]	46.66	-8.6	1.33	-6.47	9.55e-11	3.21e-09	0	0	0	0	0	0	0.64	2.25	0	0	0	0	0	0.49	86.69	0	413.4	455.43	5.09	3.64	19.27	84.17	2.05
ENSMUSG00000025279.7	Dnase1l3	deoxyribonuclease 1-like 3 [Source:MGI Symbol;Acc:MGI:1314633]	41.71	-10.96	1.69	-6.47	9.59e-11	3.22e-09	0	0	0	0	0	0	0	0	0	0	0	0	0	0	287.73	24.88	1.62	11.44	65.27	0	547.79	0	20.52
ENSMUSG00000098239.1	?	?	1112.61	10.03	1.55	6.47	9.94e-11	3.33e-09	40	0.33	0	0.9	0.3	0	0	7112.7	8285.99	0.6	7883.74	501.8	1247.16	508.41	2.77	0.54	0	0.64	0	0	0	4.16	0
ENSMUSG00000024621.11	Csf1r	colony stimulating factor 1 receptor [Source:MGI Symbol;Acc:MGI:1339758]	494.47	-10.38	1.61	-6.46	1.02e-10	3.43e-09	0	0.67	1.5	0	0	0	1.29	0	0	3.63	0	0	0	0	0	340.71	406.91	27.01	9727.32	22768.9	839.57	0	0
ENSMUSG00000085436.1	Zfp335os	zinc finger protein 335, opposite strand [Source:MGI Symbol;Acc:MGI:3649775]	84.38	-10.68	1.65	-6.45	1.09e-10	3.63e-09	0	0	0	0	0	0	0	1.13	0	0	0	0	0	0	139.72	11.9	0	0.64	2.54	867.88	34.41	0	882.48
ENSMUSG00000096275.2	Gm20901	predicted gene, 20901 [Source:MGI Symbol;Acc:MGI:5434257]	38.9	-10.01	1.55	-6.45	1.1e-10	3.67e-09	0	0	0	0	0	0	0	0	0	0.6	0	0	0	0	0	2.16	1.62	1.59	80.52	381.14	194.06	5.2	227.8
ENSMUSG00000045954.7	Sdpr	serum deprivation response [Source:MGI Symbol;Acc:MGI:99513]	16.57	-7.51	1.17	-6.45	1.12e-10	3.72e-09	0	0	0	0	0	0	0	0	0	2.42	0	0	0	0	44.27	47.05	1909.74	123.63	2.54	25.49	11.01	13.51	104.67
ENSMUSG00000062609.9	Kcnj15	potassium inwardly-rectifying channel, subfamily J, member 15 [Source:MGI Symbol;Acc:MGI:1310000]	48.83	-10.16	1.58	-6.45	1.12e-10	3.73e-09	0	0	0	0	0	0	0	0	0	0	0	0.84	0	0	20.75	3.24	0	0.32	0.85	256.12	94.97	729.48	16.42
ENSMUSG00000054459.6	Vsnl1	visinin-like 1 [Source:MGI Symbol;Acc:MGI:1349453]	288.91	-10.56	1.64	-6.45	1.14e-10	3.78e-09	0	0	0	0	0	0	0	1.13	0	0	0	2.51	0	0	3275.74	405.07	19.45	3.81	0	1.21	77.08	0	2858.83
ENSMUSG00000063450.10	Syne2	spectrin repeat containing, nuclear envelope 2 [Source:MGI Symbol;Acc:MGI:2449316]	388.8	-6.33	0.98	-6.45	1.14e-10	3.78e-09	0.6	0	1.5	0	27.91	0	4.51	7.89	1.06	3.63	1.42	89.49	2.95	8.79	5117.88	908.57	212.37	411.25	1044.27	191.78	195.44	81.05	630.05
ENSMUSG00000103540.1	Gm37668	predicted gene, 37668 [Source:MGI Symbol;Acc:MGI:5610896]	48.16	-11.1	1.72	-6.44	1.16e-10	3.85e-09	0	0	0	0	0	0	0	0	0	0	0	0	0	0	0	1.62	141.04	121.4	509.42	2.43	323.44	0	8.21
ENSMUSG00000061544.9	Zfp229	zinc finger protein 229 [Source:MGI Symbol;Acc:MGI:2679295]	32.87	-7.07	1.1	-6.43	1.28e-10	4.23e-09	0	0	0	0	0.3	0	3.22	0	0	0	0.47	1.67	0.98	0.49	109.74	108.7	4.86	7.63	0.85	10.92	488.6	7.27	10.26
ENSMUSG00000097558.1	Gm26902	predicted gene, 26902 [Source:MGI Symbol;Acc:MGI:5477396]	87.1	-9.41	1.47	-6.42	1.35e-10	4.45e-09	0	0	0	0	0	0	0.64	0	0	0	0	0	0	1.95	0	334.77	61.6	3.81	561.13	3.64	1029.51	2.08	4.1
ENSMUSG00000023236.7	Scg5	secretogranin V [Source:MGI Symbol;Acc:MGI:98289]	3156.82	4.34	0.68	6.42	1.38e-10	4.55e-09	4277.45	1745.5	26744.6	4460.86	2711.43	2997.02	937.92	6309.38	2641.06	5194.94	6187.76	2456.31	1040.44	2752.06	197.36	119.52	145.91	381.06	512.81	6.07	500.99	5.2	281.16
ENSMUSG00000033585.4	Ndn	necdin [Source:MGI Symbol;Acc:MGI:97290]	11735.3	7.85	1.22	6.42	1.41e-10	4.63e-09	15484	30525	25.5	22100.5	1.5	68056.6	14861.7	35541	5917.42	68304.9	1.42	3447.37	693.96	4377.42	3.23	3.24	0	4.13	0.85	551.08	0	3.12	8.21
ENSMUSG00000021670.10	Hmgcr	3-hydroxy-3-methylglutaryl-Coenzyme A reductase [Source:MGI Symbol;Acc:MGI:96159]	10707.7	5.67	0.88	6.41	1.42e-10	4.65e-09	931.44	1952.46	12182.8	19568	9730.97	16627.3	4482.7	14306.5	17571.7	122235	8712.03	2940.55	7949.51	4296.83	1636.49	149.81	21.08	760.53	16.95	179.65	5.51	10.39	8.21
ENSMUSG00000034664.9	Itga2b	integrin alpha 2b [Source:MGI Symbol;Acc:MGI:96601]	72.13	-8.59	1.34	-6.41	1.45e-10	4.74e-09	0	1	0	0	0	0	2.58	0	0	0	0	0	0.98	0	0.92	946.43	9.73	1.59	128.84	342.3	0	81.05	143.66
ENSMUSG00000055415.7	Atp10b	ATPase, class V, type 10B [Source:MGI Symbol;Acc:MGI:2442688]	20.29	-5.92	0.92	-6.41	1.45e-10	4.74e-09	0	0	1.5	0	0.6	0	1.93	1.13	0	3.63	0	0	0.98	0.98	163.69	103.84	74.57	37.5	0.85	14.57	4.13	19.74	36.94
ENSMUSG00000100954.2	Gm10138	predicted gene 10138 [Source:MGI Symbol;Acc:MGI:3708522]	209.98	-10.36	1.62	-6.41	1.45e-10	4.74e-09	0	0	0	0	0	0	0	3.38	0	0	0	0	0	0	15.68	1113.54	118.35	468.14	27.97	0	3067.88	14.55	0
ENSMUSG00000020937.10	Plcd3	phospholipase C, delta 3 [Source:MGI Symbol;Acc:MGI:107451]	84.11	-9.98	1.56	-6.41	1.47e-10	4.78e-09	0	0	0	0.9	0	0	0	0	0	0	0	0	0.98	0	0	30.83	1.62	402.67	0	297.39	1.38	1092.15	106.72
ENSMUSG00000000126.7	Wnt9a	wingless-type MMTV integration site family, member 9A [Source:MGI Symbol;Acc:MGI:2446084]	76.77	-10.74	1.68	-6.41	1.49e-10	4.87e-09	0	0	0	0	0	0	0	0	0	0.6	0	0	0	0	272.06	91.94	111.86	0	0	197.85	147.27	0	944.05
ENSMUSG00000055653.9	Gpc3	glypican 3 [Source:MGI Symbol;Acc:MGI:104903]	80.09	-5.87	0.92	-6.4	1.55e-10	5.04e-09	10.75	0.33	1.5	0	0	3.8	14.83	0	2.12	1.81	0	2.51	4.92	0.49	87.15	691.71	14.59	227.55	8.48	322.88	271.14	165.23	10.26
ENSMUSG00000030342.8	Cd9	CD9 antigen [Source:MGI Symbol;Acc:MGI:88348]	16500.6	3.88	0.61	6.4	1.56e-10	5.07e-09	30548.8	17729	95790.2	20298.8	14340	10276.2	11445.9	30914.8	25264.3	64945.8	22603.2	7220.07	6289.92	6438.41	1059.64	1637.59	273.98	434.77	1124.8	697.95	399.14	3943.58	5836.68
ENSMUSG00000060636.9	Rpl35a	ribosomal protein L35A [Source:MGI Symbol;Acc:MGI:1928894]	11622.7	-3.26	0.51	-6.39	1.63e-10	5.3e-09	2922.09	2361.05	5963.92	3741.77	608.84	2523.48	875.4	1180.76	633.17	1943.42	640.8	7251.85	3712.92	2470.26	13089.6	10436.1	15200.1	10301.3	18189.1	56583.6	31108.2	29980.6	45603.7
ENSMUSG00000034570.8	Inpp5j	inositol polyphosphate 5-phosphatase J [Source:MGI Symbol;Acc:MGI:2158663]	3487.85	-9.32	1.46	-6.39	1.64e-10	5.31e-09	0	97.81	0	0	0	0	0	0	0	0.6	2.85	0	0	22.47	5057.01	2207.62	7437.95	13177.5	10370.7	1421.39	29160.7	1.04	11262.9
ENSMUSG00000018800.10	Abca5	ATP-binding cassette, sub-family A (ABC1), member 5 [Source:MGI Symbol;Acc:MGI:2386607]	3151.16	7.35	1.15	6.38	1.77e-10	5.71e-09	0	6594.77	26752.1	10669.6	78.02	1230.72	1.29	1.13	0.53	9.67	18911.7	1051.27	4749.43	2197.26	51.18	46.51	11.35	5.4	43.23	8.5	37.16	7.27	18.47
ENSMUSG00000104149.1	Gm37138	predicted gene, 37138 [Source:MGI Symbol;Acc:MGI:5610366]	30.57	-9.7	1.52	-6.37	1.86e-10	6e-09	0	0	0	0	0	0	0.64	0	0	0	0	0	0	0	178.45	229.31	8.11	139.84	38.99	105.6	0	2.08	0
ENSMUSG00000024827.9	Gldc	glycine decarboxylase [Source:MGI Symbol;Acc:MGI:1341155]	92.55	-8.71	1.37	-6.37	1.9e-10	6.11e-09	0	0	0	0	0	0	0	0	1.59	3.63	0	0	0	0	339.84	5.41	4.86	713.81	898.48	146.87	2.75	1.04	10.26
ENSMUSG00000036832.4	Lpar3	lysophosphatidic acid receptor 3 [Source:MGI Symbol;Acc:MGI:1929469]	132.37	-12.11	1.9	-6.36	1.97e-10	6.34e-09	0	0	0	0	0	0	0	0	0	0	0	0	0	0	0	0	1.62	0	11.87	746.5	72.95	503.99	1707.5
ENSMUSG00000021294.7	Kif26a	kinesin family member 26A [Source:MGI Symbol;Acc:MGI:2447072]	231.55	-8.66	1.36	-6.36	2.05e-10	6.58e-09	0	0	0	0	0	0	1.93	11.27	0	0.6	0	0	0.98	0	120.81	396.96	4677.09	3.5	9.32	6.07	105.98	81.05	4572.48
ENSMUSG00000040339.6	Fam102b	family with sequence similarity 102, member B [Source:MGI Symbol;Acc:MGI:3036259]	15522.8	5.55	0.87	6.36	2.05e-10	6.58e-09	31719.7	35713.8	17867.8	52988.1	8680.73	6.33	21745.7	66320.6	23075.8	16416	16389.8	28898.7	24454.9	8320.66	135.57	981.58	81.06	181.15	472.13	1895.99	0	675.45	2.05
ENSMUSG00000033805.8	Ephx4	epoxide hydrolase 4 [Source:MGI Symbol;Acc:MGI:2686228]	1119.95	8.26	1.3	6.35	2.12e-10	6.8e-09	8392.5	540.44	45219.9	3554.15	351.98	1701.73	0	878.81	1078.31	0	2300.71	6.69	3098.69	3151.08	0	2.16	0	34.64	0	0	0	1.04	0
ENSMUSG00000019787.8	Trdn	triadin [Source:MGI Symbol;Acc:MGI:1924007]	233.73	-7.81	1.23	-6.35	2.14e-10	6.84e-09	0	1	0	1.8	0	0	1.29	5.63	1.59	13.9	2.85	0	0	0.49	277.59	660.88	844.63	3513.74	0.85	36.41	2.75	10.39	0
ENSMUSG00000051596.9	Otop1	otopetrin 1 [Source:MGI Symbol;Acc:MGI:2388363]	24079.9	6.4	1.01	6.35	2.17e-10	6.93e-09	168574	25685.8	46913.4	36187.8	31986.3	15865.1	35131.9	10477	41247.2	13567	16702.6	32653.8	20589.4	54623.2	824.47	4.87	0	6.36	5.93	2778.44	1.38	5.2	6.16
ENSMUSG00000085589.3	A430078I02Rik	RIKEN cDNA A430078I02 gene [Source:MGI Symbol;Acc:MGI:2444132]	168.19	-8.56	1.35	-6.35	2.18e-10	6.96e-09	0	0.33	0	0	0	0	0	0	0	0.6	0	0	0	9.77	5.07	80.58	251.28	1442.24	1824.08	1.21	17.89	32.21	203.18
ENSMUSG00000018920.7	Cxcl16	chemokine (C-X-C motif) ligand 16 [Source:MGI Symbol;Acc:MGI:1932682]	117.23	-10.06	1.58	-6.35	2.21e-10	7.05e-09	0	0	0	0	231.95	0	0	0	0	0.6	0	0	0	0	196.89	1235.77	0	1.91	6.78	1244.17	2.75	6.23	0
ENSMUSG00000006342.10	Susd2	sushi domain containing 2 [Source:MGI Symbol;Acc:MGI:1918983]	84.37	-10.03	1.58	-6.34	2.23e-10	7.09e-09	0	0	0	0	0	0	0	0	0	0	0	1.67	0	0	231.94	366.13	12.97	0.64	717.94	588.7	0	0	20.52
ENSMUSG00000021311.8	Mtr	5-methyltetrahydrofolate-homocysteine methyltransferase [Source:MGI Symbol;Acc:MGI:894292]	9.18	-6.01	0.95	-6.34	2.25e-10	7.14e-09	0	0	0	0	0.9	0	1.93	0	0	0.6	0.47	0	0	0	92.22	4.87	6.48	7.63	24.58	8.5	8.26	15.59	38.99
ENSMUSG00000021457.10	Syk	spleen tyrosine kinase [Source:MGI Symbol;Acc:MGI:99515]	122.89	-10.55	1.66	-6.34	2.26e-10	7.15e-09	0	0.67	0	0	0	0	0	0	0	0	0	0	0	0.49	813.86	1.08	12.97	319.08	1627.44	0	0	50.92	0
ENSMUSG00000036390.6	Gadd45a	growth arrest and DNA-damage-inducible 45 alpha [Source:MGI Symbol;Acc:MGI:107799]	3201.64	5.26	0.83	6.34	2.33e-10	7.36e-09	1066.97	3	6230.92	14020.9	297.67	10116.7	4171.34	7433.8	391.48	14405.5	12210.3	819.61	477.4	869.82	152.63	93.56	277.22	69.6	33.06	88.61	107.36	298.24	2.05
ENSMUSG00000065947.3	mt-Nd4l	mitochondrially encoded NADH dehydrogenase 4L [Source:MGI Symbol;Acc:MGI:102497]	278.9	-4.13	0.65	-6.33	2.44e-10	7.72e-09	0.6	3	100.5	10.77	41.71	101.29	53.5	28.17	22.31	3.02	30.85	56.03	29.53	27.84	148.02	96.27	878.68	714.44	276.33	1105.79	926.28	483.21	1276.52
ENSMUSG00000083563.1	Gm13340	predicted gene 13340 [Source:MGI Symbol;Acc:MGI:3650227]	2700.22	-3.81	0.6	-6.33	2.5e-10	7.91e-09	293.16	25.04	538.49	360.89	156.64	1367.46	823.83	1140.19	266.66	154.14	352.2	342.9	67.92	160.68	868.73	1440.2	5319.07	5504.2	2825.98	10279.9	6983.59	9561.23	13272.1
ENSMUSG00000031273.12	Col4a6	collagen, type IV, alpha 6 [Source:MGI Symbol;Acc:MGI:2152695]	22.55	-7.19	1.14	-6.32	2.54e-10	8.02e-09	0	0	0	0.9	0	0	0	1.13	0	0	0	0	0	2.44	97.76	118.44	1.62	121.72	3.39	10.92	141.76	3411.53	10.26
ENSMUSG00000037736.14	Limch1	LIM and calponin homology domains 1 [Source:MGI Symbol;Acc:MGI:1924819]	52.29	-8.04	1.27	-6.32	2.55e-10	8.02e-09	0	1.67	1.5	0	0.3	0	0.64	0	0	0.6	0.47	0	0	0	1140.33	10.28	6.48	3443.5	5.93	16.99	0	11.43	4.1
ENSMUSG00000053719.9	Klk1b26	kallikrein 1-related petidase b26 [Source:MGI Symbol;Acc:MGI:891981]	26.51	-10.42	1.65	-6.32	2.56e-10	8.04e-09	0	0	0	0	0	0	0	0	0	0	0	0	0	0	0	0	19.45	1.91	314.47	42.48	89.46	35.33	106.72
ENSMUSG00000093930.1	Hmgcs1	3-hydroxy-3-methylglutaryl-Coenzyme A synthase 1 [Source:MGI Symbol;Acc:MGI:107592]	67101.3	4.06	0.64	6.32	2.65e-10	8.33e-09	42687.9	2725.57	269132	73387.4	73188.3	224078	81725.1	106017	58341.9	413685	40485.8	29188.1	55370	17831	5664.3	9241.48	1439.6	3721.27	3315.9	16061.3	5062.21	1031.88	9949.45
ENSMUSG00000059839.8	Zfp874b	zinc finger protein 874b [Source:MGI Symbol;Acc:MGI:3040702]	102.09	-6.7	1.06	-6.31	2.71e-10	8.5e-09	0	3.67	0	0	0	1.27	3.87	0	0	0.6	0.95	14.22	2.95	1.95	156.78	1180.6	8.11	221.83	681.49	31.56	20.65	3.12	14.37
ENSMUSG00000073640.2	Rpl27-ps3	ribosomal protein L27, pseudogene 3 [Source:MGI Symbol;Acc:MGI:3646174]	189.75	-3.48	0.55	-6.31	2.73e-10	8.53e-09	44.18	10.35	36	7.18	5.7	131.68	25.78	76.61	23.37	71.33	13.29	45.16	18.7	16.61	177.07	191.45	201.03	277.45	381.43	1046.32	298.67	786.64	478.18
ENSMUSG00000063160.8	Numbl	numb-like [Source:MGI Symbol;Acc:MGI:894702]	20.74	-6.56	1.04	-6.31	2.76e-10	8.61e-09	0	0	0	0	0	0	0	0	0	1.21	0.47	2.51	0.98	1.47	1.84	188.75	118.35	38.46	0.85	29.13	14407.6	19.74	67.73
ENSMUSG00000074576.4	Mocs3	molybdenum cofactor synthesis 3 [Source:MGI Symbol;Acc:MGI:1916622]	103.76	-9.55	1.51	-6.31	2.76e-10	8.61e-09	0	0	0	0	0	0	0	0	0	0.6	0	0	1.97	0.49	29.97	97.89	50.26	489.11	158.51	0	0	1557.69	0
ENSMUSG00000094664.1	Rpl35a-ps6	ribosomal protein L35A, pseudogene 6 [Source:MGI Symbol;Acc:MGI:3704258]	12.51	-3.59	0.57	-6.31	2.8e-10	8.73e-09	1.19	0.67	7.5	3.59	0.6	1.27	3.22	2.25	0	1.21	0.95	5.02	4.92	1.95	12.45	14.06	37.29	8.9	18.65	59.48	38.54	29.1	34.89
ENSMUSG00000064354.1	mt-Co2	mitochondrially encoded cytochrome c oxidase II [Source:MGI Symbol;Acc:MGI:102503]	99092.6	-3.83	0.61	-6.31	2.87e-10	8.93e-09	10815.4	1432.05	9968.86	29366.8	8542.7	57105.5	24442.1	22336.3	12360.2	15016.6	12044.7	9913.07	1950.96	3012.86	32831.6	37342.9	123065	186573	100743	307149	294306	354312	624500
ENSMUSG00000103857.1	Gm37249	predicted gene, 37249 [Source:MGI Symbol;Acc:MGI:5610477]	21.36	-7.49	1.19	-6.3	2.95e-10	9.17e-09	0	0	0	0	0	0	0	0	0	0	1.9	0	0	0.98	7.84	13.52	0	15.57	30.51	162.65	48.17	64.43	145.71
ENSMUSG00000036169.5	Sostdc1	sclerostin domain containing 1 [Source:MGI Symbol;Acc:MGI:1913292]	482.67	-10.37	1.65	-6.3	2.97e-10	9.22e-09	0	0	0	0	0	0	0	0	0	6.04	0	0	0	0.49	0.92	0	8.11	1548.07	595.03	2546.6	662.02	5734.04	0
ENSMUSG00000057337.9	Chst3	carbohydrate (chondroitin 6/keratan) sulfotransferase 3 [Source:MGI Symbol;Acc:MGI:1858224]	54.34	-8.27	1.31	-6.3	3.06e-10	9.47e-09	0	0	4.5	0	0.3	0	0	0	0	0	0	0.84	0	0	402.55	328.28	0	1.27	0.85	343.51	22.02	73.78	71.83
ENSMUSG00000103498.1	Gm18984	predicted gene, 18984 [Source:MGI Symbol;Acc:MGI:5011169]	13.38	-9.64	1.53	-6.29	3.1e-10	9.58e-09	0	0	0	0	0	0	0	0	0	0	0	0	0	0	5.07	1.62	0	1.91	10.17	64.33	163.79	23.9	36.94
ENSMUSG00000021965.2	Ska3	spindle and kinetochore associated complex subunit 3 [Source:MGI Symbol;Acc:MGI:3041235]	111.11	-9.29	1.48	-6.29	3.12e-10	9.63e-09	0	0.33	0	0	0.6	0	0	2.25	0	0	0	0	274.63	0	158.62	948.05	0	6.99	0	2.43	1430.02	3.12	2.05
ENSMUSG00000038496.12	Slc19a3	solute carrier family 19, member 3 [Source:MGI Symbol;Acc:MGI:1931307]	21.53	-10.18	1.62	-6.28	3.29e-10	1.02e-08	0	0	0	0	0	0	0	0	0	0	0	0	0	0	41.96	92.48	58.36	0.64	104.26	0	191.31	1890.22	0
ENSMUSG00000041642.14	Kif21b	kinesin family member 21B [Source:MGI Symbol;Acc:MGI:109234]	103.62	-7.59	1.21	-6.28	3.35e-10	1.03e-08	0	0.67	0	0	0	0	0	10.14	0	1.81	0.47	2.51	0	0	254.99	118.98	131.32	964.56	444.15	13.35	0	7.27	433.03
ENSMUSG00000063902.8	Gm7964	predicted gene 7964 [Source:MGI Symbol;Acc:MGI:3646150]	32.56	5.14	0.82	6.28	3.36e-10	1.03e-08	53.14	74.44	6	151.72	37.21	1.27	3.87	89.01	22.31	112.43	83.54	17.56	46.26	36.14	1.38	0.54	6.48	0	0.85	0	2.75	0	2.05
ENSMUSG00000027276.7	Jag1	jagged 1 [Source:MGI Symbol;Acc:MGI:1095416]	160.73	-8.03	1.28	-6.28	3.4e-10	1.05e-08	0	0	0	0	0.3	0	0	0	0	1.21	0	15.05	0	0	401.17	648.98	47.01	305.1	33.06	23.06	1061.16	15.59	1145.17
ENSMUSG00000104093.1	A330015K06Rik	RIKEN cDNA A330015K06 gene [Source:MGI Symbol;Acc:MGI:2443553]	8.38	-9.1	1.45	-6.28	3.41e-10	1.05e-08	0	0	0	0	0	0	0	0	0	0	0	0	0	0	2.77	1.62	24.32	12.71	101.71	6.07	1.38	7.27	34.89
ENSMUSG00000028621.13	Cyb5rl	cytochrome b5 reductase-like [Source:MGI Symbol;Acc:MGI:1919657]	35.19	-8.3	1.32	-6.28	3.43e-10	1.05e-08	0	0.33	1.5	0	0	0	0	0	0	0.6	0	0.84	0	0	457.42	0	129.69	95.03	1.7	13.35	0	92.48	16.42
ENSMUSG00000026630.5	Batf3	basic leucine zipper transcription factor, ATF-like 3 [Source:MGI Symbol;Acc:MGI:1925491]	192.41	-9.52	1.52	-6.27	3.52e-10	1.08e-08	0	0	0	0	0	0	0	0	0	5.44	0	0	0	0	130.96	667.91	111.86	608.61	0.85	13.35	0	2375.5	511.02
ENSMUSG00000020273.9	Papolg	poly(A) polymerase gamma [Source:MGI Symbol;Acc:MGI:2442119]	69.79	-7.12	1.14	-6.27	3.63e-10	1.11e-08	0	0.33	0	6.28	0	0	0.64	0	0	4.23	0.95	1.67	0	0.49	111.59	5.95	3.24	904.81	134.77	1.21	8.26	4.16	416.61
ENSMUSG00000020810.5	Cygb	cytoglobin [Source:MGI Symbol;Acc:MGI:2149481]	20.33	-10.11	1.61	-6.26	3.74e-10	1.14e-08	0	0	0	0	0	0	0	0	0	0	0	0	0	0	2.77	57.87	163.74	19.07	5.09	63.12	0	0	155.97
ENSMUSG00000058537.3	AW822073	expressed sequence AW822073 [Source:MGI Symbol;Acc:MGI:3034577]	21.33	-7.44	1.19	-6.26	3.74e-10	1.14e-08	0	0	0	0.9	0	0	0	0	0	0	0.47	1.67	0	0.49	0.92	1.08	280.46	7.31	2.54	6.07	38.54	16.63	133.4
ENSMUSG00000080817.1	Gm13751	predicted gene 13751 [Source:MGI Symbol;Acc:MGI:3650600]	6.8	-8.84	1.41	-6.26	3.76e-10	1.14e-08	0	0	0	0	0	0	0	0	0	0	0	0	0	0	1.38	11.9	1.62	5.72	4223.71	19.42	30.28	25.98	57.46
ENSMUSG00000028064.13	Sema4a	sema domain, immunoglobulin domain (Ig), transmembrane domain (TM) and short cytoplasmic domain, (semaphorin) 4A [Source:MGI Symbol;Acc:MGI:107560]	463.95	-8.77	1.4	-6.26	3.93e-10	1.19e-08	0	0	0	0	24.31	0	0.64	0	0	0	0	0	0	0	315.86	388.31	2482.02	1091.37	427.2	9.71	1786.5	3798.1	346.84
ENSMUSG00000020359.9	Phykpl	5-phosphohydroxy-L-lysine phospholyase [Source:MGI Symbol;Acc:MGI:1920197]	212.29	-8.04	1.28	-6.26	3.94e-10	1.19e-08	0	0	1.5	0	0	0	0	1.13	0	0	3.8	5.02	59.06	2.44	2.31	14.6	25.94	578.1	646.74	23380.7	1.38	10.39	3573.02
ENSMUSG00000020053.14	Igf1	insulin-like growth factor 1 [Source:MGI Symbol;Acc:MGI:96432]	97.56	-7.33	1.17	-6.25	4.13e-10	1.25e-08	0	0	0	8.98	0	0	1.29	1.13	0	1.81	0.47	3.35	0	0.49	1994.77	5.95	30.8	4.77	12.71	103.18	35.79	32.21	5697.13
ENSMUSG00000089789.1	Rdh1	retinol dehydrogenase 1 (all trans) [Source:MGI Symbol;Acc:MGI:1195275]	749.05	7.94	1.27	6.24	4.45e-10	1.35e-08	2483.24	0	0	4.49	438.1	0	4.51	2.25	1844.81	5333.36	3845.75	1794.77	0.98	1442.21	2.31	0.54	16.21	3.81	0.85	0	2.75	3.12	4.1
ENSMUSG00000022211.8	Lrrc16b	leucine rich repeat containing 16B [Source:MGI Symbol;Acc:MGI:2448573]	184.94	7.49	1.2	6.24	4.48e-10	1.35e-08	0	55.08	0	0	115.83	715.39	44.48	11.27	12.22	142.66	249.67	541.94	2022.81	329.66	0.46	0	1.62	0	2.54	0	2.75	1.04	4.1
ENSMUSG00000024697.3	Gna14	guanine nucleotide binding protein, alpha 14 [Source:MGI Symbol;Acc:MGI:95769]	8939.31	-9.1	1.46	-6.23	4.55e-10	1.37e-08	0	0	9	0	0	0	0	0	356.43	0.6	4.27	6.69	0	0	24907	15204	53574.9	38156.9	30984	4421.96	31175.6	5353.71	1448.91
ENSMUSG00000026259.10	Ngef	neuronal guanine nucleotide exchange factor [Source:MGI Symbol;Acc:MGI:1858414]	31.57	-10.58	1.7	-6.23	4.55e-10	1.37e-08	0	0	0	0	0	0	0	0	0	0	0	0	0	0	71.93	17.85	34.04	44.81	0	552.29	0	1706.29	2.05
ENSMUSG00000021835.10	Bmp4	bone morphogenetic protein 4 [Source:MGI Symbol;Acc:MGI:88180]	52.49	-10.32	1.66	-6.23	4.6e-10	1.38e-08	0	0	0	0	0	0	0	0	0.53	0	0	0	0	0	8.3	186.58	0	515.17	473.82	27744.4	0	1.04	20.52
ENSMUSG00000039826.9	Trub2	TruB pseudouridine (psi) synthase homolog 2 (E. coli) [Source:MGI Symbol;Acc:MGI:2442186]	212.11	-7.72	1.24	-6.23	4.64e-10	1.39e-08	0	1	0	10.77	0	1.27	3.87	0	0	1.21	0	0	9.84	0	501.69	614.91	4.86	593.99	260.22	623.91	2240.69	0	10.26
ENSMUSG00000089726.2	Mir17hg	Mir17 host gene (non-protein coding) [Source:MGI Symbol;Acc:MGI:1923207]	6.47	-8.78	1.41	-6.23	4.66e-10	1.4e-08	0	0	0	0	0	0	0	0	0	0	0	0	0	0	8.76	4.33	0	17.16	5.09	44.91	9.63	34.29	24.63
ENSMUSG00000030666.7	Calcb	calcitonin-related polypeptide, beta [Source:MGI Symbol;Acc:MGI:2151254]	21.51	-10.16	1.63	-6.22	4.85e-10	1.45e-08	0	0	0	0	0	0	0	0	0	0	0	0	0	0	57.18	201.72	30.8	122.04	79.68	1.21	0	2.08	0
ENSMUSG00000097055.1	Gm4419	predicted gene 4419 [Source:MGI Symbol;Acc:MGI:3782604]	63.39	-8.07	1.3	-6.22	4.91e-10	1.47e-08	0	0.33	0	0	0	0	1.29	0	2.66	0.6	0	0	0	0.98	0.46	3.24	672.79	175.43	583.16	8.5	5.51	3.12	0
ENSMUSG00000053025.9	Sv2b	synaptic vesicle glycoprotein 2 b [Source:MGI Symbol;Acc:MGI:1927338]	1313.55	7.84	1.26	6.22	4.93e-10	1.47e-08	2677.89	324.8	5404.43	0	1334.41	1.27	5139.57	3115.26	3285.39	1.81	106.8	258.43	5307.55	3189.66	0	0.54	0	0	0	3.64	11.01	0	49.25
ENSMUSG00000030077.9	Chl1	cell adhesion molecule with homology to L1CAM [Source:MGI Symbol;Acc:MGI:1098266]	1044.27	-8.02	1.29	-6.22	4.94e-10	1.47e-08	0.6	1	0	0	0	3.8	0.64	0	0	97.93	0	2.51	0	0	1435.44	127.63	1249.93	1036.07	2625.09	3438.76	297.29	4297.93	9403.54
ENSMUSG00000027790.10	Sis	sucrase isomaltase (alpha-glucosidase) [Source:MGI Symbol;Acc:MGI:1917233]	10.44	-5.77	0.93	-6.22	4.98e-10	1.48e-08	0	0.67	0	0	0	0	0.64	0	0	0	0.47	2.51	1.97	0	65.94	2.16	21.08	2.22	15.26	9.71	52.3	46.76	18.47
ENSMUSG00000081740.3	Gm14279	predicted gene 14279 [Source:MGI Symbol;Acc:MGI:3650107]	7.13	-4.37	0.7	-6.22	5.02e-10	1.49e-08	0.6	1.34	0	3.59	0	0	0	0	0.53	1.81	0	1.67	0.98	0.49	9.68	7.57	8.11	6.99	14.41	32.77	20.65	30.14	22.58
ENSMUSG00000082792.1	Gm12176	predicted gene 12176 [Source:MGI Symbol;Acc:MGI:3651497]	7.45	-3.12	0.5	-6.21	5.15e-10	1.53e-08	1.79	1.34	7.5	0.9	0.6	0	4.51	1.13	1.59	3.63	0.95	0	0.98	1.95	16.6	11.36	12.97	18.43	16.95	19.42	13.76	16.63	18.47
ENSMUSG00000025092.6	Hspa12a	heat shock protein 12A [Source:MGI Symbol;Acc:MGI:1920692]	115.03	-11.91	1.92	-6.21	5.25e-10	1.56e-08	0	0	0	0	0	0	0	0	0	0	0	0	0	0	276.21	0	3.24	2104.24	247.51	0	12.39	0	2.05
ENSMUSG00000044337.5	Ackr3	atypical chemokine receptor 3 [Source:MGI Symbol;Acc:MGI:109562]	32.31	-8.32	1.34	-6.21	5.3e-10	1.57e-08	0.6	0	1.5	0	0	1.27	0	0	0	0	0	0	0	0	43.34	0	94.03	0.95	161.9	3.64	15.14	418.78	2.05
ENSMUSG00000020061.13	Mybpc1	myosin binding protein C, slow-type [Source:MGI Symbol;Acc:MGI:1336213]	37.55	-7.76	1.25	-6.19	5.88e-10	1.74e-08	0	0	0	0	0	0	1.29	1.13	1.06	1.21	0	0	0	0	136.49	5.95	447.44	8.58	0	1.21	228.47	10.39	20.52
ENSMUSG00000028184.8	Adgrl2	adhesion G protein-coupled receptor L2 [Source:MGI Symbol;Acc:MGI:2139714]	211.42	-8.13	1.31	-6.19	6.17e-10	1.82e-08	0	0	0	0	0	0	1.93	0	0	0	0	0	17.72	0.49	1231.17	525.67	233.45	1.91	1602.01	48.55	794.15	358.51	47.2
ENSMUSG00000057948.8	Unc13d	unc-13 homolog D (C. elegans) [Source:MGI Symbol;Acc:MGI:1917700]	115.26	-6.51	1.05	-6.18	6.23e-10	1.84e-08	0	0	0	0	0.6	0	2.58	2.25	0.53	0	1.9	33.45	2.95	0.98	140.64	77.34	29.18	346.42	14.41	1672.65	104.6	200.56	4631.99
ENSMUSG00000069227.4	Gprin1	G protein-regulated inducer of neurite outgrowth 1 [Source:MGI Symbol;Acc:MGI:1349455]	146.3	8.74	1.41	6.18	6.39e-10	1.88e-08	0.6	56.08	0	285.48	70.52	365.92	1998.33	110.41	0	42.92	57.43	352.93	2.95	18.56	2.77	0	0	0	0	0	0	0	0
ENSMUSG00000015619.10	Gata3	GATA binding protein 3 [Source:MGI Symbol;Acc:MGI:95663]	19.24	-9.09	1.47	-6.18	6.4e-10	1.88e-08	0	0	1.5	0	0	0	0	0	0	0	0	0	0	0	1.38	2.7	0	7.31	278.02	57.05	26.15	62.35	6.16
ENSMUSG00000010086.13	Rnf112	ring finger protein 112 [Source:MGI Symbol;Acc:MGI:106611]	129.74	11.12	1.8	6.18	6.56e-10	1.92e-08	7.76	276.06	0	528.77	104.42	0	0	85.63	497.72	1.21	1073.7	0	64.97	343.82	0	0	0	0	0	0	0	0	0
ENSMUSG00000062825.11	Actg1	actin, gamma, cytoplasmic 1 [Source:MGI Symbol;Acc:MGI:87906]	7258.44	2.26	0.37	6.17	6.87e-10	2.01e-08	22573.1	8710.13	19199.7	4918.71	8899.48	5652.18	5643.66	11379.4	8915.97	8529.27	7101.02	13552	11104.3	11168.5	749.77	1421.27	4124.27	2638.17	2092.78	1783.11	1212.56	3428.16	2146.68
ENSMUSG00000047496.6	Rnf152	ring finger protein 152 [Source:MGI Symbol;Acc:MGI:2443787]	314.66	-8.68	1.41	-6.16	7.05e-10	2.06e-08	0	2.67	1.5	0	0.3	0	0.64	0	0	0	0	0	2685.27	0.98	753.46	1486.17	12.97	4782.45	6.78	143.23	0	33.25	0
ENSMUSG00000050201.5	Otop2	otopetrin 2 [Source:MGI Symbol;Acc:MGI:2388365]	260.43	-12.64	2.05	-6.16	7.19e-10	2.1e-08	0	0	0	0	0	0	0	0	0	0	0	0	0	0	0	19.47	3.24	673.13	0	0	4418.07	876	0
ENSMUSG00000001943.7	Vsig2	V-set and immunoglobulin domain containing 2 [Source:MGI Symbol;Acc:MGI:1928009]	135.17	-9.95	1.62	-6.16	7.22e-10	2.11e-08	0	0	0	0	0	0	0	0	0	1.21	0.47	0.84	0	0	434.83	1328.79	1228.85	1.27	0	1.21	111.48	0	0
ENSMUSG00000055368.9	Slc6a2	solute carrier family 6 (neurotransmitter transporter, noradrenalin), member 2 [Source:MGI Symbol;Acc:MGI:1270850]	54.75	-10.37	1.68	-6.16	7.27e-10	2.12e-08	0	0	0	0	0	0	0	0	0	0	0	0	0	0.49	0	0.54	55.12	135.39	0	1687.22	1007.49	11.43	45.15
ENSMUSG00000027326.9	Casc5	cancer susceptibility candidate 5 [Source:MGI Symbol;Acc:MGI:1923714]	12.37	-5.6	0.91	-6.16	7.28e-10	2.12e-08	0	0.67	1.5	0	0	0	1.93	1.13	0	0	0.95	0.84	0.98	0.49	3.23	1.62	84.3	99.79	4.24	49.77	20.65	4.16	8.21
ENSMUSG00000033061.11	Resp18	regulated endocrine-specific protein 18 [Source:MGI Symbol;Acc:MGI:1098222]	421.3	10.68	1.73	6.16	7.45e-10	2.17e-08	1438.36	5756.24	1.5	0	39.01	0	1.29	1.13	1.06	1427.79	0	1008.62	0	13.67	0	0.54	0	0.64	0	0	0	0	0
ENSMUSG00000031007.2	Atp6ap2	ATPase, H+ transporting, lysosomal accessory protein 2 [Source:MGI Symbol;Acc:MGI:1917745]	7415.22	4.88	0.79	6.16	7.5e-10	2.18e-08	16876.3	2670.15	16055.8	4.49	2502.89	5782.6	1051.38	28360.7	26947.1	50249.6	9620.07	3338.65	769.75	2913.72	1017.21	490.52	786.27	178.61	391.6	137.16	174.8	76.9	153.92
ENSMUSG00000031285.10	Dcx	doublecortin [Source:MGI Symbol;Acc:MGI:1277171]	955.17	9.05	1.47	6.15	7.72e-10	2.24e-08	20.9	1	0	0	1316.11	1.27	32.88	1915.35	1850.12	0	117.72	4877.5	11817	2.44	0	0.54	0	0	0	8.5	1.38	2.08	4.1
ENSMUSG00000060843.7	Ctnna3	catenin (cadherin associated protein), alpha 3 [Source:MGI Symbol;Acc:MGI:2661445]	52.09	-6.44	1.05	-6.14	8.19e-10	2.37e-08	0	0	0	3.59	1.5	0	1.93	7.89	0	0.6	0	1.67	0	1.47	0.92	147.64	22.7	19.7	817.96	18.21	9.63	85.21	57.46
ENSMUSG00000026211.13	Obsl1	obscurin-like 1 [Source:MGI Symbol;Acc:MGI:2138628]	453.98	-8.7	1.42	-6.14	8.35e-10	2.41e-08	0	1.34	0	0	0	0	0	0	1.06	1.21	4.27	18.4	0	0	5.07	988.07	914.34	2538.05	119.51	0	5839.84	8.31	2.05
ENSMUSG00000032177.12	Pde4a	phosphodiesterase 4A, cAMP specific [Source:MGI Symbol;Acc:MGI:99558]	108.74	-8.38	1.37	-6.14	8.35e-10	2.41e-08	0	0	0	0	0.3	0	1.29	0	0	2.42	0	0	0.98	2.93	5.07	1.62	189.68	434.45	0.85	14.57	1.38	1845.53	0
ENSMUSG00000040321.3	Zfp770	zinc finger protein 770 [Source:MGI Symbol;Acc:MGI:2445100]	21.45	-8.25	1.34	-6.13	8.53e-10	2.46e-08	0	0.33	0	0	0	0	1.29	0	0	0	0	0	0	0	0.92	124.39	17.83	265.37	14.41	57.05	9.63	2.08	0
ENSMUSG00000058715.7	Fcer1g	Fc receptor, IgE, high affinity I, gamma polypeptide [Source:MGI Symbol;Acc:MGI:95496]	67.11	-10.37	1.69	-6.13	8.68e-10	2.5e-08	0	0	0	0.9	0	0	0	0	0	0	0	0	0	0	0	362.35	943.52	125.22	24.58	0	19.27	0	67.73
ENSMUSG00000103641.1	Gm19024	predicted gene, 19024 [Source:MGI Symbol;Acc:MGI:5011209]	14.75	-7.77	1.27	-6.13	8.74e-10	2.51e-08	0	0	0	0	0	0	0	0	0	0.6	0	0	0	0.98	1.84	96.27	0	19.7	5.09	26.7	6.88	41.57	139.56
ENSMUSG00000031451.5	Gas6	growth arrest specific 6 [Source:MGI Symbol;Acc:MGI:95660]	2156.13	-8.74	1.43	-6.13	8.93e-10	2.56e-08	0	0	0	0	0	0	0	5.63	111.55	0.6	0	2.51	0	0	4411.46	2945.83	63.23	3028.12	1815.61	4340.64	9371.55	8180.2	15314.1
ENSMUSG00000040136.9	Abcc8	ATP-binding cassette, sub-family C (CFTR/MRP), member 8 [Source:MGI Symbol;Acc:MGI:1352629]	42.25	-7.93	1.29	-6.13	8.94e-10	2.56e-08	0	0	0	0.9	0	0	2.58	0	0.53	0	0.47	0	0	0	89.46	74.63	248.04	4488.79	58.49	0	478.97	0	8.21
ENSMUSG00000035486.10	Plk5	polo-like kinase 5 [Source:MGI Symbol;Acc:MGI:3026984]	150.07	10.53	1.72	6.12	9.39e-10	2.69e-08	0	571.82	1.5	0	499.62	0	0	10.14	92.43	13174.7	1512.29	395.59	23.62	290.59	0	0	0	0.32	0	0	0	0	0
ENSMUSG00000004500.8	Zfp324	zinc finger protein 324 [Source:MGI Symbol;Acc:MGI:2444641]	112.53	-8.72	1.43	-6.12	9.44e-10	2.7e-08	0	0	0	0	0	0	0	5.63	0	1.21	0	0	0	0	739.16	6.49	50.26	942.63	569.6	0	4.13	10.39	258.59
ENSMUSG00000021953.10	Tdh	L-threonine dehydrogenase [Source:MGI Symbol;Acc:MGI:1926231]	95.1	-9.57	1.57	-6.11	9.74e-10	2.78e-08	0	0	0	0	0	0	0	0	0	2.42	0	0	0	0	1.38	1.08	633.88	0	1168.87	26.7	1.38	304.47	47.2
ENSMUSG00000047414.6	Flrt2	fibronectin leucine rich transmembrane protein 2 [Source:MGI Symbol;Acc:MGI:3603594]	282.2	-8.75	1.43	-6.11	9.77e-10	2.79e-08	0	0	0	0	0	0	0	3.38	0	3.63	7.59	0.84	0	0	1924.22	447.26	2345.84	5.4	5.09	18.21	0	3.12	1725.97
ENSMUSG00000034295.9	Fhod3	formin homology 2 domain containing 3 [Source:MGI Symbol;Acc:MGI:1925847]	98.68	-7.83	1.28	-6.11	1.03e-09	2.92e-08	0	3.34	0	0	0	0	5.16	2.25	0	0.6	0	0	0	0	18.91	0	16.21	1256	314.47	336.23	206.45	101.84	8.21
ENSMUSG00000035595.6	1600002K03Rik	RIKEN cDNA 1600002K03 gene [Source:MGI Symbol;Acc:MGI:1917020]	43.03	-8	1.31	-6.1	1.03e-09	2.94e-08	0	0	0	0	0	0	0	0	0	0	0	0	4.92	0	27.21	7.57	53.5	4.45	480.6	256.12	116.99	36.37	2.05
ENSMUSG00000025089.11	Gfra1	glial cell line derived neurotrophic factor family receptor alpha 1 [Source:MGI Symbol;Acc:MGI:1100842]	49.96	-11.03	1.81	-6.1	1.04e-09	2.95e-08	0	0	0	0	0	0	0	0	0	0	0	0	0	0	0	75.71	105.38	838.07	111.89	0	2305.38	12.47	0
ENSMUSG00000072919.3	Noxred1	NADP+ dependent oxidoreductase domain containing 1 [Source:MGI Symbol;Acc:MGI:1918525]	223.65	-10.28	1.68	-6.1	1.04e-09	2.95e-08	0	0	0	0	0	0	0	0	0	0	973.54	0.84	1.97	0	463.42	0.54	0	2.86	568.76	4097.87	0	7.27	0
ENSMUSG00000060149.6	BC002059	cDNA sequence BC002059 [Source:MGI Symbol;Acc:MGI:2384864]	11.44	-7.41	1.21	-6.1	1.05e-09	2.96e-08	0	0	0	0	0	0	0.64	0	0	0.6	0.47	0	0	0	48.42	30.83	6.48	29.56	75.44	0	42.67	28.06	0
ENSMUSG00000028010.12	Gar1	GAR1 ribonucleoprotein homolog (yeast) [Source:MGI Symbol;Acc:MGI:1930948]	332.39	-7.64	1.25	-6.1	1.07e-09	3.02e-08	0	30.71	0	0	0.3	0	0	2.25	0	0	4.75	6.69	0	0	457.42	1413.7	1953.51	1391.7	144.1	97.11	2101.68	4.16	36.94
ENSMUSG00000042510.7	AA986860	expressed sequence AA986860 [Source:MGI Symbol;Acc:MGI:2138143]	60.06	-10.57	1.74	-6.09	1.15e-09	3.25e-08	0	0.33	0	0	0	0	0	0	0	0	0	0	0	0	121.73	300.15	77.82	874.62	4.24	2.43	0	0	0
ENSMUSG00000057778.10	Cyb5d2	cytochrome b5 domain containing 2 [Source:MGI Symbol;Acc:MGI:2684848]	238.82	-6.94	1.14	-6.09	1.16e-09	3.28e-08	0	0.33	0	0	4.8	0	0	4.51	0	0.6	0.47	3.35	35.44	7.33	423.76	819.88	3459.59	9.85	534.85	13.35	59.18	56.11	59.52
ENSMUSG00000055480.6	Zfp458	zinc finger protein 458 [Source:MGI Symbol;Acc:MGI:3040691]	21.54	-10.13	1.66	-6.08	1.18e-09	3.33e-08	0	0	0	0	0	0	0	0	0	0	0	0	0	0	357.36	20.01	0	0.95	3.39	29.13	0	31.17	53.36
ENSMUSG00000016194.10	Hsd11b1	hydroxysteroid 11-beta dehydrogenase 1 [Source:MGI Symbol;Acc:MGI:103562]	1910.48	8.17	1.34	6.08	1.21e-09	3.4e-08	4.78	31.38	12236.8	7965.63	8669.93	0	12.25	2573.33	1204.73	0	0.47	1900.99	6136.36	3135.94	45.65	1.62	0	2.22	0	13.35	5.51	0	0
ENSMUSG00000020649.7	Rrm2	ribonucleotide reductase M2 [Source:MGI Symbol;Acc:MGI:98181]	45.21	-9.02	1.48	-6.08	1.21e-09	3.41e-08	0	0	0	0	0.3	0	0	0	0	0	0	1.67	0	0	13.83	785.81	100.51	92.48	33.9	0	0	3.12	8.21
ENSMUSG00000027562.8	Car2	carbonic anhydrase 2 [Source:MGI Symbol;Acc:MGI:88269]	125.67	-9.86	1.62	-6.08	1.22e-09	3.41e-08	0	0	0	0	0	0	0	2.25	0	0.6	0	0	0	0	0.46	60.57	468.52	0.32	0	0	360.6	12.47	1984.55
ENSMUSG00000025020.7	Slit1	slit homolog 1 (Drosophila) [Source:MGI Symbol;Acc:MGI:1315203]	57.62	-10.16	1.67	-6.07	1.27e-09	3.55e-08	0	0	1.5	0	0	0	0	0	0	0	0	0	0	0	0	0.54	0	126.81	2.54	1.21	743.23	412.54	36.94
ENSMUSG00000032400.13	Zwilch	zwilch kinetochore protein [Source:MGI Symbol;Acc:MGI:1915264]	10.47	-8.48	1.4	-6.07	1.27e-09	3.55e-08	0	0	0	0	0	0	0	0	0	0	0.47	0	0	0	124.5	5.41	17.83	5.72	4.24	19.42	0	44.68	18.47
ENSMUSG00000025321.10	Itgb8	integrin beta 8 [Source:MGI Symbol;Acc:MGI:1338035]	1871.95	8.1	1.34	6.06	1.36e-09	3.8e-08	0	0	15395.8	15253.5	29.71	129.15	5213.7	40.56	1.06	7.25	4699.68	0.84	951.85	1260.04	0.46	7.03	12.97	0	0	6.07	15.14	25.98	4.1
ENSMUSG00000028494.8	Plin2	perilipin 2 [Source:MGI Symbol;Acc:MGI:87920]	20.44	-7.79	1.29	-6.06	1.36e-09	3.8e-08	0	0	0	0	1.2	0	0	0	0	0	0	0	0.98	0	94.53	91.4	1258.03	230.41	3.39	10.92	0	15.59	18.47
ENSMUSG00000048924.9	Ccdc125	coiled-coil domain containing 125 [Source:MGI Symbol;Acc:MGI:1923291]	456.69	-8.63	1.42	-6.06	1.36e-09	3.8e-08	0	0	0	20.65	0.3	0	0	0	0	0	0	5.02	0.98	0.98	1154.16	9.73	9.73	7.31	17.8	7092.38	4.13	5.2	2175.42
ENSMUSG00000060962.8	Dmkn	dermokine [Source:MGI Symbol;Acc:MGI:1920962]	11881.8	-8.75	1.44	-6.06	1.38e-09	3.83e-08	0	0.33	1.5	0	292.57	315.28	0	0	43.03	0	0	0	1.97	0	7219.63	5871.65	2614.95	22750.7	5381.56	50883.5	11232.4	72749.9	93922.6
ENSMUSG00000027737.6	Slc7a11	solute carrier family 7 (cationic amino acid transporter, y+ system), member 11 [Source:MGI Symbol;Acc:MGI:1347355]	260.56	-8.2	1.35	-6.05	1.43e-09	3.97e-08	0	0	0	3.59	0	0	1.29	3.38	0	13.9	0.47	0	0	0	756.22	2797.65	17.83	6.67	8.48	6.07	6.88	6.23	2364.23
ENSMUSG00000045917.13	6330416G13Rik	RIKEN cDNA 6330416G13 gene [Source:MGI Symbol;Acc:MGI:1913920]	66.79	-11.3	1.87	-6.05	1.48e-09	4.11e-08	0	0	0	0	0	0	0	0	0	0	0	0	0	0	323.24	0	0	989.35	8.48	1.21	203.7	0	10.26
ENSMUSG00000030555.11	Ttc23	tetratricopeptide repeat domain 23 [Source:MGI Symbol;Acc:MGI:1914259]	263.74	-8.81	1.46	-6.04	1.51e-09	4.18e-08	0	0	4.5	0	0.3	0	0.64	0	0	1.21	7.12	0	0	0	0	1412.07	0	3.81	1518.94	2410.66	1.38	38.45	666.99
ENSMUSG00000028713.13	Cyp4b1	cytochrome P450, family 4, subfamily b, polypeptide 1 [Source:MGI Symbol;Acc:MGI:103225]	188.5	-11.6	1.92	-6.04	1.54e-09	4.27e-08	0	0	0	0	0	0	0	0	0	0	0.47	0	0	0	337.07	1169.79	0	0	0	74.04	0	13248.1	2750.05
ENSMUSG00000034206.11	Polq	polymerase (DNA directed), theta [Source:MGI Symbol;Acc:MGI:2155399]	45.25	-8.01	1.33	-6.04	1.57e-09	4.35e-08	0	0	0	0.9	0	0	0.64	0	0	1.21	0	0	2713.82	0	6.92	17.85	4.86	0.32	979	6.07	6990.47	11.43	8.21
ENSMUSG00000073002.5	Vamp5	vesicle-associated membrane protein 5 [Source:MGI Symbol;Acc:MGI:1858622]	49.13	-8.68	1.44	-6.03	1.6e-09	4.42e-08	0	0	0	0.9	0	0	1.93	0	0	0	0	0	0	0	0.46	717.66	262.63	1.27	83.91	0	42.67	6.23	12.31
ENSMUSG00000054672.8	5830411N06Rik	RIKEN cDNA 5830411N06 gene [Source:MGI Symbol;Acc:MGI:2443685]	7.44	-6.8	1.13	-6.03	1.63e-09	4.48e-08	0	0	0	0	0	0	0	1.13	0	0	0	0	0	0.98	0.92	4.33	30.8	16.84	9.32	43.7	24.77	36.37	1430.44
ENSMUSG00000042286.9	Stab1	stabilin 1 [Source:MGI Symbol;Acc:MGI:2178742]	17.31	-8.43	1.4	-6.03	1.67e-09	4.61e-08	0	0	0	0	0	0	0	0	0.53	0	0.47	0	0	0	2.31	71.39	8.11	69.6	0.85	163.87	0	1.04	80.04
ENSMUSG00000074813.8	Gm14005	predicted gene 14005 [Source:MGI Symbol;Acc:MGI:3652191]	17.51	-9.01	1.49	-6.03	1.68e-09	4.61e-08	0	0	0	0	0	0	0	0	0	0.6	0	0	0	0	2.77	1.62	0	37.5	2.54	27.92	41.29	5.2	283.21
ENSMUSG00000085882.1	2610507I01Rik	RIKEN cDNA 2610507I01 gene [Source:MGI Symbol;Acc:MGI:1919453]	93.5	-10.79	1.79	-6.02	1.73e-09	4.74e-08	0	0	0	0	0	0	0.64	0	0	0	0	0	0	0	0	1351.5	188.06	1.27	574.69	0	0	32.21	2.05
ENSMUSG00000085347.1	Hk1os	hexokinase 1, opposite strand [Source:MGI Symbol;Acc:MGI:1917412]	84.8	-11.53	1.92	-6.02	1.74e-09	4.78e-08	0	0	0	0	0	0	0	0	0	0	0	0	0	0	0.46	312.59	0	753.22	880.68	2.43	0	1.04	0
ENSMUSG00000046768.9	Rhoj	ras homolog gene family, member J [Source:MGI Symbol;Acc:MGI:1931551]	6.19	-7.14	1.19	-6.02	1.78e-09	4.87e-08	0	0	0	0	0	0	0	0	0	0	0	0	0	0.98	5.99	4.33	12.97	11.76	1.7	7.28	38.54	23.9	34.89
ENSMUSG00000032392.10	Parp16	poly (ADP-ribose) polymerase family, member 16 [Source:MGI Symbol;Acc:MGI:2446133]	93.39	-11.05	1.84	-6.02	1.79e-09	4.89e-08	0	0	0	0	662.85	0	0	0	0	0	0	0	0	0	0.46	1539.17	202.65	399.81	4.24	0	1.38	0	0
ENSMUSG00000058297.12	Spock2	sparc/osteonectin, cwcv and kazal-like domains proteoglycan 2 [Source:MGI Symbol;Acc:MGI:1891351]	652.13	6.55	1.09	6.01	1.81e-09	4.95e-08	0	531.43	610.49	38255.3	293.77	0	2706.76	556.58	1146.83	1748.77	1288.72	2960.62	1734.4	861.52	0	0.54	1.62	0.64	44.92	0	0	23.9	14.37
ENSMUSG00000049723.10	Mmp12	matrix metallopeptidase 12 [Source:MGI Symbol;Acc:MGI:97005]	20.92	-8.06	1.34	-6.01	1.82e-09	4.97e-08	0	0	0	0	0	0	1.93	0	0	0	0	0	0	0	27.67	130.88	14.59	2.86	0	16.99	71.57	9.35	205.23
ENSMUSG00000099470.1	Gm29340	predicted gene 29340 [Source:MGI Symbol;Acc:MGI:5580046]	7.46	-8.9	1.48	-6.01	1.83e-09	4.99e-08	0	0	0	0	0	0	0	0	0	0	0	0	0	0	0.92	1.62	3.24	1.27	7.63	14.57	26.15	9.35	106.72
ENSMUSG00000044139.11	Prss53	protease, serine 53 [Source:MGI Symbol;Acc:MGI:2652890]	10.39	-9.29	1.55	-6.01	1.84e-09	5.01e-08	0	0	0	0	0	0	0	0	0	0	0	0	0	0	4.61	15.14	95.65	54.35	32.21	0	12.39	0	24.63
ENSMUSG00000055240.12	Zfp101	zinc finger protein 101 [Source:MGI Symbol;Acc:MGI:107547]	44.99	-7.26	1.21	-6.01	1.89e-09	5.14e-08	0	0	0	0.9	0	0	0	1.13	0	0.6	0	5649.44	0.98	0	15.68	7.03	22.7	907.67	14.41	35.2	2.75	16.63	2099.48
ENSMUSG00000029185.10	Fam114a1	family with sequence similarity 114, member A1 [Source:MGI Symbol;Acc:MGI:1915553]	125.5	-10.95	1.82	-6	1.94e-09	5.26e-08	0	0	0	0	0.6	0	0	0	0	0	0	0	0	0	102.37	99.51	0	789.45	1514.7	0	379.87	0	0
ENSMUSG00000004113.14	Cacna1b	calcium channel, voltage-dependent, N type, alpha 1B subunit [Source:MGI Symbol;Acc:MGI:88296]	993.22	6.69	1.11	6	1.98e-09	5.37e-08	3863.08	469.67	0	2591.77	632.25	0	806.42	546.44	636.89	1.81	3822.49	5.85	5694.39	3655.09	34.12	1.62	1.62	4.13	1.7	0	1.38	40.53	32.84
ENSMUSG00000074647.3	Fam83c	family with sequence similarity 83, member C [Source:MGI Symbol;Acc:MGI:1918655]	34.77	-7.96	1.33	-6	1.98e-09	5.37e-08	0	0	1.5	0	0	0	0	0	0	2.42	0	0	0	0	219.95	138.45	0	90.26	6.78	276.75	1.38	58.19	4.1
ENSMUSG00000078552.6	Dcdc2b	doublecortin domain containing 2b [Source:MGI Symbol;Acc:MGI:2686212]	55.29	-11.09	1.85	-5.99	2.15e-09	5.82e-08	0	0	0	0	0	0	0	0	0	0	0	0	0	0	2.31	692.79	241.55	0.32	0	0	72.95	261.87	0
ENSMUSG00000021456.7	Fbp2	fructose bisphosphatase 2 [Source:MGI Symbol;Acc:MGI:95491]	240.01	-9.45	1.58	-5.98	2.19e-09	5.93e-08	0	0	0	0	0	0	0	0	0	0	0.47	2379.37	0	0	9.22	0	77.82	3.5	1240.92	10.92	1.38	3693.14	476.13
ENSMUSG00000015837.11	Sqstm1	sequestosome 1 [Source:MGI Symbol;Acc:MGI:107931]	7519.61	3.78	0.63	5.98	2.21e-09	5.97e-08	12319.5	7710.7	512.99	12282	12509.9	4111.25	4014.7	25468.5	16962.4	36241.2	10275.6	10823	5241.6	6977.59	349.98	1065.95	2349.08	1705.07	1221.42	53.41	450.07	194.32	110.82
ENSMUSG00000030432.8	Rpl28	ribosomal protein L28 [Source:MGI Symbol;Acc:MGI:101839]	44695	-3.29	0.55	-5.98	2.23e-09	6.02e-08	8028.28	4600.92	16444.3	5460.05	3337.68	28052	11696.6	2414.46	4126.26	7018.06	2418.9	19606.2	8845.26	16231.1	30503.9	35360.2	317038	30156.6	32614.8	149845	124273	53265.9	116645
ENSMUSG00000056427.6	Slit3	slit homolog 3 (Drosophila) [Source:MGI Symbol;Acc:MGI:1315202]	32.6	-6.47	1.08	-5.98	2.27e-09	6.11e-08	0	1	0	0	0	0	3.22	0	0	3.02	0.47	0.84	0	1.95	107.44	25.96	14.59	1.59	0.85	16.99	5.51	490.48	75.93
ENSMUSG00000075028.7	Prdm11	PR domain containing 11 [Source:MGI Symbol;Acc:MGI:2685553]	22.9	-7.02	1.17	-5.98	2.28e-09	6.14e-08	0	0	0	0	0	0	0	0	0	1.81	0	0	2.95	0.49	269.29	12.44	27.56	1.59	5.93	95.89	4.13	4.16	100.56
ENSMUSG00000024008.11	Cpne5	copine V [Source:MGI Symbol;Acc:MGI:2385908]	14.44	-6.94	1.16	-5.97	2.34e-09	6.28e-08	0	0	0	2.69	0.3	0	0	0	0	0.6	0	0	0	0	184.44	30.83	1.62	35.91	2.54	735.58	50.92	2.08	16.42
ENSMUSG00000079055.6	Slc8a3	solute carrier family 8 (sodium/calcium exchanger), member 3 [Source:MGI Symbol;Acc:MGI:107976]	9.54	-5.38	0.9	-5.97	2.36e-09	6.32e-08	1.19	0.33	0	0.9	0	0	0	0	1.06	1.81	1.42	0	0	0	83.92	2.7	9.73	2.22	3.39	41.27	34.41	16.63	18.47
ENSMUSG00000010505.11	Myt1	myelin transcription factor 1 [Source:MGI Symbol;Acc:MGI:1100535]	1861.6	8.11	1.36	5.97	2.37e-09	6.36e-08	0	7.68	14393.8	13.47	18.3	0	5.8	0	5830.84	0.6	17220.4	2230.5	2052.34	972.87	1.84	0.54	8.11	3.81	1.7	3.64	0	23.9	26.68
ENSMUSG00000032586.5	Traip	TRAF-interacting protein [Source:MGI Symbol;Acc:MGI:1096377]	50.14	-8.49	1.42	-5.96	2.52e-09	6.74e-08	0	0.67	0	0	0	0	0	0	0	2.42	0	0	0	0	0	6.49	8.11	6.04	10.17	307.1	719.83	2.08	90.3
ENSMUSG00000023800.10	Tiam2	T cell lymphoma invasion and metastasis 2 [Source:MGI Symbol;Acc:MGI:1344338]	35.08	-7.23	1.21	-5.96	2.53e-09	6.76e-08	0	0	3	0.9	0.9	0	0	0	0	0.6	0	0.84	0.98	0	29.51	281.77	0	68.65	89	0	323.44	1.04	6.16
ENSMUSG00000032281.7	Acsbg1	acyl-CoA synthetase bubblegum family member 1 [Source:MGI Symbol;Acc:MGI:2385656]	15.31	-9.72	1.63	-5.96	2.55e-09	6.82e-08	0	0	0	0	0	0	0	0	0	0	0	0	0	0	226.87	6.49	9.73	52.44	12.71	1429.89	0	42.61	0
ENSMUSG00000024261.5	Syt4	synaptotagmin IV [Source:MGI Symbol;Acc:MGI:101759]	1866.83	8.75	1.47	5.95	2.67e-09	7.11e-08	650.22	9743.28	13.5	0	1323.01	0	7261.66	0	552.97	15352.1	0.47	6770.96	1228.45	0	0.46	0.54	0	1.59	0	0	31.66	2.08	4.1
ENSMUSG00000052684.4	Jun	jun proto-oncogene [Source:MGI Symbol;Acc:MGI:96646]	17964.2	5.21	0.88	5.95	2.68e-09	7.12e-08	2482.64	10754.1	27488.6	88183.1	25958.2	53717.2	13004	4042.51	10482.4	9633.67	33676.7	48754.1	49674.6	28829.5	906.08	1766.85	85.92	860	8.48	3.64	2854.54	5.2	4.1
ENSMUSG00000026523.10	Wdr64	WD repeat domain 64 [Source:MGI Symbol;Acc:MGI:1923070]	6.5	-7.94	1.33	-5.95	2.69e-09	7.15e-08	0	0.33	0	0	0	0	0	0	0	0	0	0	0	0	1.84	1.08	8.11	3.81	15.26	49.77	13.76	12.47	43.1
ENSMUSG00000027950.3	Chrnb2	cholinergic receptor, nicotinic, beta polypeptide 2 (neuronal) [Source:MGI Symbol;Acc:MGI:87891]	257.72	10.32	1.74	5.94	2.79e-09	7.4e-08	0	3919.28	15	148.13	0.9	0	0	0	1.06	7.86	857.25	166.43	11711.6	787.77	0	0	0	0	0	1.21	0	0	0
ENSMUSG00000044294.7	Krt84	keratin 84 [Source:MGI Symbol;Acc:MGI:96700]	40.86	-9.78	1.65	-5.94	2.85e-09	7.57e-08	0	0	1.5	0	0	0	0	0	0	0	0	0	0	0	0.92	0	4.86	279.99	2.54	285.25	0	360.59	4.1
ENSMUSG00000097706.1	E030037K01Rik	RIKEN cDNA E030037K01 gene [Source:MGI Symbol;Acc:MGI:3704310]	8.7	-9.07	1.53	-5.94	2.91e-09	7.7e-08	0	0	0	0	0	0	0	0	0	0	0	0	0	0	2.31	1.08	4.86	1.59	21.19	72.83	0	61.31	34.89
ENSMUSG00000063415.8	Cyp26b1	cytochrome P450, family 26, subfamily b, polypeptide 1 [Source:MGI Symbol;Acc:MGI:2176159]	14.64	-6.85	1.15	-5.94	2.92e-09	7.72e-08	0	0	0	0	0	0	0	2.25	0	1.81	0	0	0	0	65.94	7.57	0	25.43	5.93	67.97	53.68	38.45	67.73
ENSMUSG00000037593.7	BC030499	cDNA sequence BC030499 [Source:MGI Symbol;Acc:MGI:2652869]	14.78	-7.17	1.21	-5.93	2.94e-09	7.78e-08	0	0	0	0	0	0	0	0	0	0	0.47	1.67	0.98	0	11.53	4.33	0	5.72	17.8	109.24	77.08	109.11	1340.14
ENSMUSG00000097837.1	Gm26794	predicted gene, 26794 [Source:MGI Symbol;Acc:MGI:5477288]	7.15	-8.84	1.49	-5.93	3.07e-09	8.1e-08	0	0	0	0	0	0	0	0	0	0	0	0	0	0	5.99	7.57	4.86	6.67	1.7	8.5	0	75.86	53.36
ENSMUSG00000032513.7	Gorasp1	golgi reassembly stacking protein 1 [Source:MGI Symbol;Acc:MGI:1921748]	19.72	-9.05	1.53	-5.93	3.1e-09	8.17e-08	0	0	0	0	0	0	0	0	0	0	0	0	0.98	0	9.22	28.12	0	1.27	142.4	206.35	46.8	0	18.47
ENSMUSG00000030844.7	Rgs10	regulator of G-protein signalling 10 [Source:MGI Symbol;Acc:MGI:1915115]	111.48	-11.75	1.98	-5.93	3.11e-09	8.19e-08	0	0	0	0	0	0	0	0	0	0	0	0	0	0	0	234.17	604.7	0	0	7.28	395.01	1322.84	0
ENSMUSG00000051111.11	Sv2c	synaptic vesicle glycoprotein 2c [Source:MGI Symbol;Acc:MGI:1922459]	85.47	-8.75	1.48	-5.92	3.17e-09	8.35e-08	0	0.67	0	0	0	0	0	1.13	0	1.81	0	0	0.98	0	0.46	1.08	8733.26	3.5	1918.17	1.21	11.01	11.43	14.37
ENSMUSG00000028195.3	Cyr61	cysteine rich protein 61 [Source:MGI Symbol;Acc:MGI:88613]	5.94	-7.71	1.3	-5.92	3.24e-09	8.52e-08	0	0	4274.94	0	0	0	0	0	0	0	0	0	0	0	6.46	9.19	21.08	2.54	5.09	2.43	9.63	64.43	14.37
ENSMUSG00000100280.2	Gm28417	predicted gene 28417 [Source:MGI Symbol;Acc:MGI:5579123]	243.63	-8.56	1.45	-5.92	3.3e-09	8.67e-08	0	0	0	0	0	0	0	0	0	0	2.85	3.35	0	8.79	409.47	29.74	496.08	2253.93	1187.52	3.64	1207.06	1.04	0
ENSMUSG00000040690.11	Col16a1	collagen, type XVI, alpha 1 [Source:MGI Symbol;Acc:MGI:1095396]	33.03	-8.11	1.37	-5.91	3.34e-09	8.74e-08	0	0	1.5	0	0	0	0.64	0	0	1.21	0	0	0	0	0	0	43.77	14.62	5.93	226.99	12.39	171.46	281.16
ENSMUSG00000028763.13	Hspg2	perlecan (heparan sulfate proteoglycan 2) [Source:MGI Symbol;Acc:MGI:96257]	7.06	-7.93	1.34	-5.91	3.35e-09	8.75e-08	0	0	0	0	0	0	0.64	0	0	0	0	0	0	0	37.81	23.8	538.23	2.54	3.39	69.19	2.75	10.39	10.26
ENSMUSG00000022351.10	Sqle	squalene epoxidase [Source:MGI Symbol;Acc:MGI:109296]	5916.07	4.63	0.78	5.91	3.38e-09	8.83e-08	9969.38	2411.45	22145.7	25817.2	15388.2	2.53	1911.95	17386.8	15232.9	1630.29	2778.22	11256.2	5324.28	1577.98	316.78	484.03	21.08	894.96	507.73	12.14	176.17	218.22	605.42
ENSMUSG00000086568.2	?	?	46.15	-6.82	1.15	-5.91	3.39e-09	8.83e-08	0	0.33	0	0	0.3	1.27	0	0	2.12	0	0.47	0.84	6.89	0	856.28	3.24	11.35	87.08	3.39	6.07	75.7	1554.57	4.1
ENSMUSG00000095432.4	Zfp748	zinc finger protein 748 [Source:MGI Symbol;Acc:MGI:1916455]	99.62	-10.38	1.76	-5.91	3.44e-09	8.95e-08	0	0	0	0	0	0	0	0	0.53	0	0.47	0	0	0	54.87	250.4	0	9.53	0	0	1497.47	478.01	0
ENSMUSG00000045539.3	Sprr3	small proline-rich protein 3 [Source:MGI Symbol;Acc:MGI:1330237]	44.74	-10.84	1.84	-5.91	3.48e-09	9.05e-08	0	0	0	0	0	0	0	0	0	0	0	0	0	0	77.01	103.84	1128.34	24.15	0	0	816.17	6.23	0
ENSMUSG00000021567.10	Nkd2	naked cuticle 2 homolog (Drosophila) [Source:MGI Symbol;Acc:MGI:1919543]	59.42	-9.84	1.67	-5.9	3.6e-09	9.35e-08	0	0	0	0	0	0	0	0	0	0	0	0	0	0.98	421	22.71	0	320.04	59.33	0	6.88	0	535.64
ENSMUSG00000091721.2	Gm5549	predicted gene 5549 [Source:MGI Symbol;Acc:MGI:3647547]	7.64	-8.91	1.51	-5.9	3.64e-09	9.44e-08	0	0	0	0	0	0	0	0	0	0	0	0	0	0	0.92	7.03	0	6.67	2.54	6.07	24.77	29.1	98.51
ENSMUSG00000028602.8	Tnfrsf8	tumor necrosis factor receptor superfamily, member 8 [Source:MGI Symbol;Acc:MGI:99908]	134.51	-7.88	1.34	-5.9	3.66e-09	9.5e-08	0	0	0	0	0.3	5.06	0	0	0	0	0	10.04	0	0	72.86	56.79	97.27	1097.09	445	1.21	523.01	1.04	783.97
ENSMUSG00000075588.6	Hoxb2	homeobox B2 [Source:MGI Symbol;Acc:MGI:96183]	16.37	-8.23	1.4	-5.9	3.74e-09	9.7e-08	0	0	0	0.9	0	0	0	0	0	0	0.47	0	0	0	16.14	0.54	0	265.06	34.75	2.43	11.01	4.16	41.05
ENSMUSG00000066357.6	Wdr6	WD repeat domain 6 [Source:MGI Symbol;Acc:MGI:1930140]	307.49	4.13	0.7	5.89	3.77e-09	9.74e-08	684.25	552.79	0	600.59	1055.65	44.32	136.02	792.05	748.44	383.24	730.99	26.76	406.53	670.07	19.83	3.79	61.6	52.12	27.97	21.85	27.53	11.43	14.37
ENSMUSG00000044786.5	Zfp36	zinc finger protein 36 [Source:MGI Symbol;Acc:MGI:99180]	11322.3	6.34	1.08	5.89	3.81e-09	9.85e-08	0.6	405.25	94383.2	118003	11284.4	1352.27	10710.4	2144.06	5265.66	1.21	3285.17	38.47	1020.76	10774.8	506.3	257.97	24.32	120.13	110.19	214.85	5.51	112.23	391.99
ENSMUSG00000031303.8	Map3k15	mitogen-activated protein kinase kinase kinase 15 [Source:MGI Symbol;Acc:MGI:2448588]	299.64	7.36	1.25	5.89	3.84e-09	9.91e-08	3.58	207.3	0	65.53	463.01	0	538.26	143.09	312.34	86.44	1693.14	137.16	2816.19	404.87	0	0.54	0	0	0	10.92	0	9.35	0
ENSMUSG00000103914.1	Gm38073	predicted gene, 38073 [Source:MGI Symbol;Acc:MGI:5611301]	119.7	-5.63	0.96	-5.89	3.86e-09	9.95e-08	0	1.34	1.5	8.98	0	0	0	39.43	1.06	1.81	13.29	4.18	1.97	2.44	14.29	23.26	37.29	101.7	111.04	393.28	448.69	591.28	956.36
ENSMUSG00000082399.1	Gm14036	predicted gene 14036 [Source:MGI Symbol;Acc:MGI:3649581]	5.48	-4.73	0.8	-5.89	3.97e-09	1.02e-07	0.6	0	0	0	0	1.27	0.64	0	1.06	0.6	1.42	0	0.98	0	5.99	18.39	34.04	2.22	3.39	18.21	16.52	8.31	12.31
ENSMUSG00000032860.4	P2ry2	purinergic receptor P2Y, G-protein coupled 2 [Source:MGI Symbol;Acc:MGI:105107]	123.32	-10.6	1.8	-5.88	4.07e-09	1.05e-07	0	0	0	0	0	0	0	0	0.53	0	0.47	0	0	0	425.15	0	1447.71	117.91	0	0	0	1.04	843.49
ENSMUSG00000024164.11	C3	complement component 3 [Source:MGI Symbol;Acc:MGI:88227]	36.38	-9.85	1.68	-5.88	4.13e-09	1.06e-07	0	0	0	0	0	0	0	0	0	0	0	0	0	0.49	96.37	500.26	0	180.2	6.78	8.5	44.04	0	0
ENSMUSG00000075027.5	4631405J19Rik	RIKEN cDNA 4631405J19 gene [Source:MGI Symbol;Acc:MGI:3045383]	40.79	-10.74	1.83	-5.88	4.13e-09	1.06e-07	0	0	0	0	0	0	0	0	0	0	0	0	0	0	246.23	0	0	59.11	3.39	583.85	0	43.64	2.05
ENSMUSG00000001444.2	Tbx21	T-box 21 [Source:MGI Symbol;Acc:MGI:1888984]	11.02	-9.33	1.59	-5.88	4.17e-09	1.07e-07	0	0	0	0	0	0	0	0	0	0	0	0	0	0	1.84	181.17	1.62	1.59	11.02	44.91	569.81	5.2	6.16
ENSMUSG00000020461.5	Clhc1	clathrin heavy chain linker domain containing 1 [Source:MGI Symbol;Acc:MGI:1920574]	6.88	-8.79	1.5	-5.88	4.22e-09	1.08e-07	0	0	0	0	0	0	0	0	0	0	0	0	0	0	1.38	4.87	17.83	0.32	100.02	6.07	16.52	1.04	10.26
ENSMUSG00000033022.7	Cdo1	cysteine dioxygenase 1, cytosolic [Source:MGI Symbol;Acc:MGI:105925]	3236.8	7.16	1.22	5.88	4.22e-09	1.08e-07	8371.6	2221.18	15775.3	2500.2	2104.99	17.73	12166.6	1.13	569.96	22754.6	344.13	5113.35	2206.88	38.09	237.01	1.08	12.97	0.32	9.32	0	0	0	0
ENSMUSG00000031304.14	Il2rg	interleukin 2 receptor, gamma chain [Source:MGI Symbol;Acc:MGI:96551]	10.04	-9.22	1.57	-5.87	4.28e-09	1.09e-07	0	0	0	0	0	0	0	0	0	0	0	0	0	0	0	88.15	9.73	8.58	0	46.13	6.88	48.84	22.58
ENSMUSG00000061724.4	Gm2423	predicted gene 2423 [Source:MGI Symbol;Acc:MGI:3805957]	30.83	3.84	0.65	5.87	4.31e-09	1.1e-07	125.98	12.02	237	52.07	14.1	21.52	44.48	40.56	40.9	16.93	15.66	6.69	24.61	28.33	3.23	2.16	3.24	6.36	5.93	2.43	2.75	2.08	0
ENSMUSG00000015134.10	Aldh1a3	aldehyde dehydrogenase family 1, subfamily A3 [Source:MGI Symbol;Acc:MGI:1861722]	3.99	-8.15	1.39	-5.87	4.47e-09	1.14e-07	0	0	0	0	0	0	0	0	0	0	0	0	0	0	4.61	1.08	646.85	13.67	3.39	13.35	30.28	19.74	4.1
ENSMUSG00000083642.1	Gm13148	predicted gene 13148 [Source:MGI Symbol;Acc:MGI:3651741]	14.01	-7.14	1.22	-5.86	4.5e-09	1.14e-07	0	1.67	0	0	0	0	0	0	0	0	0.47	0	0	0	16.14	40.02	1.62	7.95	20.34	142.02	0	57.15	34.89
ENSMUSG00000023755.9	Rhebl1	Ras homolog enriched in brain like 1 [Source:MGI Symbol;Acc:MGI:1916409]	44.93	-10.07	1.72	-5.85	4.91e-09	1.25e-07	0	0	0	0	0	0	0	0	0	0	0	0	0	0.49	68.24	67.06	0	167.49	6.78	0	0	721.17	2.05
ENSMUSG00000039154.6	Shd	src homology 2 domain-containing transforming protein D [Source:MGI Symbol;Acc:MGI:1099461]	225.63	10	1.71	5.85	4.92e-09	1.25e-07	1476.57	646.93	0	301.64	3	0	0	0	148.73	1.21	452.36	1126.54	0	1030.99	0	0	1.62	0	0	0	0	0	0
ENSMUSG00000026399.8	Cd55	CD55 antigen [Source:MGI Symbol;Acc:MGI:104850]	1423.51	8	1.37	5.85	4.94e-09	1.25e-07	9012.86	1212.07	12941.8	0.9	2211.82	0	1.29	2.25	2720.21	1.81	4235.93	31.78	0	310.13	0	9.19	1.62	3.18	1.7	7.28	0	0	34.89
ENSMUSG00000071424.5	Grid2	glutamate receptor, ionotropic, delta 2 [Source:MGI Symbol;Acc:MGI:95813]	94.28	-7.97	1.36	-5.85	4.94e-09	1.25e-07	0	0	0	0	0.3	0	5.8	0	0	1.81	0	0	0	1.47	1024.59	106	30.8	1.91	934.08	2.43	0	55.08	4.1
ENSMUSG00000064370.1	mt-Cytb	mitochondrially encoded cytochrome b [Source:MGI Symbol;Acc:MGI:102501]	1.06035e+06	-3.66	0.63	-5.85	4.95e-09	1.25e-07	109973	14394.3	160001	216346	89757.6	959478	280619	205295	121850	128522	123496	106877	28283	51707.6	354642	353628	2.41555e+06	1.48419e+06	1.12734e+06	4.80674e+06	1.89936e+06	3.41881e+06	5.93109e+06
ENSMUSG00000020484.14	Xbp1	X-box binding protein 1 [Source:MGI Symbol;Acc:MGI:98970]	15359.2	2.79	0.48	5.85	5.02e-09	1.27e-07	22094.8	13184.5	62243.2	14204.9	11419.2	71108.1	35699.8	10587.4	8648.26	20127.5	10624.5	6520.9	18103.9	19021.7	3770.51	3969.06	3561.72	1937.39	7683.7	1823.16	3479.41	1987.9	1459.17
ENSMUSG00000028873.12	Cdca8	cell division cycle associated 8 [Source:MGI Symbol;Acc:MGI:1196274]	73.2	-6.76	1.16	-5.84	5.14e-09	1.29e-07	0	1.34	0	4.49	0	2.53	0	0	0	0	0.95	5.85	3.94	0.98	21.67	4.87	103.76	1009.37	2.54	1.21	503.74	6663.04	12.31
ENSMUSG00000046182.7	Gsg1l	GSG1-like [Source:MGI Symbol;Acc:MGI:2685483]	316.39	-7.01	1.2	-5.84	5.14e-09	1.29e-07	0	0	0	0.9	0.9	59.51	0	0	0	7.86	0.47	0.84	0	0.49	1227.48	1226.03	397.19	1267.76	1645.24	93.46	1259.36	11.43	77.99
ENSMUSG00000036925.6	Spt1	salivary protein 1 [Source:MGI Symbol;Acc:MGI:98392]	39.33	-8.65	1.48	-5.84	5.23e-09	1.32e-07	0	1	0	0	0	1.27	0	0	0	0	0	0	0	0	0	0	9.73	8.26	3740.56	37.63	360.6	109.11	373.51
ENSMUSG00000044033.12	Ccdc141	coiled-coil domain containing 141 [Source:MGI Symbol;Acc:MGI:1919735]	36.47	-6.35	1.09	-5.84	5.26e-09	1.32e-07	0	0	0	0.9	0	0	4.51	1.13	0	4.23	2.37	0	0	0	11.07	7.03	29.18	55.94	554.35	7.28	19.27	69.62	71.83
ENSMUSG00000057977.6	Skint11	selection and upkeep of intraepithelial T cells 11 [Source:MGI Symbol;Acc:MGI:2685415]	6.4	-7.23	1.24	-5.83	5.46e-09	1.37e-07	0	0.33	0	0	0	0	0	0	0.53	0	0	0	0	0	3.69	10.28	14.59	8.58	0	23.06	5.51	43.64	36.94
ENSMUSG00000045667.10	Smtnl2	smoothelin-like 2 [Source:MGI Symbol;Acc:MGI:2442764]	95.96	-8.65	1.48	-5.83	5.61e-09	1.41e-07	0	0	6	0	0	0	0	0	0	0	0.47	0	0	0	106.52	210.38	9.73	1.27	14.41	0	1.38	621.41	1235.47
ENSMUSG00000037904.10	Ankrd9	ankyrin repeat domain 9 [Source:MGI Symbol;Acc:MGI:1921501]	67.62	-9.05	1.55	-5.83	5.64e-09	1.41e-07	0	0	0	0	0	0	0	0	0	0	0	0	0	2.44	415.92	0	14.59	27.97	3.39	394.49	240.86	0	455.61
ENSMUSG00000048572.4	Tmem252	transmembrane protein 252 [Source:MGI Symbol;Acc:MGI:3583948]	532.6	9.45	1.62	5.83	5.65e-09	1.41e-07	0	896.62	21356.7	0	0	2317.09	3876.11	0	1271.66	1.21	0.47	2.51	3724.73	7.81	0	0	3.24	0	0.85	0	0	0	2.05
ENSMUSG00000036111.7	Lmo1	LIM domain only 1 [Source:MGI Symbol;Acc:MGI:102812]	18.15	-7.81	1.34	-5.82	5.77e-09	1.44e-07	0	0.33	0	0.9	0	0	0	1.13	0	0	0	0	0	0	59.48	40.02	11.35	5.4	0	250.05	0	44.68	4.1
ENSMUSG00000083562.1	Gm13234	predicted gene 13234 [Source:MGI Symbol;Acc:MGI:3649926]	8.87	-8.31	1.43	-5.82	5.83e-09	1.46e-07	0	0.33	0	0	0	0	0	0	0	0	0	0	0	0	3.23	9.19	3.24	1.27	3.39	13.35	1.38	31.17	137.5
ENSMUSG00000101179.1	Gm29455	predicted gene 29455 [Source:MGI Symbol;Acc:MGI:5580161]	46.44	-9.91	1.7	-5.82	5.88e-09	1.47e-07	0	0	0	0	0	0	0	0	0	0	0	0.84	0	0	3.23	57.33	359.9	593.36	0	0	0	8.31	45.15
ENSMUSG00000032724.5	Abtb2	ankyrin repeat and BTB (POZ) domain containing 2 [Source:MGI Symbol;Acc:MGI:2139365]	33.31	-10.5	1.81	-5.82	5.9e-09	1.47e-07	0	0	0	0	0	0	0	0	0	0	0	0	0	0	238.86	22.17	0	87.4	0	0	8.26	1.04	408.4
ENSMUSG00000048402.10	Gli2	GLI-Kruppel family member GLI2 [Source:MGI Symbol;Acc:MGI:95728]	35.47	-7.99	1.37	-5.82	6.05e-09	1.51e-07	0	0	3	0	0	0	1.29	0	0	0	0	0	0	0	30.43	55.16	116.72	486.89	0	1.21	112.86	2.08	2329.34
ENSMUSG00000038244.9	Mical2	microtubule associated monooxygenase, calponin and LIM domain containing 2 [Source:MGI Symbol;Acc:MGI:2444947]	1830.04	5.13	0.88	5.82	6.06e-09	1.51e-07	4934.83	1478.12	1624.48	1538.72	582.74	4317.64	3.22	210.69	1079.9	710.27	1069.42	19770.9	2694.13	1379.21	114.36	107.08	37.29	27.97	5.09	0	28.9	353.31	22.58
ENSMUSG00000060924.10	Csmd1	CUB and Sushi multiple domains 1 [Source:MGI Symbol;Acc:MGI:2137383]	7.38	-4.88	0.84	-5.81	6.1e-09	1.51e-07	0	0	1.5	0	0.6	0	1.29	1.13	0.53	0.6	2.37	0	0	0	5.07	5.95	6.48	15.57	8.48	24.28	9.63	80.01	6.16
ENSMUSG00000044976.12	Wdr72	WD repeat domain 72 [Source:MGI Symbol;Acc:MGI:3583957]	11.13	-7.22	1.24	-5.81	6.23e-09	1.54e-07	0	0	0	0	0	5340.7	0	0	0	0.6	0	0	0	0.49	0.92	190.37	8.11	1.27	26.28	12.14	4.13	8.31	2555.09
ENSMUSG00000028080.11	Lrba	LPS-responsive beige-like anchor [Source:MGI Symbol;Acc:MGI:1933162]	8244.26	5.67	0.98	5.81	6.25e-09	1.55e-07	14196.7	1071.87	90268.8	18325.5	10303.8	3.8	4.51	772.9	23749.9	27.2	7372.05	2378.53	11202.7	7837.16	62.71	288.26	71.33	306.05	225.47	872.74	205.08	9.35	61.57
ENSMUSG00000043673.6	Kcns3	potassium voltage-gated channel, delayed-rectifier, subfamily S, member 3 [Source:MGI Symbol;Acc:MGI:1098804]	119.43	-8.68	1.49	-5.81	6.28e-09	1.55e-07	0	0	0	0.9	0	0	1.29	2.25	0.53	1.81	0	0	0	0	359.21	267.7	0	245.35	1361.28	0	506.5	0	0
ENSMUSG00000045327.7	6330549D23Rik	RIKEN cDNA 6330549D23 gene [Source:MGI Symbol;Acc:MGI:2442586]	23.99	-9.34	1.61	-5.81	6.28e-09	1.55e-07	0	0	0	0	0	0	0	0	0.53	0	0	0	0	0	119.43	0	329.1	8.9	5.09	0	1.38	7.27	80.04
ENSMUSG00000021453.2	Gadd45g	growth arrest and DNA-damage-inducible 45 gamma [Source:MGI Symbol;Acc:MGI:1346325]	10208.8	5.4	0.93	5.81	6.35e-09	1.57e-07	1.19	3383.51	55442.2	16177.2	17384.6	22474.5	26407.6	1006.12	500.91	7579.63	4485.6	31029.7	27966	17767	3.23	411.56	335.58	175.43	3.39	1730.91	472.09	19.74	45.15
ENSMUSG00000047719.2	Ubiad1	UbiA prenyltransferase domain containing 1 [Source:MGI Symbol;Acc:MGI:1918957]	33.4	-9.38	1.62	-5.8	6.59e-09	1.62e-07	0	0.67	0	0	0	0	0	0	0	0	0	0	0	0	511.83	0.54	98.89	0	7.63	0	81.2	63.39	1886.04
ENSMUSG00000064325.3	Hhip	Hedgehog-interacting protein [Source:MGI Symbol;Acc:MGI:1341847]	4.46	-8.26	1.43	-5.8	6.81e-09	1.68e-07	0	0	0	0	0	0	0	0	0	0	0	0	0	0	0.92	3.24	14.59	2.22	4.24	1.21	31.66	34.29	10.26
ENSMUSG00000064347.1	mt-Ta	mitochondrially encoded tRNA alanine [Source:MGI Symbol;Acc:MGI:102491]	34.75	-5.21	0.9	-5.79	6.86e-09	1.69e-07	0	0.33	0	0.9	0.6	0	5.8	1.13	0	16.32	0	2.51	0	1.47	69.17	82.2	92.41	15.89	93.24	23.06	184.43	29.1	180.6
ENSMUSG00000041460.10	Cacna2d4	calcium channel, voltage-dependent, alpha 2/delta subunit 4 [Source:MGI Symbol;Acc:MGI:2442632]	8.63	-6.87	1.19	-5.79	6.9e-09	1.69e-07	0	0	1.5	0	0	0	0	0	0	0.6	0	0	0	0.49	0.46	1.08	1.62	13.98	16.95	4.86	83.96	17.67	55.41
ENSMUSG00000056091.8	St3gal5	ST3 beta-galactoside alpha-2,3-sialyltransferase 5 [Source:MGI Symbol;Acc:MGI:1339963]	49.61	-10.9	1.88	-5.79	6.97e-09	1.71e-07	0	0	0	0	0	0	0	0	0	0	0	0	0	292.06	0.92	0.54	0	97.89	845.08	0	191.31	5.2	0
ENSMUSG00000027698.10	Nceh1	neutral cholesterol ester hydrolase 1 [Source:MGI Symbol;Acc:MGI:2443191]	6425.32	4.85	0.84	5.79	6.99e-09	1.71e-07	7610.33	20908.6	4693.44	986.61	5828.26	972.42	12037	23988	13741.3	28982	8692.57	535.25	4548.62	11249	869.66	3.24	9.73	1219.77	205.12	13.35	90.84	4.16	593.11
ENSMUSG00000099759.1	1700030C10Rik	RIKEN cDNA 1700030C10 gene [Source:MGI Symbol;Acc:MGI:1916763]	69.52	-9.55	1.65	-5.79	6.99e-09	1.71e-07	0	283.41	0	0	0	0	0	0	0	0	0.47	0.84	0	0	0.46	0	0	0	649.28	1.21	6.88	135.09	804.49
ENSMUSG00000056735.5	A930024E05Rik	RIKEN cDNA A930024E05 gene [Source:MGI Symbol;Acc:MGI:1924414]	38	-9.78	1.69	-5.79	7.06e-09	1.72e-07	0	0	0	0	0	0	0.64	0	0	0	0	0	0	0	0	179.01	0	57.84	105.95	13.35	2899.96	0	513.07
ENSMUSG00000008489.14	Elavl2	ELAV (embryonic lethal, abnormal vision, Drosophila)-like 2 (Hu antigen B) [Source:MGI Symbol;Acc:MGI:1100887]	572.95	7.66	1.33	5.77	7.7e-09	1.88e-07	0	0.67	3	3.59	24.31	1.27	1219.62	1.13	0	739.28	5.7	4278.69	4758.29	2111.79	1.38	3.24	11.35	4.77	0	3.64	0	4.16	2.05
ENSMUSG00000005628.8	Tmod4	tropomodulin 4 [Source:MGI Symbol;Acc:MGI:1355285]	70.3	-9.55	1.65	-5.77	7.73e-09	1.88e-07	0	0	0	0	0	0	0.64	0	0	0	0.95	0	0	0	155.39	0	898.13	496.42	0	3.64	1.38	60.27	0
ENSMUSG00000020704.9	Asic2	acid-sensing (proton-gated) ion channel 2 [Source:MGI Symbol;Acc:MGI:1100867]	8.23	-8.97	1.55	-5.77	7.88e-09	1.92e-07	0	0	0	0	0	0	0	0	0	0	0	0	0	0	5.53	4.33	0	8.26	5.93	57.05	0	40.53	67.73
ENSMUSG00000039316.10	Rftn1	raftlin lipid raft linker 1 [Source:MGI Symbol;Acc:MGI:1923688]	100.18	-10.38	1.8	-5.77	7.93e-09	1.93e-07	0	0	0	0	0	0	0	0	0	0	0.95	0	0	0	0	14.6	212.37	793.26	1279.91	0	0	1.04	2.05
ENSMUSG00000071176.6	Arhgef10	Rho guanine nucleotide exchange factor (GEF) 10 [Source:MGI Symbol;Acc:MGI:2444453]	107.81	-7.38	1.28	-5.77	8.09e-09	1.97e-07	0	0	0	0	0.6	0	1.29	14.65	0	1.21	0	0	0	0.49	0	100.05	108.62	149.37	13.56	8.5	344.09	241.08	1496.11
ENSMUSG00000029618.9	Ocm	oncomodulin [Source:MGI Symbol;Acc:MGI:97401]	6.26	-7.81	1.36	-5.76	8.52e-09	2.07e-07	0	0	0	0	0	0	0	0	0	0	0.47	0	0	0	10.14	2.16	0	17.16	7.63	55.84	4.13	21.82	24.63
ENSMUSG00000102326.1	Gm37788	predicted gene, 37788 [Source:MGI Symbol;Acc:MGI:5611016]	26.11	-10.23	1.78	-5.75	8.74e-09	2.12e-07	0	0	0	0	0	0	0	0	0	0	0	0	0	0	0	154.67	4.86	154.14	0	8.5	0	263.94	14.37
ENSMUSG00000070315.7	4930581F22Rik	RIKEN cDNA 4930581F22 gene [Source:MGI Symbol;Acc:MGI:1926184]	92.97	-9.9	1.72	-5.75	8.84e-09	2.14e-07	0	0	1.5	0	0	0	0	0	0	0	0	0	0	0.49	142.94	177.39	0	0	477.21	0	1268.99	0	69.78
ENSMUSG00000102306.1	Gm38193	predicted gene, 38193 [Source:MGI Symbol;Acc:MGI:5611421]	18.62	-7.22	1.26	-5.74	9.33e-09	2.26e-07	0	0	0	0	0	0	0.64	0	0	0	0	0	0	2.44	7.38	2.7	8.11	2.54	322.1	33.99	33.03	3.12	12.31
ENSMUSG00000067879.3	3110035E14Rik	RIKEN cDNA 3110035E14 gene [Source:MGI Symbol;Acc:MGI:1924232]	148.2	-9.66	1.68	-5.74	9.44e-09	2.28e-07	0	0	1.5	0	0	0	0	0	0	0	0.47	1.67	0	0	0	1855.54	40.53	790.4	527.22	0	191.31	0	0
ENSMUSG00000040432.4	Ltb4r2	leukotriene B4 receptor 2 [Source:MGI Symbol;Acc:MGI:1888501]	27.52	-10.28	1.79	-5.74	9.66e-09	2.33e-07	0	0	0	0	0	0	0	0	0	0	0	0	0	0	111.13	18.93	0	0.64	87.31	0	408.78	6.23	0
ENSMUSG00000035105.5	Egln3	egl-9 family hypoxia-inducible factor 3 [Source:MGI Symbol;Acc:MGI:1932288]	2254.8	-7.21	1.26	-5.74	9.7e-09	2.34e-07	0.6	0.33	1.5	0.9	0.3	0	0	1.13	0	1.21	1.42	413.15	0	1.47	3386.87	7615.25	1520.66	11669.8	6858.12	1868.08	10333.6	787.68	7398.47
ENSMUSG00000017943.11	Gdap1l1	ganglioside-induced differentiation-associated protein 1-like 1 [Source:MGI Symbol;Acc:MGI:2385163]	583.37	6.51	1.14	5.73	9.93e-09	2.39e-07	4807.06	303.43	3	44.89	4.8	5988.98	114.74	0	658.14	50.17	737.16	132.98	267.74	225.64	0	0	1.62	4.45	1.7	2.43	39.91	4.16	24.63
ENSMUSG00000042357.2	Gjb5	gap junction protein, beta 5 [Source:MGI Symbol;Acc:MGI:95723]	24.52	-10.15	1.77	-5.73	9.99e-09	2.4e-07	0	0	0	0	0	0	0	0	0	0	0	0	0	0	19.37	120.6	0	7.95	154.27	0	0	3307.62	260.64
ENSMUSG00000052180.10	Serpinb6c	serine (or cysteine) peptidase inhibitor, clade B, member 6c [Source:MGI Symbol;Acc:MGI:2145481]	747.7	10.35	1.81	5.73	1e-08	2.41e-07	2093.95	0	3	0	559.33	0	0	8216.84	0	4800.21	0.47	1509.58	0	10.74	0	0.54	1.62	0	0.85	0	0	0	0
ENSMUSG00000036768.5	Kif15	kinesin family member 15 [Source:MGI Symbol;Acc:MGI:1098258]	318.01	-9.48	1.66	-5.73	1.01e-08	2.41e-07	0	0	7.5	0	0	1.27	0	0	0.53	0	0	0	0	0	1.84	1974.52	0	0	820.5	1.21	4390.55	112.23	4.1
ENSMUSG00000021175.11	Cdca7l	cell division cycle associated 7 like [Source:MGI Symbol;Acc:MGI:2384982]	36.06	-7	1.22	-5.73	1.03e-08	2.47e-07	0	0	0	0	0	0	0.64	0	0	1.21	0	0	5.91	0.49	91.76	77.88	0	0.95	5.09	287.68	20.65	209.91	127.24
ENSMUSG00000095253.1	Zfp799	zinc finger protein 799 [Source:MGI Symbol;Acc:MGI:2443934]	28.2	-8.32	1.45	-5.73	1.03e-08	2.46e-07	0	0	0	0.9	0	0	0	0	0	1.21	0	0	0	0	79.31	65.44	72.95	212.3	108.5	108.03	0	0	0
ENSMUSG00000034595.13	Ppp1r18	protein phosphatase 1, regulatory subunit 18 [Source:MGI Symbol;Acc:MGI:1923698]	56.24	-7.62	1.33	-5.72	1.05e-08	2.52e-07	0	0	0	1.8	4.2	0	0	0	0	0	0	0	0	0.98	150.78	5.95	596.59	120.77	2.54	0	1.38	258.75	149.82
ENSMUSG00000027204.9	Fbn1	fibrillin 1 [Source:MGI Symbol;Acc:MGI:95489]	73.58	-7.54	1.32	-5.72	1.08e-08	2.59e-07	0	0	1.5	0	0	0	0	6.76	1.59	1.21	0	0	0	0	1.38	2.7	98.89	3.81	6.78	6.07	491.36	9.35	1061.03
ENSMUSG00000038900.13	Rpl12	ribosomal protein L12 [Source:MGI Symbol;Acc:MGI:98002]	16276.6	-2.72	0.48	-5.71	1.1e-08	2.63e-07	8291	3652.56	9982.36	11909.4	2303.34	6830.99	1954.49	1251.74	1608.97	2165.26	1683.17	9797.66	4281.87	5152.49	25558	27178.2	33347.6	14250.4	19840.3	77241.7	25039.9	34836.5	46203
ENSMUSG00000097386.1	9130213A22Rik	RIKEN cDNA 9130213A22 gene [Source:MGI Symbol;Acc:MGI:3642718]	8.73	-7.46	1.31	-5.71	1.1e-08	2.63e-07	0	0	0	0	0	0	0	0	0	1.21	0	0	0	0	6.46	1.62	8.11	2.86	0.85	13.35	23.4	23.9	119.03
ENSMUSG00000041390.14	Mdfic	MyoD family inhibitor domain containing [Source:MGI Symbol;Acc:MGI:104611]	62.19	-6.92	1.21	-5.71	1.11e-08	2.63e-07	0	0.33	0	0	0	0	12.89	0	0.53	0	0	0	0	0.49	1.84	441.85	212.37	190.69	165.29	16.99	210.58	2.08	174.44
ENSMUSG00000042694.13	Obfc1	oligonucleotide/oligosaccharide-binding fold containing 1 [Source:MGI Symbol;Acc:MGI:1915581]	221.26	-7.75	1.36	-5.71	1.11e-08	2.64e-07	0	0	0	2.69	9.9	0	0	1.13	0	0	0	0	708.72	0	43.81	5.41	66.47	5.4	1642.69	457.61	15.14	2780.77	45.15
ENSMUSG00000044770.10	Scml4	sex comb on midleg-like 4 (Drosophila) [Source:MGI Symbol;Acc:MGI:2446140]	8148.39	7.04	1.23	5.71	1.11e-08	2.63e-07	0.6	8903.07	58662.7	7991.67	18532	6.33	1.93	42892.5	21327.7	21.16	3.8	16423.9	8989.95	2941.07	0	6.49	27.56	2.54	3.39	21.85	633.12	5.2	14.37
ENSMUSG00000020354.11	Sgcd	sarcoglycan, delta (dystrophin-associated glycoprotein) [Source:MGI Symbol;Acc:MGI:1346525]	6.68	-7.89	1.38	-5.71	1.12e-08	2.67e-07	0	0	0	0	0	0	0	0	0	0	0.47	0	0	0	3.23	22.71	37.29	39.73	31.36	0	1.38	5.2	12.31
ENSMUSG00000037661.10	Gpr160	G protein-coupled receptor 160 [Source:MGI Symbol;Acc:MGI:1919112]	33.17	-9.7	1.7	-5.71	1.12e-08	2.66e-07	0	0	0	0	0	0	0	0	0	0	0	0	0	0.49	47.49	76.26	12.97	0	11.87	0	53.68	0	560.27
ENSMUSG00000022012.8	Enox1	ecto-NOX disulfide-thiol exchanger 1 [Source:MGI Symbol;Acc:MGI:2444896]	29.54	-8.84	1.55	-5.71	1.13e-08	2.68e-07	0	0	0	0	0	0	0	0	0.53	0	0	0.84	0	0	1.38	0	6.48	428.09	55.94	2.43	181.68	2.08	0
ENSMUSG00000021273.9	Fdft1	farnesyl diphosphate farnesyl transferase 1 [Source:MGI Symbol;Acc:MGI:102706]	5351.9	4.07	0.71	5.71	1.15e-08	2.72e-07	9682.19	14119.5	20389.2	13697.7	15403.8	1226.92	7361.58	3282	7754.8	7576.61	6359.59	3207.34	6976	1699.59	503.07	180.09	0	546	145.79	1081.52	1361.21	524.77	14.37
ENSMUSG00000021749.5	Oit1	oncoprotein induced transcript 1 [Source:MGI Symbol;Acc:MGI:1201784]	2247.38	7.33	1.28	5.71	1.15e-08	2.72e-07	2876.71	2300.63	21460.2	179.55	2725.84	0	0	5795.62	1614.81	5771.62	563.43	3511.77	1475.52	3259.5	0	8.11	0	134.12	10.17	0	0	2.08	0
ENSMUSG00000021765.7	Fst	follistatin [Source:MGI Symbol;Acc:MGI:95586]	139.99	-7.76	1.36	-5.71	1.15e-08	2.72e-07	0	0.67	0	0	0	0	0	0	0	6.04	9.02	0	0	0.49	794.96	118.98	1139.69	254.25	1.7	1.21	564.3	0	328.36
ENSMUSG00000040592.7	Cd79b	CD79B antigen [Source:MGI Symbol;Acc:MGI:96431]	333.41	-12.52	2.19	-5.71	1.16e-08	2.74e-07	0	0	0	0	0	0	0	0	0	0	0	0	0	0	0	1271.46	3.24	4066.42	0	0	2327.4	0	0
ENSMUSG00000058101.3	1700084J12Rik	RIKEN cDNA 1700084J12 gene [Source:MGI Symbol;Acc:MGI:1920736]	8.36	-8.13	1.43	-5.7	1.17e-08	2.76e-07	0	0	0	0	0	0	0	0	0	0	0	0	0	0.49	0.46	3.24	0	5.72	11.02	12.14	38.54	40.53	80.04
ENSMUSG00000045968.7	Teddm2	transmembrane epididymal family member 2 [Source:MGI Symbol;Acc:MGI:1923273]	67.93	-8.23	1.44	-5.7	1.2e-08	2.81e-07	0	0	0	0	0	0	0	0	0	4.23	0	0	0	0.98	0.46	0.54	9.73	0.32	499.25	12.14	529.89	8.31	496.65
ENSMUSG00000057455.8	Rit2	Ras-like without CAAX 2 [Source:MGI Symbol;Acc:MGI:108054]	4.48	-5.6	0.98	-5.7	1.2e-08	2.81e-07	0	0.67	0	0	0	0	0	0	0.53	0.6	0	0	0	0.49	2.31	2.16	9.73	6.36	9.32	36.41	317.94	14.55	18.47
ENSMUSG00000093394.1	Gm20621	predicted gene 20621 [Source:MGI Symbol;Acc:MGI:5313068]	101.77	-10.81	1.9	-5.7	1.2e-08	2.81e-07	0	0	0	0	0	0	0	0	0.53	0	0	0	0	0	241.16	0	0	1925.31	133.08	0	38.54	2592.68	0
ENSMUSG00000028081.6	Rps3a1	ribosomal protein S3A1 [Source:MGI Symbol;Acc:MGI:1202063]	5604.4	2.1	0.37	5.7	1.21e-08	2.84e-07	10170	7941.36	13786.3	12975.9	4703.9	3649.1	12927.2	9239.86	6013.04	8942.14	3922.17	5748.96	6016.27	6190.8	2813.7	4217.29	1296.94	973.14	1144.29	1462.66	788.65	2062.72	1914.78
ENSMUSG00000026365.11	Cfh	complement component factor h [Source:MGI Symbol;Acc:MGI:88385]	12.72	-6.03	1.06	-5.69	1.23e-08	2.89e-07	0	0	1.5	0.9	2.1	0	1.29	0	0	0	0	0	0	0	5.07	0.54	27.56	9.85	121.21	54.62	8.26	6.23	53.36
ENSMUSG00000054545.13	Ugt1a6a	UDP glucuronosyltransferase 1 family, polypeptide A6A [Source:MGI Symbol;Acc:MGI:2137698]	40.1	-6.59	1.16	-5.7	1.23e-08	2.88e-07	0	0	1.5	1.8	0	0	0	0	0	7.86	0	0	0	0.98	115.74	9.73	95.65	0.95	234.79	21.85	101.85	9.35	320.16
ENSMUSG00000019982.10	Myb	myeloblastosis oncogene [Source:MGI Symbol;Acc:MGI:97249]	138.39	-8.18	1.44	-5.69	1.24e-08	2.91e-07	0	0.67	500.99	0	0	0	0.64	0	0	0	0	0.84	0	0	961.42	2.16	259.39	125.54	0.85	43.7	0	2.08	1775.22
ENSMUSG00000087574.1	C030037D09Rik	RIKEN cDNA C030037D09 gene [Source:MGI Symbol;Acc:MGI:1924865]	82.44	-8.33	1.46	-5.69	1.26e-08	2.93e-07	0	0	0	0	0	0	1.93	0	0	0	3.8	0	0	0	1.84	13.52	1394.21	147.47	5.93	15.78	0	297.2	14.37
ENSMUSG00000050148.9	Ubqln2	ubiquilin 2 [Source:MGI Symbol;Acc:MGI:1860283]	3670.2	4.24	0.75	5.69	1.27e-08	2.95e-07	9433.8	6608.79	46.5	7047.25	7091.56	316.54	6.45	16125	9553.4	6923.16	12946.5	1635.03	3069.16	968.96	527.05	196.86	141.04	198.32	471.28	394.49	150.02	415.66	147.76
ENSMUSG00000033871.10	Ppargc1b	peroxisome proliferative activated receptor, gamma, coactivator 1 beta [Source:MGI Symbol;Acc:MGI:2444934]	35.86	-8.03	1.41	-5.69	1.28e-08	2.99e-07	2.39	0	0	0	0	0	0	0	0	0	0	0	0.98	0	268.83	0	273.98	0.32	2.54	20.64	231.23	13.51	10.26
ENSMUSG00000042406.7	Atf4	activating transcription factor 4 [Source:MGI Symbol;Acc:MGI:88096]	9508.02	2.43	0.43	5.69	1.3e-08	3.02e-07	11106.8	7654.96	22597.2	22061.9	12153.7	7099.41	9479.8	28546.6	6775.82	28334	9108.86	14409.2	11887.8	4332.97	1192.9	2969.09	1878.94	3371.04	2572.54	948	2510.46	1348.82	6343.6
ENSMUSG00000026527.9	Rgs7	regulator of G protein signaling 7 [Source:MGI Symbol;Acc:MGI:1346089]	4927.71	-8.61	1.52	-5.69	1.31e-08	3.03e-07	0	0	1.5	0	0	0	1.29	0	1.06	0.6	0.47	1.67	278.57	1.47	12329.2	1730.61	7355.27	33840.4	18301	6.07	39477.8	0	10.26
ENSMUSG00000029561.13	Oasl2	2'-5' oligoadenylate synthetase-like 2 [Source:MGI Symbol;Acc:MGI:1344390]	35.85	-10.53	1.85	-5.68	1.31e-08	3.04e-07	0	0	0	0	0	0	0	0	0	0	0	0	0	0	136.49	0	4.86	636.9	0	14.57	0	4293.77	30.78
ENSMUSG00000042106.5	Fam212a	family with sequence similarity 212, member A [Source:MGI Symbol;Acc:MGI:1915426]	41.79	-9.7	1.71	-5.68	1.31e-08	3.04e-07	0	0	0	0	0	1.27	0	0	0	0	0	0	0	0	32.74	147.64	0	470.05	1.7	4031.11	0	306.55	0
ENSMUSG00000001700.9	Gramd3	GRAM domain containing 3 [Source:MGI Symbol;Acc:MGI:1914815]	18783.7	4.95	0.87	5.68	1.33e-08	3.08e-07	17031	3237.97	50267.3	17454.7	30624.9	9803.95	4889.45	98103	11722.8	124938	14553.3	12038.2	8998.81	20231.5	918.07	76.8	551.2	5351.97	0.85	71.62	4.13	311.75	843.49
ENSMUSG00000016087.9	Fli1	Friend leukemia integration 1 [Source:MGI Symbol;Acc:MGI:95554]	11.25	-8.39	1.48	-5.68	1.33e-08	3.09e-07	0	0	0	0.9	0	0	0	0	0	0	0	0	0	0	2.31	0.54	14.59	172.57	10.17	15.78	39.91	2.08	566.43
ENSMUSG00000010529.5	Gm266	predicted gene 266 [Source:MGI Symbol;Acc:MGI:2685112]	82.42	-11.34	2	-5.68	1.34e-08	3.1e-07	0	0	0	0	0	0	0	0	0	0	0	0	0	0	495.23	2.7	442.58	953.12	0	0	0	2.08	0
ENSMUSG00000010651.4	Acaa1b	acetyl-Coenzyme A acyltransferase 1B [Source:MGI Symbol;Acc:MGI:3605455]	126.93	7.56	1.33	5.68	1.37e-08	3.17e-07	99.11	1261.14	10.5	1.8	7.2	0	1.29	0	145.55	3.63	118.19	1177.56	86.62	0	2.31	0	0	1.27	0.85	0	1.38	1.04	0
ENSMUSG00000103149.1	AA914427	EST AA914427 [Source:MGI Symbol;Acc:MGI:1858439]	8.17	-8.93	1.57	-5.67	1.39e-08	3.22e-07	0	0	0	0	0	0	0	0	0	0	0	0	0	0	2.31	2819.28	3.24	1.91	4608.53	32.77	19.27	0	125.19
ENSMUSG00000025813.9	Homer2	homer homolog 2 (Drosophila) [Source:MGI Symbol;Acc:MGI:1347354]	29433.2	4.38	0.77	5.67	1.43e-08	3.28e-07	5156.95	50119.4	117793	13220.1	65686.3	43770.2	100048	23699.6	19608.8	18221	22061.1	67590.9	35181.2	75570.2	7087.29	2638.65	3303.95	634.35	4576.32	27.92	9.63	29.1	929.68
ENSMUSG00000033276.14	Stk36	serine/threonine kinase 36 [Source:MGI Symbol;Acc:MGI:1920831]	142.37	-10.22	1.8	-5.67	1.43e-08	3.28e-07	0	0	0	0	0	0	0	0	0	0	0	0	1.97	0	0	2.16	1.62	1605.59	1086.65	0	564.3	0	12.31
ENSMUSG00000037016.7	Frem2	Fras1 related extracellular matrix protein 2 [Source:MGI Symbol;Acc:MGI:2444465]	607.08	-8.82	1.56	-5.67	1.44e-08	3.31e-07	0	0.67	0	0	0	0	0	29.29	0	0	0	0	0	0	0.92	67.06	9.73	385.51	174.61	1594.97	378.5	8294.51	3027.11
ENSMUSG00000033361.9	Prrg3	proline rich Gla (G-carboxyglutamic acid) 3 (transmembrane) [Source:MGI Symbol;Acc:MGI:2685214]	1475.23	9.65	1.7	5.67	1.46e-08	3.35e-07	0.6	0	0	6552.59	12030.7	0	8039.07	185.9	0	0	64.55	410.64	4087.95	2545.48	0	0.54	8.11	0	0	0	0	0	4.1
ENSMUSG00000090812.4	Samd15	sterile alpha motif domain containing 15 [Source:MGI Symbol;Acc:MGI:2685109]	13.28	-6.71	1.18	-5.67	1.47e-08	3.36e-07	0	0.33	0	0	0.3	0	0.64	0	0	0	0.47	0.84	0.98	0	8.3	0	194.54	81.36	0.85	1802.53	4.13	7.27	4.1
ENSMUSG00000027242.10	Wdr76	WD repeat domain 76 [Source:MGI Symbol;Acc:MGI:1926186]	99.95	-7.4	1.31	-5.66	1.51e-08	3.45e-07	0	0	6	0	0.6	0	0	3.38	0	6.04	0.47	0	0	0	257.76	4.33	16.21	0.32	7.63	6.07	166.54	11.43	1812.16
ENSMUSG00000026388.11	3110009E18Rik	RIKEN cDNA 3110009E18 gene [Source:MGI Symbol;Acc:MGI:1920353]	14	-7.75	1.37	-5.66	1.54e-08	3.52e-07	0	0	0	0	0	0	0	2.25	0	0	0	0	0	0	11.53	188.2	43.77	43.54	2.54	0	1.38	10.39	18.47
ENSMUSG00000044350.10	Lacc1	laccase (multicopper oxidoreductase) domain containing 1 [Source:MGI Symbol;Acc:MGI:2445077]	71.45	-7.47	1.32	-5.66	1.55e-08	3.54e-07	0	0	0	0	0	0	7.74	0	0	1.81	0	0	0.98	0	14.76	223.36	4.86	2.22	864.58	1.21	105.98	25.98	389.93
ENSMUSG00000041075.8	Fzd7	frizzled homolog 7 (Drosophila) [Source:MGI Symbol;Acc:MGI:108570]	191.74	-8.36	1.48	-5.66	1.56e-08	3.56e-07	0	0	15	0	0	0	0	0	0	0	0	0	0	0	193.21	174.14	1.62	342.6	18.65	524.37	24.77	1085.91	2029.7
ENSMUSG00000028148.7	Them5	thioesterase superfamily member 5 [Source:MGI Symbol;Acc:MGI:1913448]	4025.79	-8.13	1.44	-5.65	1.57e-08	3.58e-07	0	0	0	0	0	1.27	0	0	0.53	346.97	0.47	0	0.98	0.49	5024.74	3690.54	16180.9	5393.29	5290.02	6035.14	8416.36	14758	27453.3
ENSMUSG00000059883.12	Irak4	interleukin-1 receptor-associated kinase 4 [Source:MGI Symbol;Acc:MGI:2182474]	20.03	-8.98	1.59	-5.65	1.58e-08	3.6e-07	0	0	0	0	0	0	0	1.13	0	0	0	0	0	0	61.79	2.7	0	1313.84	304.3	24.28	0	1.04	63.62
ENSMUSG00000081237.3	Gm11385	predicted gene 11385 [Source:MGI Symbol;Acc:MGI:3705792]	4.66	-8.29	1.47	-5.65	1.58e-08	3.61e-07	0	0	0	0	0	0	0	0	0	0	0	0	0	0	0.46	15.14	27.56	12.39	4.24	0	19.27	25.98	2.05
ENSMUSG00000049565.12	Aknad1	AKNA domain containing 1 [Source:MGI Symbol;Acc:MGI:3584453]	13.35	-8.78	1.55	-5.65	1.62e-08	3.68e-07	0	0.33	0	0	0	0	0	0	0	0	0	0	0	0	0.92	1.08	79.44	5.72	3.39	205.14	2.75	1003.82	8.21
ENSMUSG00000021807.5	2700060E02Rik	RIKEN cDNA 2700060E02 gene [Source:MGI Symbol;Acc:MGI:1915295]	4254.76	2.87	0.51	5.65	1.63e-08	3.69e-07	4881.69	4667.01	14194.3	16732	4354.32	928.1	8964.75	5059.9	3352.32	828.14	11838.7	5463.77	4952.2	3818.7	732.25	1005.92	371.25	711.9	873.9	1252.67	2126.46	332.53	416.61
ENSMUSG00000058192.11	Zfp846	zinc finger protein 846 [Source:MGI Symbol;Acc:MGI:1924012]	26.93	-10.22	1.81	-5.65	1.63e-08	3.69e-07	0	0	0	0	0	0	0	0	0	0	0	0	0	0	64.09	422.92	4.86	0	24.58	101.96	0	1.04	0
ENSMUSG00000104503.1	Gm37738	predicted gene, 37738 [Source:MGI Symbol;Acc:MGI:5610966]	11.07	-5.82	1.03	-5.65	1.64e-08	3.71e-07	0	0.33	0	0	0.3	0	2.58	0	0	0	0	0	0.98	1.47	0.92	4.33	12.97	7.95	5.09	20.64	161.03	7.27	28.73
ENSMUSG00000074909.3	Ranbp6	RAN binding protein 6 [Source:MGI Symbol;Acc:MGI:2683212]	44.25	-8.81	1.56	-5.64	1.66e-08	3.77e-07	0	0	0	0	0	0	0	0	0	0	0.47	1.67	0	0	0	400.2	0	299.7	1.7	2.43	6.88	1.04	303.74
ENSMUSG00000029913.10	Prdm5	PR domain containing 5 [Source:MGI Symbol;Acc:MGI:1918029]	128.26	-10.39	1.84	-5.64	1.67e-08	3.77e-07	0	0	0	0	0	0	1.29	0	0	0	0	0	0	0	172.92	326.11	0	845.38	1590.99	13.35	0	0	0
ENSMUSG00000084978.1	Gm11655	predicted gene 11655 [Source:MGI Symbol;Acc:MGI:3650998]	40.27	-8.5	1.51	-5.64	1.69e-08	3.82e-07	0	0	0	0	0	0	0	2.25	0	0.6	0	0	0	0	318.63	0	8.11	7955.81	1.7	503.74	0	40.53	47.2
ENSMUSG00000033590.7	Myo5c	myosin VC [Source:MGI Symbol;Acc:MGI:2442485]	60.07	-7.72	1.37	-5.63	1.76e-08	3.97e-07	0	0	0	5.39	0	0	0	0	0	0	0.47	1.67	0	0	33.66	1.62	21.08	117.27	545.02	617.84	2.75	0	34.89
ENSMUSG00000070695.4	Cntnap5a	contactin associated protein-like 5A [Source:MGI Symbol;Acc:MGI:3643623]	2443.75	7.9	1.4	5.63	1.76e-08	3.97e-07	0	1384.98	0	0	0.3	0	3.22	975.7	2287.29	3.02	1782.85	15302.4	21677.1	12685.9	11.53	7.57	14.59	9.53	0	43.7	8.26	2.08	6.16
ENSMUSG00000097418.3	Gm26667	predicted gene, 26667 [Source:MGI Symbol;Acc:MGI:5477161]	36.76	-9.79	1.74	-5.63	1.78e-08	4.01e-07	0	0	0	0	0	0	0	0	0	0	0.47	0	0	0	0	5.41	0	4.77	5.93	662.75	0	82.09	84.14
ENSMUSG00000040329.10	Il7	interleukin 7 [Source:MGI Symbol;Acc:MGI:96561]	32.84	-9.57	1.7	-5.63	1.81e-08	4.07e-07	0	0	0	0	0	0	0.64	0	0	0	0	0	0	0	222.26	159	350.17	0	6.78	13.35	0	3.12	0
ENSMUSG00000078786.5	BC024978	cDNA sequence BC024978 [Source:MGI Symbol;Acc:MGI:3041247]	19.2	-6.5	1.16	-5.63	1.84e-08	4.15e-07	0	0	0	0	0	0	0	0	0	1.21	0	0	37.4	0.49	1082.69	18.39	11.35	293.34	10.17	9.71	64.69	14.55	8.21
ENSMUSG00000073388.2	A330017A19Rik	RIKEN cDNA A330017A19 gene [Source:MGI Symbol;Acc:MGI:3045380]	5.51	-8.48	1.51	-5.62	1.86e-08	4.17e-07	0	0	0	0	0	0	0	0	0	0	0	0	0	0	1.38	9.73	1.62	0	2352.15	31.56	22.02	23.9	34.89
ENSMUSG00000090733.2	Rps27	ribosomal protein S27 [Source:MGI Symbol;Acc:MGI:1888676]	3453.75	-2.79	0.5	-5.62	1.89e-08	4.24e-07	957.71	1484.79	494.99	2581.9	136.23	2738.73	945.66	668.12	430.79	1529.35	183.7	1006.95	649.66	651.02	3243	3445.55	7073.18	7805.17	3830.41	10148.8	9313.74	6175.68	13941.1
ENSMUSG00000102302.1	Gm38190	predicted gene, 38190 [Source:MGI Symbol;Acc:MGI:5611418]	56.47	-7.53	1.34	-5.62	1.9e-08	4.25e-07	0	0	0	0	0.9	0	88.31	2.25	0	1.21	0	0.84	0.98	0	0	2.16	5351.5	0.95	13.56	7.28	6.88	6.23	1251.89
ENSMUSG00000096001.2	2610528A11Rik	RIKEN cDNA 2610528A11 gene [Source:MGI Symbol;Acc:MGI:1917295]	10.46	-8.29	1.47	-5.62	1.92e-08	4.29e-07	0	0	0	0	0	0	0	0	0	0	0	0	0.98	0	130.96	6.49	29.18	0	4.24	6.07	4.13	2908.58	57.46
ENSMUSG00000020100.11	Slc29a3	solute carrier family 29 (nucleoside transporters), member 3 [Source:MGI Symbol;Acc:MGI:1918529]	121.39	-7.2	1.28	-5.62	1.94e-08	4.35e-07	0	4.01	15	0.9	0.3	0	0	0	0	0	0.47	0	2.95	0	664.92	306.64	11.35	1301.44	0.85	77.68	395.01	10.39	0
ENSMUSG00000049420.8	Tmem200a	transmembrane protein 200A [Source:MGI Symbol;Acc:MGI:1924470]	263.46	9.23	1.65	5.61	1.99e-08	4.44e-07	0.6	1812.59	3	0	3285.47	0	497.65	0	300.65	3.63	120.09	4.18	9162.21	0	0	1.62	1.62	0	0	0	0	0	0
ENSMUSG00000102723.1	Gm37936	predicted gene, 37936 [Source:MGI Symbol;Acc:MGI:5611164]	255.39	-5.02	0.89	-5.61	2e-08	4.47e-07	0	0.67	0	22.44	5.7	0	0	45.07	8.5	16.93	43.19	71.92	11.81	22.47	308.94	290.96	346.93	226.6	200.89	463.68	250.5	1687.58	1849.1
ENSMUSG00000021090.11	Lrrc9	leucine rich repeat containing 9 [Source:MGI Symbol;Acc:MGI:1925507]	4.82	-6.21	1.11	-5.61	2.01e-08	4.47e-07	0	0	0	0	0	0	0.64	0	0	1.21	0	0	0	0	2.31	2.16	19.45	3.18	9.32	7.28	16.52	42.61	6.16
ENSMUSG00000032077.4	Bud13	BUD13 homolog (yeast) [Source:MGI Symbol;Acc:MGI:2443443]	132.17	-7.67	1.37	-5.61	2.08e-08	4.63e-07	0	0	0	0.9	0	0	0.64	0	0.53	1.21	0	0	13.78	0	0.92	78.42	1924.33	64.52	408.55	41.27	0	2.08	502.81
ENSMUSG00000040940.14	Arhgef1	Rho guanine nucleotide exchange factor (GEF) 1 [Source:MGI Symbol;Acc:MGI:1353510]	555.82	-5.72	1.02	-5.6	2.09e-08	4.65e-07	0	16.69	3	0	3	0	0	0	24.43	1.21	154.74	56.03	32.48	30.77	1751.76	1044.32	1637.39	523.44	734.89	591.13	1536	441.64	4201.02
ENSMUSG00000101009.2	1700108F19Rik	RIKEN cDNA 1700108F19 gene [Source:MGI Symbol;Acc:MGI:1920814]	331.14	-8.33	1.49	-5.6	2.13e-08	4.72e-07	0	0	21	0	0	0	0	0	0	0	0.47	1.67	1.97	0	1621.73	0	51.88	4478.3	1024.78	26.7	6.88	9.35	371.46
ENSMUSG00000044338.9	Aplnr	apelin receptor [Source:MGI Symbol;Acc:MGI:1346086]	11.43	-5.13	0.92	-5.6	2.2e-08	4.88e-07	0	0	0	0	0	0	0	2.25	0	1.81	3.32	0	0	2.44	10.14	7.03	32.42	14.94	21.19	33.99	16.52	67.54	49.25
ENSMUSG00000047945.6	Marcksl1	MARCKS-like 1 [Source:MGI Symbol;Acc:MGI:97143]	3951.19	3.95	0.71	5.59	2.21e-08	4.89e-07	6747.56	4345.89	25765.2	1021.63	1102.16	1748.58	175.34	11782.8	6772.1	17626.2	4601.89	2427.88	2163.57	1111.57	130.03	162.79	243.18	430.32	449.24	1162.84	546.41	348.12	12.31
ENSMUSG00000032744.4	Heyl	hairy/enhancer-of-split related with YRPW motif-like [Source:MGI Symbol;Acc:MGI:1860511]	18.85	-9.83	1.76	-5.59	2.24e-08	4.96e-07	0	0	0	0	0	0	0	0	0	0	0	0	0	0	2.77	89.78	0	242.49	0	0	2.75	25.98	69.78
ENSMUSG00000059939.9	9430015G10Rik	RIKEN cDNA 9430015G10 gene [Source:MGI Symbol;Acc:MGI:2444364]	169.33	-7.14	1.28	-5.59	2.26e-08	5e-07	0	9.68	0	0	0	0	0	0	1.06	0.6	0.95	0	5426.65	0	684.29	70.31	4.86	1567.14	44.08	1300.01	165.16	5.2	20.52
ENSMUSG00000097215.1	Gm26550	predicted gene, 26550 [Source:MGI Symbol;Acc:MGI:5477044]	49.95	-10.82	1.94	-5.59	2.3e-08	5.09e-07	0	0	0	0	0	0	0	0	0	0	0	0	0	0	20.29	3.79	0	460.51	95.78	0	568.43	0	0
ENSMUSG00000027379.9	Bub1	budding uninhibited by benzimidazoles 1 homolog (S. cerevisiae) [Source:MGI Symbol;Acc:MGI:1100510]	13.72	-6.47	1.16	-5.58	2.34e-08	5.17e-07	0	0	0	0	0	0	0	2.25	0	1.21	0	0	0.98	0.49	1.38	36.78	14.59	54.66	0	40.06	152.77	4.16	6.16
ENSMUSG00000040605.6	Bace2	beta-site APP-cleaving enzyme 2 [Source:MGI Symbol;Acc:MGI:1860440]	85.94	-8.73	1.56	-5.58	2.34e-08	5.17e-07	0	0	0	0	0	5.06	0	0	0	0	0	0	0	0	109.28	728.48	761.95	12.39	303.45	11833.6	0	11745.5	0
ENSMUSG00000005873.5	Reep5	receptor accessory protein 5 [Source:MGI Symbol;Acc:MGI:1270152]	7430.58	3.61	0.65	5.58	2.4e-08	5.28e-07	2184.1	10776.8	57875.2	2439.16	5751.14	13753.1	19960	423.63	7619.35	12604.1	19032.2	3022.51	3381.2	3758.14	1464.03	665.21	226.96	1036.07	1078.18	1692.07	178.93	1531.71	449.45
ENSMUSG00000027454.6	Gins1	GINS complex subunit 1 (Psf1 homolog) [Source:MGI Symbol;Acc:MGI:1916520]	20.5	-8.51	1.53	-5.58	2.4e-08	5.28e-07	0	0	0	0	0	0	0	0	0	0.6	0	0	0	0.49	0	182.8	19.45	225.65	5.09	1.21	1.38	0	34.89
ENSMUSG00000006373.10	Pgrmc1	progesterone receptor membrane component 1 [Source:MGI Symbol;Acc:MGI:1858305]	5805.86	3.43	0.62	5.58	2.43e-08	5.34e-07	16751.6	3446.93	24317.7	6596.58	1362.92	8590.96	2905.31	12941	4829.02	28919.1	1993.13	482.56	10608.2	2478.08	760.83	768.5	744.12	2269.5	1307.88	395.71	203.7	457.23	404.3
ENSMUSG00000022229.2	Atp12a	ATPase, H+/K+ transporting, nongastric, alpha polypeptide [Source:MGI Symbol;Acc:MGI:1926943]	7.43	-7.02	1.26	-5.58	2.43e-08	5.35e-07	0	0	0	0	0	0	0	2.25	0	0	0	0	0	0	3.69	1.62	3.24	1.59	3.39	18.21	37.16	23.9	75.93
ENSMUSG00000042251.8	Pm20d1	peptidase M20 domain containing 1 [Source:MGI Symbol;Acc:MGI:2442939]	57.89	-7.9	1.42	-5.58	2.44e-08	5.36e-07	0	0	0	0	0	0	0	4.51	0	0.6	0	0.84	0	0.49	0.46	130.88	0	347.69	1.7	0	224.34	14.55	605.42
ENSMUSG00000001986.12	Gria3	glutamate receptor, ionotropic, AMPA3 (alpha 3) [Source:MGI Symbol;Acc:MGI:95810]	914.49	7.72	1.38	5.58	2.47e-08	5.41e-07	3.58	9.01	21	205.58	1493.45	24881.5	2487.59	0	1530.88	0	0	6287.56	0	8728.95	0	0	9.73	1.59	3.39	2.43	1.38	14.55	12.31
ENSMUSG00000073633.5	Fbxo36	F-box protein 36 [Source:MGI Symbol;Acc:MGI:1289192]	26.25	-10.17	1.82	-5.58	2.47e-08	5.41e-07	0	0	0	0	0	0	0	0	0	0	0	0	0	0	94.07	6.49	0	0.32	436.53	0	0	60.27	6.16
ENSMUSG00000021760.3	Gpx8	glutathione peroxidase 8 (putative) [Source:MGI Symbol;Acc:MGI:1916840]	25.44	-9.37	1.68	-5.57	2.5e-08	5.47e-07	0	0	0	0	0	0	0	0	0	0	0	0	0	0.49	76.54	0	12.97	104.88	0	359.29	0	4.16	26.68
ENSMUSG00000020213.6	Glipr1l1	GLI pathogenesis-related 1 like 1 [Source:MGI Symbol;Acc:MGI:1916536]	16.2	-8.79	1.58	-5.57	2.54e-08	5.56e-07	0	0	0	0	0	0	0.64	0	0	0	0	0	0	0	5.53	1.08	0	2060.06	1.7	13.35	337.21	4.16	8.21
ENSMUSG00000019978.11	Epb4.1l2	erythrocyte protein band 4.1-like 2 [Source:MGI Symbol;Acc:MGI:103009]	170.54	-5.72	1.03	-5.57	2.56e-08	5.58e-07	0	0	12	0	0.6	0	0	1.13	13.81	5.44	16.14	1.67	46.26	2.93	74.7	1568.37	11.35	746.86	435.68	75.26	119.74	675.45	114.93
ENSMUSG00000024936.7	Kcnk7	potassium channel, subfamily K, member 7 [Source:MGI Symbol;Acc:MGI:1341841]	25.01	-8.4	1.51	-5.57	2.57e-08	5.6e-07	0	0	0	0.9	0	0	0	1.13	0	0	0	0	0	0	2.77	255.81	0	0	243.27	3.64	1.38	49.88	16.42
ENSMUSG00000045275.11	Lca5l	Leber congenital amaurosis 5-like [Source:MGI Symbol;Acc:MGI:3041157]	87.31	-9.29	1.67	-5.56	2.68e-08	5.85e-07	0	0	0	0	0	0	0.64	2.25	0	0	0	0	0	0	9.22	0	0	176.07	0.85	60.69	0	1448.58	309.89
ENSMUSG00000045502.5	Hcar2	hydroxycarboxylic acid receptor 2 [Source:MGI Symbol;Acc:MGI:1933383]	51.76	-8.33	1.5	-5.56	2.73e-08	5.94e-07	0	0	0	0	0	0	2.58	0	0	0	0.95	0	0	0	474.48	5.95	27.56	0	456.02	117.74	103.23	0	2.05
ENSMUSG00000057969.11	Sema3b	sema domain, immunoglobulin domain (Ig), short basic domain, secreted, (semaphorin) 3B [Source:MGI Symbol;Acc:MGI:107561]	304.99	-7.53	1.35	-5.56	2.73e-08	5.94e-07	0	0	0	0	40.21	0	0	0	0	0.6	0.47	0	0.98	0	1109.44	1334.74	312.89	2248.53	13.56	49.77	1533.25	323.18	47.2
ENSMUSG00000027845.11	Dclre1b	DNA cross-link repair 1B, PSO2 homolog (S. cerevisiae) [Source:MGI Symbol;Acc:MGI:2156057]	19.4	-7.58	1.36	-5.56	2.75e-08	5.97e-07	0	0	0	0	0	0	0.64	0	94.02	0	0	0.84	0	0	163.69	0.54	1.62	1.91	1.7	233.05	28.9	0	12.31
ENSMUSG00000049511.5	Htr1b	5-hydroxytryptamine (serotonin) receptor 1B [Source:MGI Symbol;Acc:MGI:96274]	29.53	-10.28	1.85	-5.55	2.78e-08	6.02e-07	0	0	0	0	0	0	0	0	0	0	0	0	0	0	216.26	37.86	134.56	126.81	0	0	163.79	0	0
ENSMUSG00000049303.6	Syt12	synaptotagmin XII [Source:MGI Symbol;Acc:MGI:2159601]	19.29	-6.84	1.23	-5.55	2.81e-08	6.1e-07	0	0	0	0	0	1.27	0.64	0	0	0	0.47	0.84	1.97	0	2.31	1.08	0	187.83	1.7	8.5	213.33	19.74	4.1
ENSMUSG00000051985.8	Igfn1	immunoglobulin-like and fibronectin type III domain containing 1 [Source:MGI Symbol;Acc:MGI:3045352]	9.88	-7.09	1.28	-5.55	2.84e-08	6.15e-07	0	0	0	0	0	0	1.93	0	0	0	0	0	0	0	3.69	0	24.32	66.11	49.16	14.57	50.92	8.31	8.21
ENSMUSG00000020892.6	Aloxe3	arachidonate lipoxygenase 3 [Source:MGI Symbol;Acc:MGI:1345140]	150.92	-6.72	1.21	-5.55	2.86e-08	6.18e-07	0	0.33	0	5.39	0.9	0	12.25	0	0	0	0.95	2.51	0.98	17.09	2.31	7.57	6.48	14.62	3.39	1258.74	1911.75	8.31	217.54
ENSMUSG00000052920.10	Prkg1	protein kinase, cGMP-dependent, type I [Source:MGI Symbol;Acc:MGI:108174]	5.22	-5.32	0.96	-5.55	2.86e-08	6.18e-07	0	0	0	0	0	0	1.29	1.13	0	1.21	0.47	0	0	0	1.84	3.79	12.97	5.09	2.54	12.14	17.89	14.55	45.15
ENSMUSG00000101737.1	Gm28849	predicted gene 28849 [Source:MGI Symbol;Acc:MGI:5579555]	5.06	-8.36	1.51	-5.55	2.89e-08	6.24e-07	0	0	0	0	0	0	0	0	0	0	0	0	0	0	0.46	5.41	0	1.59	3.39	43.7	28.9	4.16	28.73
ENSMUSG00000103996.1	4833421G17Rik	RIKEN cDNA 4833421G17 gene [Source:MGI Symbol;Acc:MGI:1921007]	10	-7.64	1.38	-5.55	2.9e-08	6.26e-07	0	0.33	0	0	0	0	0	0	0	0	0	0	0.98	0	4.61	4.87	0	36.55	10.17	0	9.63	56.11	106.72
ENSMUSG00000045751.12	Mms22l	MMS22-like, DNA repair protein [Source:MGI Symbol;Acc:MGI:2684980]	892.8	-8.5	1.53	-5.54	3.02e-08	6.5e-07	0	0	27	0	0	0	0	0	0	1.81	4.75	0	439.01	0	233.78	0.54	29.18	10184.3	6.78	9.71	33.03	8819.28	1161.59
ENSMUSG00000022449.10	Adamts20	a disintegrin-like and metallopeptidase (reprolysin type) with thrombospondin type 1 motif, 20 [Source:MGI Symbol;Acc:MGI:2660628]	7.66	-8.83	1.59	-5.54	3.05e-08	6.56e-07	0	0	0	0	0	0	0	0	0	0	0	0	0	0	0.92	0	8.11	0.95	5.09	1.21	79.83	4.16	75.93
ENSMUSG00000029026.12	Trp73	transformation related protein 73 [Source:MGI Symbol;Acc:MGI:1336991]	22.96	-10.02	1.81	-5.54	3.07e-08	6.6e-07	0	0	0	0	0	0	0	0	0	0	0	0	0	0	17.52	21.09	0	0	391.6	8.5	0	5482.56	88.25
ENSMUSG00000027048.11	Abcb11	ATP-binding cassette, sub-family B (MDR/TAP), member 11 [Source:MGI Symbol;Acc:MGI:1351619]	11.27	-8.45	1.53	-5.54	3.09e-08	6.63e-07	0	0	0	0	0	0	0	0	0	0	0	0	0	0.49	1.84	2.7	1.62	13.98	9.32	1206.54	218.84	4.16	6.16
ENSMUSG00000035181.5	Heatr5a	HEAT repeat containing 5A [Source:MGI Symbol;Acc:MGI:2444133]	717.43	-8.06	1.46	-5.54	3.11e-08	6.67e-07	0	0.67	0	0	0	0	1.93	0	0.53	47.75	0	0	0	14.16	1910.39	864.23	1.62	16.53	912.04	3.64	4.13	1567.04	11156.2
ENSMUSG00000031669.9	Gins3	GINS complex subunit 3 (Psf3 homolog) [Source:MGI Symbol;Acc:MGI:1926083]	67.8	-9.78	1.77	-5.53	3.24e-08	6.94e-07	0	0.33	0	0.9	0	0	0	0	0	0	0	0	0	0	57.64	0.54	0	558.72	130.53	0	0	0	810.65
ENSMUSG00000024011.12	Pi16	peptidase inhibitor 16 [Source:MGI Symbol;Acc:MGI:1921366]	22.52	-7.65	1.38	-5.53	3.28e-08	7.02e-07	0	0.67	0	0	0	0	0	1.13	0	0	0.47	0	0	0.49	2.31	0.54	491.22	4.45	0.85	3.64	2.75	9.35	3540.18
ENSMUSG00000028158.10	Mttp	microsomal triglyceride transfer protein [Source:MGI Symbol;Acc:MGI:106926]	22.29	-7.21	1.31	-5.52	3.33e-08	7.13e-07	0	0	0	0	0	0	0	0	0.53	0	2.37	0.84	0	0	7.84	0.54	252.9	35.28	188.17	0	5.51	10.39	8.21
ENSMUSG00000001946.9	Esam	endothelial cell-specific adhesion molecule [Source:MGI Symbol;Acc:MGI:1916774]	38.6	-9.55	1.73	-5.52	3.39e-08	7.23e-07	0	0	1.5	0	0	0	0	0	0	0	0	0	0	0	0.46	183.88	418.26	0.32	167.83	0	115.61	0	0
ENSMUSG00000046814.3	Gchfr	GTP cyclohydrolase I feedback regulator [Source:MGI Symbol;Acc:MGI:2443977]	116.46	9.14	1.66	5.51	3.51e-08	7.49e-07	0	1117.93	18	13.47	0	86.1	0	0	443.54	435.83	127.21	228.32	0	206.1	0	0	0	0	0	0	0	0	2.05
ENSMUSG00000031380.10	Figf	c-fos induced growth factor [Source:MGI Symbol;Acc:MGI:108037]	39.16	-7.75	1.41	-5.51	3.57e-08	7.61e-07	0	0	0	0	0	0	0	0	1477.23	0	0	0	0	0	0.46	153.59	4.86	0.64	15.26	271.9	41.29	8.31	400.19
ENSMUSG00000068631.7	Gm7676	predicted gene 7676 [Source:MGI Symbol;Acc:MGI:3644053]	29.42	-8.84	1.6	-5.51	3.58e-08	7.62e-07	0	0	0	0	0	0	0	0	0	1.21	0	0	0	0	1.38	1.62	40.53	63.24	2.54	0	46.8	0	519.23
ENSMUSG00000046192.4	Iqub	IQ motif and ubiquitin domain containing [Source:MGI Symbol;Acc:MGI:3041159]	13.64	-6.59	1.2	-5.51	3.59e-08	7.63e-07	0	2.34	0	0	0	0	0	0	0	0	0.47	0	0	0.49	6.92	30.83	0	0.95	1.7	71.62	71.57	44.68	82.09
ENSMUSG00000012428.8	Steap4	STEAP family member 4 [Source:MGI Symbol;Acc:MGI:1923560]	62.77	-9.55	1.74	-5.5	3.71e-08	7.89e-07	0	0	0	0	0	0	0	0	0	0.6	0	0.84	0	0	114.82	0.54	0	0.32	0.85	0	287.66	1038.11	0
ENSMUSG00000029167.9	Ppargc1a	peroxisome proliferative activated receptor, gamma, coactivator 1 alpha [Source:MGI Symbol;Acc:MGI:1342774]	13.57	-6.05	1.1	-5.5	3.71e-08	7.89e-07	0	1	0	0	0	1.27	0.64	0	0.53	1.81	0	0.84	0	0	0	164.41	1.62	1992.69	18.65	2.43	48.17	14.55	53.36
ENSMUSG00000019359.10	Gdpd2	glycerophosphodiester phosphodiesterase domain containing 2 [Source:MGI Symbol;Acc:MGI:1918834]	9.86	-9.11	1.66	-5.5	3.72e-08	7.89e-07	0	0	0	0	0	0	0	0	0	0	0	0	0	0	1.38	0	1.62	77.86	1.7	1300.01	59.18	74.82	10.26
ENSMUSG00000046731.4	Kctd11	potassium channel tetramerisation domain containing 11 [Source:MGI Symbol;Acc:MGI:2448712]	69.86	-10.39	1.89	-5.5	3.88e-08	8.23e-07	0	0	0	0	0	0	0	0	0	0	0	0	0	0.49	293.27	313.13	1.62	0	0	18.21	979.96	0	0
ENSMUSG00000026018.8	Ica1l	islet cell autoantigen 1-like [Source:MGI Symbol;Acc:MGI:1917625]	2326.78	5.82	1.06	5.49	3.96e-08	8.38e-07	0	11086.2	10.5	4354.93	3524.32	10.13	835.43	7394.37	2880.63	13.9	14770.2	4766.27	2263.98	1085.2	3.23	70.85	19.45	2.54	383.97	4.86	8.26	10.39	16.42
ENSMUSG00000028794.9	A3galt2	alpha 1,3-galactosyltransferase 2 (isoglobotriaosylceramide synthase) [Source:MGI Symbol;Acc:MGI:2685279]	215.38	-9.75	1.78	-5.49	3.97e-08	8.4e-07	0	0	0	0.9	0	0	0	0	0	0	0	3.35	0	0	410.85	854.49	0	800.25	2435.22	0	448.69	0	0
ENSMUSG00000040055.8	Gjb6	gap junction protein, beta 6 [Source:MGI Symbol;Acc:MGI:107588]	17.19	-8.77	1.6	-5.49	3.98e-08	8.41e-07	0	0	0	0	0	0	0	0	0	0	0	0.84	0	0	198.74	1.08	45.39	26.06	0	120.17	0	1.04	2.05
ENSMUSG00000085264.1	Gm15581	predicted gene 15581 [Source:MGI Symbol;Acc:MGI:3783029]	9.73	-8.21	1.49	-5.49	4.01e-08	8.47e-07	0	0	0	0	0	0	0.64	0	0	0	0	0	0	0	0	0	12.97	2.86	105.95	27.92	28.9	25.98	18.47
ENSMUSG00000044062.7	Plekhd1os	pleckstrin homology domain containing, family D (with coiled-coil domains) member 1, opposite strand [Source:MGI Symbol;Acc:MGI:1915604]	74.79	-11.15	2.03	-5.49	4.06e-08	8.56e-07	0	0	0	0	0	0	0	0	0	0	0	0	0	0	15.68	0	1.62	246.31	0	4.86	2456.78	1451.69	0
ENSMUSG00000064023.3	Klk8	kallikrein related-peptidase 8 [Source:MGI Symbol;Acc:MGI:1343327]	15.51	-9.59	1.75	-5.49	4.11e-08	8.65e-07	0	0	0	0	0	0	0	0	0	0	0	0	0	0	27.21	24.34	27.56	0	0	2.43	244.99	30.14	0
ENSMUSG00000063564.9	Col23a1	collagen, type XXIII, alpha 1 [Source:MGI Symbol;Acc:MGI:2653243]	65.57	-7.61	1.39	-5.49	4.13e-08	8.69e-07	0	0	0	0	0.3	0	0	0	0	0	0	0.84	7.87	0	1.38	5.41	157.25	103.29	6.78	761.07	379.87	0	84.14
ENSMUSG00000035126.15	Wdr78	WD repeat domain 78 [Source:MGI Symbol;Acc:MGI:2385328]	20.44	-6.6	1.2	-5.48	4.15e-08	8.72e-07	0	0	0	0	1.8	0	0	0	0	0.6	1.42	0.84	0.98	0	0.92	295.83	1.62	1.27	105.95	10.92	22.02	25.98	0
ENSMUSG00000045193.9	Cirbp	cold inducible RNA binding protein [Source:MGI Symbol;Acc:MGI:893588]	11599.5	3.67	0.67	5.48	4.16e-08	8.73e-07	22228	4195.67	23509.2	40212.4	9496.32	4811.44	8747.51	27394	21327.7	75428.8	7294.21	643.14	4956.14	4170.83	983.55	1938.83	466.9	2361.03	2414.88	366.57	3246.8	109.11	486.39
ENSMUSG00000046709.12	Mapk10	mitogen-activated protein kinase 10 [Source:MGI Symbol;Acc:MGI:1346863]	170.36	-6.61	1.21	-5.48	4.16e-08	8.74e-07	0	1.34	10.5	0	1.2	0	0	1.13	0	4.23	30.85	0	0	0.49	66.4	388.31	3.24	2267.91	958.66	95.89	15.14	7.27	65.67
ENSMUSG00000093345.2	Gm27956	predicted gene, 27956 [Source:MGI Symbol;Acc:MGI:5531338]	7.84	-4.05	0.74	-5.48	4.19e-08	8.78e-07	0	2	1.5	0	0.3	1.27	0	0	0.53	0	0.95	4.18	2.95	1.47	12.45	11.36	6.48	4.13	17.8	4.86	19.27	37.41	51.31
ENSMUSG00000046354.3	Defb14	defensin beta 14 [Source:MGI Symbol;Acc:MGI:2675345]	31.1	-10.31	1.88	-5.48	4.28e-08	8.97e-07	0	0	0	0	0	0	0	0	0	0	0	0	0	0	13.37	261.21	108.62	0	166.98	165.08	0	0	0
ENSMUSG00000001288.10	Rarg	retinoic acid receptor, gamma [Source:MGI Symbol;Acc:MGI:97858]	53.47	-6.8	1.24	-5.48	4.32e-08	9.03e-07	0	0	0	0	0	0	0	0	0	0	0	10.04	0	3.42	30.43	25.42	178.33	75	65.27	126.24	85.33	18.7	611.58
ENSMUSG00000049699.3	Ucn2	urocortin 2 [Source:MGI Symbol;Acc:MGI:2176375]	30.56	-10.29	1.88	-5.47	4.47e-08	9.35e-07	0	0	0	0	0	0	0	0	0	0	0	0	0	0	1457.11	567.32	4.86	0.32	0.85	63.12	0	66.51	0
ENSMUSG00000045655.9	Fam216b	family with sequence similarity 216, member B [Source:MGI Symbol;Acc:MGI:2145738]	4.79	-6.67	1.22	-5.47	4.51e-08	9.42e-07	0	0	0	0	0	0	1.29	0	0	0	0	0	0	0	1.84	1.08	16.21	3.81	2.54	20.64	20.65	11.43	30.78
ENSMUSG00000085779.1	Atcayos	ataxia, cerebellar, Cayman type homolog (human), opposite strand [Source:MGI Symbol;Acc:MGI:1916928]	43.69	-7.27	1.33	-5.47	4.6e-08	9.59e-07	0	0	0	0	0	0	0	0	0.53	0.6	0	2.51	1.97	1.95	142.48	7.03	408.54	4341.64	401.77	0	1.38	0	32.84
ENSMUSG00000025203.5	Scd2	stearoyl-Coenzyme A desaturase 2 [Source:MGI Symbol;Acc:MGI:98240]	15709.3	4.22	0.77	5.46	4.63e-08	9.66e-07	2274.26	7248.04	182557	4879.21	19390.8	3942.85	4206.15	27022.2	9181.57	21455.6	12866.8	22230.6	21646.6	10970.2	1588.53	324.49	191.3	7330.36	189.02	700.38	284.9	564.26	268.85
ENSMUSG00000043020.9	Wdr63	WD repeat domain 63 [Source:MGI Symbol;Acc:MGI:3045269]	2.95	-7.72	1.41	-5.46	4.68e-08	9.75e-07	0	0	0	0	0	0	0	0	0	0	0	0	0	0	2.77	1.08	1.62	1.91	32.21	10.92	6.88	8.31	2.05
ENSMUSG00000055782.8	Abcd2	ATP-binding cassette, sub-family D (ALD), member 2 [Source:MGI Symbol;Acc:MGI:1349467]	5.33	-7.5	1.37	-5.46	4.7e-08	9.77e-07	0	0	0	0	0	0	0.64	0	0	0	0	0	0	0	5.07	1.08	3.24	11.12	2.54	4.86	1.38	20.78	71.83
ENSMUSG00000099269.2	Calm5	calmodulin 5 [Source:MGI Symbol;Acc:MGI:3511177]	3.15	-6.86	1.26	-5.46	4.82e-08	1e-06	0	0	1.5	0	0	0	0	0	0	0	0	0	0	0	2.77	6.49	4.86	4.13	2.54	10.92	4.13	14.55	20.52
ENSMUSG00000041440.14	Gk5	glycerol kinase 5 (putative) [Source:MGI Symbol;Acc:MGI:2443336]	144.76	-5.83	1.07	-5.46	4.86e-08	1.01e-06	5.37	0	0	5.39	0	0	1.93	5.63	0.53	21.76	1.42	20.07	3.94	4622.1	515.06	2.16	8.11	27.01	2001.24	8.5	640	25.98	24.63
ENSMUSG00000050174.11	Nudt6	nudix (nucleoside diphosphate linked moiety X)-type motif 6 [Source:MGI Symbol;Acc:MGI:2387618]	26.18	-9.38	1.72	-5.46	4.88e-08	1.01e-06	0	0	0	0	0	0	0	0	0	0	0.47	0	981.38	0	140.18	199.56	248.04	0.32	4.24	0	0	9.35	0
ENSMUSG00000023505.9	Cdca3	cell division cycle associated 3 [Source:MGI Symbol;Acc:MGI:1315198]	183.33	-7.72	1.41	-5.45	4.91e-08	1.02e-06	0	0	1.5	0	0	0	0	0	0	3.02	0	0	0	17.09	783.89	4.33	776.54	1556.33	227.16	831.47	6.88	6.23	2.05
ENSMUSG00000099378.1	1700067G17Rik	RIKEN cDNA 1700067G17 gene [Source:MGI Symbol;Acc:MGI:1920725]	5.43	-8.41	1.54	-5.45	4.94e-08	1.02e-06	0	0	0	0	0	0	0	0	0	0	0	0	0	0	0	1.08	22.7	0.32	5.09	9.71	6.88	9.35	69.78
ENSMUSG00000011256.12	Adam19	a disintegrin and metallopeptidase domain 19 (meltrin beta) [Source:MGI Symbol;Acc:MGI:105377]	5.27	-6.69	1.23	-5.45	4.95e-08	1.02e-06	0	0	1.5	0	0	0	0.64	0	0	0	0	0	0	0	1.38	2.7	34.04	8.26	5.93	18.21	0	23.9	24.63
ENSMUSG00000067736.2	Gm10222	predicted gene 10222 [Source:MGI Symbol;Acc:MGI:3642643]	46.88	-3.95	0.72	-5.45	4.96e-08	1.02e-06	0	0.67	42	0.9	4.8	16.46	10.31	7.89	1.06	1.81	2.85	2.51	2.95	3.91	24.44	15.68	147.53	120.13	55.94	176	158.28	78.98	203.18
ENSMUSG00000021792.11	Fam213a	family with sequence similarity 213, member A [Source:MGI Symbol;Acc:MGI:1917814]	19305.6	3.34	0.61	5.45	4.98e-08	1.03e-06	62688.2	19187.1	102575	52175.7	17946.3	54613.7	12379.3	13921.2	11175.1	36109.5	15078.7	5515.62	6478.91	8262.05	349.98	3653.76	261.01	4848.24	3605.79	4202.26	5509.52	2756.87	734.72
ENSMUSG00000047631.2	Apof	apolipoprotein F [Source:MGI Symbol;Acc:MGI:104539]	26.59	-9.21	1.69	-5.45	5.15e-08	1.06e-06	0	0	0	0	0	0	0	0	0	0	0	0.84	0	0	0.92	234.17	108.62	246.62	2.54	0	17.89	0	0
ENSMUSG00000035578.11	Iqcg	IQ motif containing G [Source:MGI Symbol;Acc:MGI:1916957]	9.82	-8.17	1.5	-5.45	5.17e-08	1.06e-06	0	0	0	0	0	0	0	0	0	0	0	0	349.44	0	58.1	3.24	145.91	5.09	601.81	0	5.51	4.16	2.05
ENSMUSG00000030116.10	Mfap5	microfibrillar associated protein 5 [Source:MGI Symbol;Acc:MGI:1354387]	3.97	-8.08	1.49	-5.44	5.38e-08	1.11e-06	0	0	0	0	0	0	0	0	0	0	0	0	0	0	42.88	3.79	0	6.99	18.65	1.21	1.38	2.08	14.37
ENSMUSG00000055214.11	Pld5	phospholipase D family, member 5 [Source:MGI Symbol;Acc:MGI:2442056]	790.29	-7.54	1.39	-5.44	5.41e-08	1.11e-06	0	0	1.5	0	0	5587.61	2.58	3.38	0	0.6	0	1.67	0	0.49	3491.08	156.3	1167.25	11761.3	5.09	4.86	1310.28	73.78	96.46
ENSMUSG00000028332.9	Hemgn	hemogen [Source:MGI Symbol;Acc:MGI:2136910]	4.77	-7.36	1.35	-5.44	5.46e-08	1.12e-06	0	0	0	0	0	0	0	0	0	0	0	0.84	0	0	0.46	2.7	32.42	1.59	8.48	43.7	4.13	5.2	10.26
ENSMUSG00000092460.1	Gm8878	predicted gene 8878 [Source:MGI Symbol;Acc:MGI:3648906]	5.26	-8.4	1.55	-5.43	5.52e-08	1.13e-06	0	0	0	0	0	0	0	0	0	0	0	0	0	0	71.01	0.54	11.35	4.77	0.85	24.28	0	6.23	2.05
ENSMUSG00000066456.10	Hmgn3	high mobility group nucleosomal binding domain 3 [Source:MGI Symbol;Acc:MGI:2138069]	2382.38	4.03	0.74	5.43	5.54e-08	1.14e-06	6192.28	1024.47	0	5441.19	3644.65	4355.62	2338.69	7614.07	5338.96	7439.39	4098.27	1995.49	1922.41	1409.97	355.06	452.12	311.27	146.83	173.76	212.42	66.06	1.04	260.64
ENSMUSG00000093040.1	Gm26141	predicted gene, 26141 [Source:MGI Symbol;Acc:MGI:5455918]	7.09	-4.9	0.9	-5.43	5.55e-08	1.14e-06	0	1	1.5	3.59	0	0	0	0	0	0	0.47	0.84	0	0.49	4.15	5.41	8.11	4.13	8.48	3.64	59.18	37.41	24.63
ENSMUSG00000100645.1	Gm28576	predicted gene 28576 [Source:MGI Symbol;Acc:MGI:5579282]	4.32	-8.15	1.5	-5.43	5.56e-08	1.14e-06	0	0	0	0	0	0	0	0	0	0	0	0	0	0	1.38	1.08	0	2.22	4.24	36.41	38.54	3.12	12.31
ENSMUSG00000041429.2	Nthl1	nth (endonuclease III)-like 1 (E.coli) [Source:MGI Symbol;Acc:MGI:1313275]	14.3	-9.49	1.75	-5.43	5.63e-08	1.15e-06	0	0	0	0	0	0	0	0	0	0	0	0	0	0	228.25	3.79	19.45	1.91	16.1	59.48	0	0	765.5
ENSMUSG00000001794.8	Capns1	calpain, small subunit 1 [Source:MGI Symbol;Acc:MGI:88266]	10221.2	-2.87	0.53	-5.43	5.75e-08	1.17e-06	3799.19	773.44	2426.97	1220.92	3039.11	544.45	9321.87	571.22	926.39	7009.6	908.04	1594.05	4637.21	4023.34	13517	9925.62	10591.1	25475.9	35314.5	18495	31506	23251	26215.8
ENSMUSG00000075520.5	Malrd1	MAM and LDL receptor class A domain containing 1 [Source:MGI Symbol;Acc:MGI:1928271]	177.84	-6.97	1.29	-5.43	5.76e-08	1.18e-06	0.6	0	0	0	0	0	1.93	12.39	0	18.13	4.27	1.67	0	0	697.2	234.71	108.62	2063.88	13.56	1.21	924.91	1.04	6.16
ENSMUSG00000050359.7	Sprr1a	small proline-rich protein 1A [Source:MGI Symbol;Acc:MGI:106660]	3377.29	-7.63	1.41	-5.43	5.78e-08	1.18e-06	0	97.47	0	0	0	0	0	21.41	277.81	0	35.13	0	0	0.49	4302.17	2378.51	8225.84	5778.16	1129.03	26485.7	4891.54	7601.39	16453.1
ENSMUSG00000099608.1	4933411E06Rik	RIKEN cDNA 4933411E06 gene [Source:MGI Symbol;Acc:MGI:1918431]	42.76	-10.6	1.95	-5.43	5.78e-08	1.18e-06	0	0	0	0	0	0	0	0	0	0	0	0	0	0	1.38	0	27.56	146.51	173.76	0	0	0	634.15
ENSMUSG00000019893.7	Ros1	Ros1 proto-oncogene [Source:MGI Symbol;Acc:MGI:97999]	35.48	-6.12	1.13	-5.43	5.79e-08	1.18e-06	0	0.67	0	0	0	0	0	11.27	0	0	3.32	0	0	0.49	7.84	7.57	35.67	54.66	9.32	180.86	216.09	76.9	211.38
ENSMUSG00000045008.1	9030612E09Rik	RIKEN cDNA 9030612E09 gene [Source:MGI Symbol;Acc:MGI:1921780]	154.31	-11.73	2.16	-5.43	5.79e-08	1.18e-06	0	0	0	0	0	0	0	0	0	0	0	0	0	0	0	431.03	0	4.13	786.59	0	0	0	2327.28
ENSMUSG00000079942.5	Rpl28-ps3	ribosomal protein L28, pseudogene 3 [Source:MGI Symbol;Acc:MGI:3650282]	67.48	-3.51	0.65	-5.43	5.79e-08	1.18e-06	17.91	4.34	42	8.98	1.8	21.52	17.4	0	6.91	6.04	3.32	33.45	11.81	8.3	41.5	57.33	486.35	32.1	61.03	302.24	184.43	82.09	121.08
ENSMUSG00000103882.1	Gm37452	predicted gene, 37452 [Source:MGI Symbol;Acc:MGI:5610680]	19.38	-7.4	1.36	-5.42	5.82e-08	1.18e-06	0	0	0	0.9	0	0	0	0	0	0	1.9	0	0	0	1.38	2788.99	257.77	25.43	0	10.92	129.38	8.31	8.21
ENSMUSG00000086903.4	Hotair	HOX transcript antisense RNA (non-protein coding) [Source:MGI Symbol;Acc:MGI:3826586]	4.43	-8.18	1.51	-5.42	5.94e-08	1.2e-06	0	0	0	0	0	0	0	0	0	0	0	0	0	0	2.31	1.62	42.15	13.67	5.09	33.99	0	1.04	2.05
ENSMUSG00000025216.9	Lbx1	ladybird homeobox homolog 1 (Drosophila) [Source:MGI Symbol;Acc:MGI:104867]	12.79	-9.36	1.73	-5.42	6.11e-08	1.24e-06	0	0	0	0	0	0	0	0	0	0	0	0	0	0	0	1.62	235.07	0.64	0	1.21	24.77	6.23	24.63
ENSMUSG00000029727.7	Cyp3a13	cytochrome P450, family 3, subfamily a, polypeptide 13 [Source:MGI Symbol;Acc:MGI:88610]	55.92	-7.84	1.45	-5.41	6.34e-08	1.28e-06	0	0	0	0	0	0	5.8	0	0	0	0	0	0	0	395.17	94.64	59.98	8.26	55.94	7.28	0	29.1	630.05
ENSMUSG00000026452.11	Syt2	synaptotagmin II [Source:MGI Symbol;Acc:MGI:99666]	704.5	7.2	1.33	5.41	6.43e-08	1.3e-06	0	3052.03	34199.5	1673.38	1280.7	0	3698.19	0	838.21	19.34	765.64	0.84	4515.16	0	0.46	0.54	0	16.21	0	2.43	11.01	15.59	6.16
ENSMUSG00000062040.10	Zfp27	zinc finger protein 27 [Source:MGI Symbol;Acc:MGI:99174]	5.83	-7.77	1.44	-5.41	6.47e-08	1.31e-06	0	0	0	0	0.3	0	0	0	0	0	0	0	0	0	0.46	16.77	17.83	3.18	0.85	31.56	0	44.68	18.47
ENSMUSG00000033765.4	Calm4	calmodulin 4 [Source:MGI Symbol;Acc:MGI:1931464]	3240.61	-8.25	1.53	-5.4	6.54e-08	1.32e-06	0	0	241.5	0	0	1.27	0	0	0	0	0	1.67	0.98	0	6463.41	6985.19	2482.02	3372	1767.29	12895.7	1734.2	15059.4	23529.4
ENSMUSG00000035403.8	Crb2	crumbs family member 2 [Source:MGI Symbol;Acc:MGI:2679260]	10.4	-8.33	1.54	-5.4	6.56e-08	1.32e-06	0	0	0	0	0	0	0	0	0	0	0.47	0	0	0	26.74	0.54	34.04	3.5	0.85	1.21	5.51	0	166.23
ENSMUSG00000081214.3	Rpl35a-ps2	ribosomal protein L35A, pseudogene 2 [Source:MGI Symbol;Acc:MGI:3705461]	391.62	-2.72	0.5	-5.4	6.6e-08	1.33e-06	250.17	92.47	342	173.26	41.11	227.91	12.25	173.51	92.96	100.34	38.92	56.87	48.23	51.28	576.39	615.99	447.44	469.09	575.54	870.31	816.17	1582.63	1352.45
ENSMUSG00000040258.6	Nxph4	neurexophilin 4 [Source:MGI Symbol;Acc:MGI:1336197]	8.04	-8.85	1.64	-5.4	6.79e-08	1.36e-06	0	0	0	0	0	0	0	0	0	0	0	0	0	0	40.58	17.85	63.23	8.26	6.78	0	48.17	0	0
ENSMUSG00000083679.1	Gm12892	predicted gene 12892 [Source:MGI Symbol;Acc:MGI:3649649]	6.2	5.51	1.02	5.4	6.79e-08	1.36e-06	7.76	9.01	4.5	6.28	9.3	18.99	15.47	2.25	7.44	13.9	9.02	5.02	14.77	15.63	0	0	3.24	0	0	0	0	0	0
ENSMUSG00000086552.3	A730090H04Rik	RIKEN cDNA A730090H04 gene [Source:MGI Symbol;Acc:MGI:2444057]	74.2	-9.53	1.77	-5.4	6.83e-08	1.37e-06	0	0.33	0	0	0	0	0	0	0	1.21	0	0	0	0	493.39	16.22	12.97	1161.92	0	20.64	0	0	13937
ENSMUSG00000035566.6	Pcdh17	protocadherin 17 [Source:MGI Symbol;Acc:MGI:2684924]	64.54	-6.4	1.19	-5.39	6.88e-08	1.38e-06	1.19	3.34	1.5	0	1.5	0	0	2.25	0	7.86	0	3578.67	0.98	0	0.92	3.24	27.56	1393.93	17.8	4.86	6300.92	5.2	6.16
ENSMUSG00000001506.10	Col1a1	collagen, type I, alpha 1 [Source:MGI Symbol;Acc:MGI:88467]	80.72	-8.44	1.57	-5.39	6.95e-08	1.39e-06	0	0	0	2.69	0	0	0	0	0	2.42	0	0	0	0	12.45	195.78	846.25	0	0	2.43	45.42	738.84	10.26
ENSMUSG00000021250.9	Fos	FBJ osteosarcoma oncogene [Source:MGI Symbol;Acc:MGI:95574]	55980.8	4.43	0.82	5.39	7e-08	1.4e-06	12394.7	29207.8	161339	172743	74382.3	183030	78990.6	11771.5	88394.8	15441.5	48242.8	48578.5	194329	133655	3811.55	3797.62	12718.1	18.43	6.78	6600.78	6642.25	1440.26	22.58
ENSMUSG00000040488.12	Ltbp4	latent transforming growth factor beta binding protein 4 [Source:MGI Symbol;Acc:MGI:1321395]	4357.19	-8.42	1.56	-5.39	7.07e-08	1.41e-06	0	0.33	0	0	0	0	0	0	0	0	0	281.84	0.98	0.49	2972.79	1089.21	3634.67	5431.42	2064.81	24060.4	11458.1	6996.61	42223.6
ENSMUSG00000013415.5	Igf2bp1	insulin-like growth factor 2 mRNA binding protein 1 [Source:MGI Symbol;Acc:MGI:1890357]	3.98	-5.13	0.95	-5.39	7.16e-08	1.43e-06	0.6	0	0	0	0.6	0	0	0	0.53	0.6	0	0.84	0	0	1.38	3.24	3.24	3.5	5.93	40.06	4.13	18.7	8.21
ENSMUSG00000078932.4	CN725425	cDNA sequence CN725425 [Source:MGI Symbol;Acc:MGI:3613655]	5.04	-7.41	1.38	-5.39	7.24e-08	1.45e-06	0	0	0	0	0	0	0.64	0	0	0	0	0	0	0	1.84	2.16	1.62	1.91	4.24	20.64	2.75	12.47	67.73
ENSMUSG00000028996.5	Rbp7	retinol binding protein 7, cellular [Source:MGI Symbol;Acc:MGI:1890409]	20.08	-7.32	1.36	-5.38	7.26e-08	1.45e-06	0	0	0	0	0	0	0	1.13	0	0.6	0	0	1.97	0	1.38	0.54	1.62	322.58	8.48	4.86	1227.7	48.84	69.78
ENSMUSG00000020044.9	Timp3	tissue inhibitor of metalloproteinase 3 [Source:MGI Symbol;Acc:MGI:98754]	20358.6	6.29	1.17	5.38	7.34e-08	1.46e-06	288.98	6706.93	4966.43	1317.88	11963.5	145770	168.89	33599.7	2142.28	1728.82	54473.2	114349	39769.2	47861	3.23	4.87	12.97	2.22	0	21.85	3083.02	8.31	6.16
ENSMUSG00000094958.1	3110021N24Rik	RIKEN cDNA 3110021N24 gene [Source:MGI Symbol;Acc:MGI:1920383]	5.1	-8.33	1.55	-5.38	7.36e-08	1.46e-06	0	0	0	0	0	0	0	0	0	0	0	0	0	0	2.31	8.11	24.32	0	4.24	19.42	30.28	0	28.73
ENSMUSG00000046095.5	Krt32	keratin 32 [Source:MGI Symbol;Acc:MGI:1309995]	35.05	-7.35	1.37	-5.38	7.45e-08	1.48e-06	0	0	1.5	0	0	0	0	0	0	4.23	0	0	0	0	13.83	0	171.84	127.44	2.54	201.49	1.38	134.05	147.76
ENSMUSG00000047361.11	Gm973	predicted gene 973 [Source:MGI Symbol;Acc:MGI:2685819]	5.45	-7.51	1.4	-5.38	7.48e-08	1.49e-06	0	0	0	0	0	0	0.64	0	0	0	0	0	0	0	2.31	5.95	1.62	10.49	5.09	30.35	0	7.27	61.57
ENSMUSG00000053886.3	Sh2d4a	SH2 domain containing 4A [Source:MGI Symbol;Acc:MGI:1919531]	33.08	-6.38	1.19	-5.38	7.56e-08	1.5e-06	0	0	0	1.8	0	0	1.29	5.63	3.19	0	0	0	0	0	11.99	6.49	3.24	6.99	61.03	415.13	5.51	211.99	26.68
ENSMUSG00000033114.10	Slc35d2	solute carrier family 35, member D2 [Source:MGI Symbol;Acc:MGI:1917734]	69.2	-7.02	1.31	-5.38	7.63e-08	1.51e-06	0.6	0	0	0	0	0	0	1.13	0.53	0.6	7.59	0	3.94	0	1282.81	2.16	0	2794.85	236.49	14.57	11.01	16.63	10.26
ENSMUSG00000103123.1	Gm37390	predicted gene, 37390 [Source:MGI Symbol;Acc:MGI:5610618]	39.93	-7.84	1.46	-5.37	7.66e-08	1.52e-06	0	0	0	0	0	0	14.18	0	0	0	0	0	0.98	0	0	74.63	1.62	2872.39	758.62	27.92	6.88	4.16	36.94
ENSMUSG00000058603.10	Rpl28-ps1	ribosomal protein L28, pseudogene 1 [Source:MGI Symbol;Acc:MGI:3705349]	2104	-3.05	0.57	-5.37	7.7e-08	1.52e-06	513.49	230.33	1448.98	270.22	159.04	869.86	427.38	191.53	256.56	313.12	164.23	1277.92	482.33	914.26	1133.87	1630.56	18064.7	1237.56	1408.75	5707.4	4862.64	2400.44	4426.77
ENSMUSG00000039781.10	Cep131	centrosomal protein 131 [Source:MGI Symbol;Acc:MGI:107440]	68.94	-9.41	1.75	-5.37	7.73e-08	1.53e-06	0	0	0	0	0.9	0	0	0	0	0.6	0	0	0	0	0	289.34	0	572.06	0.85	611.77	110.11	0	0
ENSMUSG00000061723.13	Tnnt3	troponin T3, skeletal, fast [Source:MGI Symbol;Acc:MGI:109550]	163.27	-11.73	2.18	-5.37	7.74e-08	1.53e-06	0	0	0	0	0	0	0	0	0	0	0	0	0	0	2238.24	1295.8	76010.4	0	0.85	0	220.22	0	0
ENSMUSG00000024998.13	Plce1	phospholipase C, epsilon 1 [Source:MGI Symbol;Acc:MGI:1921305]	4.79	-5.9	1.1	-5.36	8.16e-08	1.61e-06	0.6	0.33	0	0	0	0	0	0	0	1.21	0	0	0	0	3.23	7.03	0	20.34	7.63	844.82	26.15	28.06	14.37
ENSMUSG00000021223.9	Papln	papilin, proteoglycan-like sulfated glycoprotein [Source:MGI Symbol;Acc:MGI:2386139]	30.02	-8.04	1.5	-5.36	8.21e-08	1.62e-06	0	0	0	0	0	0	0	1.13	0	0.6	0.95	0	0	0	0.46	0.54	1.62	0	272.09	46.13	352.34	14.55	0
ENSMUSG00000042942.11	Greb1l	growth regulation by estrogen in breast cancer-like [Source:MGI Symbol;Acc:MGI:3576497]	21.07	-6.75	1.26	-5.36	8.36e-08	1.65e-06	0	0	1.5	0.9	0	0	0	1.13	0	2.42	0	0	0	0	1.84	238.5	0	1.27	3877.88	18.21	13.76	28.06	174.44
ENSMUSG00000005716.12	Pvalb	parvalbumin [Source:MGI Symbol;Acc:MGI:97821]	16.89	-8.99	1.68	-5.36	8.42e-08	1.66e-06	0	0.33	0	0	0	0	0	0	0	0	0	0	0	0	349.52	1.08	11276.9	24.47	0.85	6.07	0	4.16	2.05
ENSMUSG00000028247.2	Coq3	coenzyme Q3 homolog, methyltransferase (yeast) [Source:MGI Symbol;Acc:MGI:101813]	37.49	-7.91	1.48	-5.36	8.55e-08	1.68e-06	0	0	0	0	1.5	0	0	0	345.8	0	0	0.84	0	0	66.4	481.33	1.62	0	294.13	3.64	9.63	0	2.05
ENSMUSG00000097899.2	Gm16894	predicted gene, 16894 [Source:MGI Symbol;Acc:MGI:4439818]	3.49	-7.88	1.47	-5.35	8.57e-08	1.68e-06	0	0	0	0	0	0	0	0	0	0	0	0	0	0	2858.43	3.79	12.97	2.22	5.93	24.28	0	2940.8	28.73
ENSMUSG00000041120.6	Nbl1	neuroblastoma, suppression of tumorigenicity 1 [Source:MGI Symbol;Acc:MGI:104591]	1878.17	4.64	0.87	5.35	8.64e-08	1.7e-06	4589.13	1166.67	18925.2	3388.06	2405.96	3975.77	834.78	953.17	1064.5	1.21	796.97	1007.78	1607.42	1471.51	19.83	3.24	410.16	37.18	112.73	200.28	88.09	138.21	0
ENSMUSG00000073900.3	Olfr704	olfactory receptor 704 [Source:MGI Symbol;Acc:MGI:3030538]	13.68	-7.23	1.35	-5.35	8.65e-08	1.7e-06	0	0	0	0	0	0	0	0	2.12	0	0	0	0	0	8.76	11.9	0	3.5	13.56	126.24	1.38	32.21	114.93
ENSMUSG00000039126.9	Prune2	prune homolog 2 (Drosophila) [Source:MGI Symbol;Acc:MGI:1925004]	982.07	6.68	1.25	5.35	8.87e-08	1.74e-06	0	523.42	5339.93	3544.27	1448.44	0	3.22	7138.61	2282.51	3.63	6.65	445.77	1430.24	310.13	1.38	1.08	3.24	4.13	97.48	0	1.38	2.08	0
ENSMUSG00000028492.9	Saxo1	stablizer of axonemal microtubules 1 [Source:MGI Symbol;Acc:MGI:1923061]	5.94	-7.58	1.42	-5.34	9.07e-08	1.78e-06	0	0	0	0	0	0	0	1.13	0	0	0	0	0	0	5.99	2.16	0	3.18	2.54	6.07	17.89	7.27	90.3
ENSMUSG00000064358.1	mt-Co3	mitochondrially encoded cytochrome c oxidase III [Source:MGI Symbol;Acc:MGI:102502]	10147.3	-3.22	0.6	-5.34	9.12e-08	1.78e-06	1044.29	269.39	3769.45	2816.21	1284.6	5697.76	5654.62	5085.81	1261.57	1171.49	1521.78	2106.73	394.72	716.46	1518.44	4017.19	29453.5	17822.6	7949.86	33700.6	22602.4	31964.3	51563.5
ENSMUSG00000027435.8	Cd93	CD93 antigen [Source:MGI Symbol;Acc:MGI:106664]	7.13	-7.25	1.36	-5.34	9.15e-08	1.79e-06	0	0	0	0.9	0.3	0	0	0	0	0	0	0	0	0	5.53	0	549.58	12.39	0.85	9.71	8.26	99.76	24.63
ENSMUSG00000016496.7	Cd274	CD274 antigen [Source:MGI Symbol;Acc:MGI:1926446]	28.29	-6.67	1.25	-5.34	9.36e-08	1.83e-06	0	0	0	0	1.2	0	0	0	0.53	0.6	0.95	0	0	3.91	0	69.22	0	206.58	273.78	13.35	26.15	1.04	53.36
ENSMUSG00000060508.11	Nlrp9b	NLR family, pyrin domain containing 9B [Source:MGI Symbol;Acc:MGI:2675377]	5.99	-8.5	1.59	-5.34	9.4e-08	1.83e-06	0	0	0	0	0	0	0	0	0	0	0	0	0	0	0	0	1.62	7.31	5.93	14.57	13.76	16.63	77.99
ENSMUSG00000020268.9	Lyrm7	LYR motif containing 7 [Source:MGI Symbol;Acc:MGI:1922780]	33.47	-6.56	1.23	-5.34	9.42e-08	1.83e-06	0	278.73	0	0.9	0.3	0	0	0	0	0.6	0	0	1.97	3.91	0.46	2.16	16.21	363.9	91.54	1.21	0	278.49	6.16
ENSMUSG00000066705.6	Fxyd6	FXYD domain-containing ion transport regulator 6 [Source:MGI Symbol;Acc:MGI:1890226]	28625.8	-4	0.75	-5.34	9.44e-08	1.84e-06	4.18	1366.29	15632.8	2633.96	4306.61	6595.48	4618.71	1810.57	3239.18	5823	692.06	636.45	6908.08	1552.58	90804.9	39389.9	92170.2	131891	103388	2779.66	124776	7815.46	9559.52
ENSMUSG00000056492.5	Adgrf5	adhesion G protein-coupled receptor F5 [Source:MGI Symbol;Acc:MGI:2182928]	29.22	-8.05	1.51	-5.34	9.54e-08	1.86e-06	0	0	0	0	0	0	0	0	0	2.42	0	0	0	0	0	1.62	465.28	0.64	3.39	55.84	6.88	123.66	12.31
ENSMUSG00000044349.11	Snhg11	small nucleolar RNA host gene 11 [Source:MGI Symbol;Acc:MGI:2441845]	33260.4	5.25	0.99	5.33	9.65e-08	1.87e-06	11648.4	47248.3	805.49	35552.2	33477.9	70889	543.42	10972.7	68702.1	425.56	53121.4	158035	160946	101265	3.23	14.6	925.69	28.92	7607.42	1696.93	1001.98	14.55	63.62
ENSMUSG00000020593.10	Lpin1	lipin 1 [Source:MGI Symbol;Acc:MGI:1891340]	2666.2	4.74	0.89	5.33	9.74e-08	1.89e-06	3136.44	3247.31	13532.8	9.88	3091.92	10375	776.12	3066.81	4159.19	2.42	1141.1	4450.13	11701.8	1301.06	180.76	275.82	69.71	4.77	132.23	15.78	35.79	2.08	613.63
ENSMUSG00000035473.6	Galm	galactose mutarotase [Source:MGI Symbol;Acc:MGI:2442420]	36.59	-10.4	1.95	-5.33	9.84e-08	1.91e-06	0	0	0	8359.74	0	0	0	0	0	0	0	0	0	0	0	820.42	16.21	1.59	0.85	2011.31	1.38	1.04	0
ENSMUSG00000034773.12	BC030867	cDNA sequence BC030867 [Source:MGI Symbol;Acc:MGI:2387601]	22.44	-9.92	1.86	-5.33	9.87e-08	1.91e-06	0	0	0	0	0	0	0	0	0	0	0	0	0	0	464.34	0	8.11	0.32	29.67	10.92	2.75	4275.07	0
ENSMUSG00000020052.7	Ascl1	achaete-scute complex homolog 1 (Drosophila) [Source:MGI Symbol;Acc:MGI:96919]	4751.33	4.01	0.75	5.33	9.88e-08	1.91e-06	5063.8	16334	8582.88	12369.9	17997.9	3988.43	7534.33	3680.85	3311.95	24.18	7556.22	1259.52	13785.6	3772.31	351.37	1.08	765.19	267.92	153.42	165.08	1467.19	59.23	788.08
ENSMUSG00000092965.1	Gm22242	predicted gene, 22242 [Source:MGI Symbol;Acc:MGI:5452019]	34.58	-10.35	1.94	-5.33	9.89e-08	1.91e-06	0	0	0	0	0	0	0	0	0	0	0	0	0	0	2.31	66.52	1413.66	675.03	14.41	0	37.16	0	0
ENSMUSG00000019966.13	Kitl	kit ligand [Source:MGI Symbol;Acc:MGI:96974]	5981.58	6.24	1.17	5.32	1.02e-07	1.98e-06	0.6	7132.21	67406.1	95.16	4710.2	0	6.45	2.25	18117.2	14.51	24348.5	820.44	11684.1	2283.21	271.13	179.55	285.33	29.56	79.68	18.21	26.15	18.7	47.2
ENSMUSG00000044313.9	Mab21l3	mab-21-like 3 (C. elegans) [Source:MGI Symbol;Acc:MGI:2446273]	97.64	-7.01	1.32	-5.32	1.02e-07	1.97e-06	0	0.33	0	0	0	0	0.64	0	0	0	0.47	1160	0	0	35.97	1169.25	476.63	90.58	284.8	3.64	56.43	1.04	106.72
ENSMUSG00000102501.1	Gm37372	predicted gene, 37372 [Source:MGI Symbol;Acc:MGI:5610600]	6.64	-8.62	1.62	-5.32	1.02e-07	1.97e-06	0	0	0	0	0	0	0	0	0	0	0	0	0	0	41.04	538.11	4.86	1.91	7.63	14.57	0	0	82.09
ENSMUSG00000024299.12	Adamts10	a disintegrin-like and metallopeptidase (reprolysin type) with thrombospondin type 1 motif, 10 [Source:MGI Symbol;Acc:MGI:2449112]	13.9	-7.99	1.5	-5.32	1.03e-07	1.99e-06	0	0	0	0	0	0	0	0	0.53	0.6	0	0	0	0	6.92	0.54	0	10.81	242.42	1.21	0	25.98	30.78
ENSMUSG00000059149.13	Mfsd4	major facilitator superfamily domain containing 4 [Source:MGI Symbol;Acc:MGI:2442786]	59.8	-6.35	1.19	-5.32	1.03e-07	1.98e-06	0	0.33	1.5	0	0	1.27	1.93	1.13	0	0	0	1.67	8.86	4.88	919.92	30.83	0	11.12	0.85	32.77	342.71	11.43	4785.92
ENSMUSG00000028078.10	Dclk2	doublecortin-like kinase 2 [Source:MGI Symbol;Acc:MGI:1918012]	1264.83	4.08	0.77	5.32	1.04e-07	2e-06	318.84	1799.58	345	250.47	2571	310.21	1626.38	2.25	1938.3	7150.44	1131.13	5740.6	1919.46	2972.82	97.76	81.12	8.11	70.55	510.27	42.48	119.74	43.64	41.05
ENSMUSG00000035878.9	Hykk	hydroxylysine kinase 1 [Source:MGI Symbol;Acc:MGI:2443139]	23.78	-6.34	1.19	-5.32	1.04e-07	2e-06	0	0	0	0	0	0	0	0	0	6.04	0	0.84	0.98	0.49	4.15	2.7	11.35	3.18	55.1	6.07	31.66	379.29	45.15
ENSMUSG00000100596.1	Gm29502	predicted gene 29502 [Source:MGI Symbol;Acc:MGI:5580208]	6.74	-7.76	1.46	-5.32	1.06e-07	2.03e-06	0	0	0	0	0	0	0	0	0	0.6	0	0	0	0	0.92	5.95	0	1.91	1.7	82.54	2.75	19.74	38.99
ENSMUSG00000032336.13	Nptn	neuroplastin [Source:MGI Symbol;Acc:MGI:108077]	9209.68	4.24	0.8	5.31	1.07e-07	2.06e-06	0	7614.9	22931.7	15609.9	6779.78	2063.86	11946.1	5788.86	14961.9	29715.2	53135.2	23494.3	6389.33	4811.11	1161.54	774.45	337.2	797.39	1524.87	18.21	183.05	936.28	847.59
ENSMUSG00000103013.1	Gm37503	predicted gene, 37503 [Source:MGI Symbol;Acc:MGI:5610731]	83.73	-8.2	1.54	-5.32	1.07e-07	2.04e-06	0	0	0	0	0	0	0	3.38	294.28	0	0	0	0	0	880.72	0	1.62	7.63	869.66	33.99	1.38	1.04	123.14
ENSMUSG00000032374.10	Plod2	procollagen lysine, 2-oxoglutarate 5-dioxygenase 2 [Source:MGI Symbol;Acc:MGI:1347007]	34.63	-6.13	1.15	-5.31	1.09e-07	2.08e-06	0.6	0	0	0	0.3	0	7643.28	0	1.59	3.63	0.95	0	0	0	12.45	16.77	1248.3	225.65	0	10.92	26.15	448.91	34.89
ENSMUSG00000034563.12	Ccpg1	cell cycle progression 1 [Source:MGI Symbol;Acc:MGI:1196419]	61.07	-8.04	1.51	-5.31	1.09e-07	2.08e-06	0	0	0	0.9	0	0	0	0	0	0	0	1.67	531.54	0.98	0	0	79.44	2.22	20.34	4.86	4608.01	2.08	1288.83
ENSMUSG00000029648.9	Flt1	FMS-like tyrosine kinase 1 [Source:MGI Symbol;Acc:MGI:95558]	36.2	-6.68	1.26	-5.31	1.11e-07	2.12e-06	0	0	0	0	0.9	0	0	2.25	0	6.65	0	0	0	0	4.15	522.97	162.12	2.86	1.7	40.06	17.89	19.74	51.31
ENSMUSG00000050730.12	Arhgap42	Rho GTPase activating protein 42 [Source:MGI Symbol;Acc:MGI:1918794]	379	-7.7	1.45	-5.3	1.13e-07	2.15e-06	0	0	0	0	0	0	0	2.25	0	36.87	0	1.67	2.95	0.98	4453.42	109.25	141.04	3.5	525.53	954.07	0	4.16	2481.21
ENSMUSG00000093617.1	4933438K21Rik	RIKEN cDNA 4933438K21 gene [Source:MGI Symbol;Acc:MGI:1918520]	14.53	-5.03	0.95	-5.31	1.13e-07	2.15e-06	0	0	0	0.9	0	0	0.64	2.25	0.53	4.84	2.85	1.67	0	0	4.61	10.82	4.86	29.24	3.39	21.85	28.9	32.21	184.71
ENSMUSG00000030786.14	Itgam	integrin alpha M [Source:MGI Symbol;Acc:MGI:96607]	15.62	-6.28	1.19	-5.3	1.16e-07	2.21e-06	0	0.33	1.5	0	0.3	0	0	0	0.53	0	0.95	0	1.97	0.49	2.77	0	0	2.22	253.44	1.21	9.63	55.08	28.73
ENSMUSG00000081905.1	Gm11370	predicted gene 11370 [Source:MGI Symbol;Acc:MGI:3651832]	11.96	-9.25	1.75	-5.3	1.16e-07	2.21e-06	0	0	0	0	0	0	0	0	0	0	0	0	0	0	0	1.62	136.18	3.81	100.87	24.28	0	8.31	0
ENSMUSG00000001656.3	Hoxc11	homeobox C11 [Source:MGI Symbol;Acc:MGI:96193]	3.86	-7.98	1.51	-5.29	1.19e-07	2.27e-06	0	0	0	0	0	0	0	0	0	0	0	0	0	0	5.99	0	3.24	5.72	0.85	10.92	1.38	9.35	51.31
ENSMUSG00000019808.8	Adat2	adenosine deaminase, tRNA-specific 2 [Source:MGI Symbol;Acc:MGI:1914007]	39.94	-8.55	1.61	-5.29	1.19e-07	2.26e-06	0	0	0	0	1.8	0	0	0	0	0	0	0	0	0	61.79	210.92	1.62	4.45	10.17	1.21	0	626.61	0
ENSMUSG00000095105.1	Edaradd	EDAR (ectodysplasin-A receptor)-associated death domain [Source:MGI Symbol;Acc:MGI:1931001]	129.46	-7.67	1.45	-5.3	1.19e-07	2.26e-06	0	0	2971.46	0	0	0	0	0	0	0	0.47	0	0	0	26.28	128.17	745.74	26.7	55.1	22361.1	8.26	1934.9	18.47
ENSMUSG00000026604.13	Ptpn14	protein tyrosine phosphatase, non-receptor type 14 [Source:MGI Symbol;Acc:MGI:102467]	933.01	-6	1.13	-5.29	1.2e-07	2.28e-06	0.6	0.33	1.5	0.9	167.14	1.27	0.64	1.13	252.31	1.21	0	0.84	1.97	0.49	983.55	1504.01	312.89	3692.35	83.91	3015.14	2119.57	8365.17	952.26
ENSMUSG00000003746.11	Man1a	mannosidase 1, alpha [Source:MGI Symbol;Acc:MGI:104677]	1044.08	6.33	1.2	5.29	1.22e-07	2.32e-06	0	446.97	0	4.49	270.06	0	9.67	4161.94	1958.49	1.81	4816.44	1483.66	7109.87	3595.51	1.84	0.54	14.59	12.08	50.01	13.35	2.75	24.94	34.89
ENSMUSG00000051616.10	C230029F24Rik	RIKEN cDNA C230029F24 gene [Source:MGI Symbol;Acc:MGI:3045370]	10.86	-8.35	1.58	-5.29	1.23e-07	2.32e-06	0	0	0	0	0	0	0	0	0	0	0	0	0	0.49	0	0	30.8	11.44	0.85	116.53	61.94	1.04	26.68
ENSMUSG00000087541.1	Hopxos	HOP homeobox, opposite strand [Source:MGI Symbol;Acc:MGI:3801917]	8.34	-8.87	1.68	-5.28	1.26e-07	2.39e-06	0	0	0	0	0	0	0	0	0	0	0	0	0	0	0	88.69	0	2.86	16.1	46.13	0	13.51	24.63
ENSMUSG00000022371.11	Col14a1	collagen, type XIV, alpha 1 [Source:MGI Symbol;Acc:MGI:1341272]	34.95	-6.84	1.3	-5.28	1.27e-07	2.4e-06	0	0	0	0	0	0	1.29	2.25	0	4.84	0	0	0	0	11.07	1.08	40.53	14.3	3.39	1063.31	15.14	619.33	88.25
ENSMUSG00000104130.1	Gm36951	predicted gene, 36951 [Source:MGI Symbol;Acc:MGI:5610179]	6.9	-7.2	1.36	-5.28	1.3e-07	2.45e-06	0	0	0	0	0	0	0	0	0	0	0	0	0	0.98	0	4.87	6.48	0.64	6.78	47.34	20.65	13.51	57.46
ENSMUSG00000037544.9	Dlgap5	discs, large (Drosophila) homolog-associated protein 5 [Source:MGI Symbol;Acc:MGI:2183453]	16.06	-4.93	0.93	-5.28	1.31e-07	2.47e-06	0	0	1.5	0.9	0	0	0	1.13	731.98	0	0.95	3.35	1.97	1.95	3.23	78.42	51.88	8.26	0.85	16.99	12.39	20.78	160.08
ENSMUSG00000083219.1	Gm11410	predicted gene 11410 [Source:MGI Symbol;Acc:MGI:3652015]	27.97	-3.15	0.6	-5.28	1.32e-07	2.48e-06	2.99	0.33	4.5	18.85	2.4	15.19	8.38	16.9	6.91	7.25	5.22	3.35	0.98	1.95	9.68	16.77	71.33	54.03	38.14	127.45	48.17	65.47	116.98
ENSMUSG00000038242.8	Aox4	aldehyde oxidase 4 [Source:MGI Symbol;Acc:MGI:1919122]	117.85	-7.54	1.43	-5.27	1.34e-07	2.53e-06	0	0.33	0	0	0	0	0	1.13	0	0	3.8	0	118.12	0	58.1	1.08	1006.75	3.18	0	6.07	119.74	101.84	1397.6
ENSMUSG00000024989.10	Cep55	centrosomal protein 55 [Source:MGI Symbol;Acc:MGI:1921357]	33.78	-10.3	1.95	-5.27	1.38e-07	2.6e-06	0	0	0	0	0	0	0	0	0	0	0	0	0	0	0	289.88	0	3.5	0	419.98	4.13	0	59.52
ENSMUSG00000027935.10	Rab13	RAB13, member RAS oncogene family [Source:MGI Symbol;Acc:MGI:1927232]	46.09	-9.8	1.86	-5.27	1.39e-07	2.62e-06	0	0	0	0	0	0	0	0	0	0.6	0	0	0	0	54.87	0	1.62	0	377.19	0	92.22	0	533.59
ENSMUSG00000005686.12	Ampd3	adenosine monophosphate deaminase 3 [Source:MGI Symbol;Acc:MGI:1096344]	32.11	-9.33	1.77	-5.26	1.42e-07	2.67e-06	0	0	0	0	0	0	0	0	0	0	0	0.84	0	0	199.2	115.73	243.18	173.53	0	0	0	0	6.16
ENSMUSG00000032501.8	Trib1	tribbles homolog 1 (Drosophila) [Source:MGI Symbol;Acc:MGI:2443397]	8965.31	5.06	0.96	5.26	1.42e-07	2.66e-06	48330.9	1887.7	36242.5	5942.13	10196.4	7383.04	972.09	1.13	21541.2	3874.14	17955.2	40814.8	391.77	7135.83	801.87	1899.35	223.72	8.26	21.19	521.94	12.39	32.21	12.31
ENSMUSG00000042641.14	Rgsl1	regulator of G-protein signaling like 1 [Source:MGI Symbol;Acc:MGI:2685048]	4.82	-6.66	1.27	-5.26	1.42e-07	2.66e-06	0	0	0	0	0	0	0	0	0	1.21	0	0	0	0	1.84	4.33	9.73	7.31	450.94	16.99	2.75	6.23	59.52
ENSMUSG00000032648.10	Pygm	muscle glycogen phosphorylase [Source:MGI Symbol;Acc:MGI:97830]	5.35	-6.43	1.22	-5.26	1.43e-07	2.68e-06	0.6	0	0	0	0.3	0	0.64	0	0	0	0	0	0	0	26.74	31.37	638.74	0.95	1.7	4.86	31.66	0	22.58
ENSMUSG00000053522.7	Lgals7	lectin, galactose binding, soluble 7 [Source:MGI Symbol;Acc:MGI:1316742]	3030.95	-6.08	1.16	-5.26	1.45e-07	2.71e-06	1.19	64.43	0	0	812.29	0	114.1	79.99	75.96	0	1.42	0	140.76	28.81	3069.16	4092.36	3902.17	1918.32	2320.79	13897.1	4594.25	16670.1	17928.7
ENSMUSG00000028780.9	Sema3c	sema domain, immunoglobulin domain (Ig), short basic domain, secreted, (semaphorin) 3C [Source:MGI Symbol;Acc:MGI:107557]	17.71	-6.22	1.18	-5.26	1.46e-07	2.73e-06	0	0.67	0	0	0	0	1.93	0	0.53	1.21	0.47	0	3882.23	0	0.46	214.7	12.97	152.55	4.24	1.21	0	3760.69	12.31
ENSMUSG00000042873.10	Lhfpl4	lipoma HMGIC fusion partner-like protein 4 [Source:MGI Symbol;Acc:MGI:3057108]	344.56	7.84	1.49	5.26	1.46e-07	2.73e-06	0	1.34	0	78.1	1219.49	0	0	18.03	1554.78	0.6	0	168.94	1105.41	3763.51	0	0	1.62	1.59	3.39	1.21	2.75	0	4.1
ENSMUSG00000028337.10	Coro2a	coronin, actin binding protein 2A [Source:MGI Symbol;Acc:MGI:1345966]	65.4	-7.23	1.38	-5.25	1.5e-07	2.8e-06	0	0	0	0	0	1.27	0.64	0	0	1.21	0	5.85	0	2.44	325.08	422.92	3.24	0	675.56	47.34	0	14.55	4.1
ENSMUSG00000040606.9	Kazn	kazrin, periplakin interacting protein [Source:MGI Symbol;Acc:MGI:1918779]	110.65	-6.16	1.17	-5.25	1.5e-07	2.8e-06	0	0	1.5	0	15.6	0	0.64	0	14.34	0	0.95	0	0	11.23	230.09	47.59	1415.28	333.39	118.67	20.64	302.8	28.06	4.1
ENSMUSG00000104164.1	Gm38248	predicted gene, 38248 [Source:MGI Symbol;Acc:MGI:5611476]	4.18	-7.19	1.37	-5.25	1.5e-07	2.8e-06	0	0	0	0	0	0	0	0	0	0.6	0	0	0	0	1320.62	1.08	42.15	8.58	1.7	1.21	19.27	17.67	1022.04
ENSMUSG00000028527.14	Ak4	adenylate kinase 4 [Source:MGI Symbol;Acc:MGI:87979]	12.67	-6.27	1.19	-5.25	1.52e-07	2.84e-06	0	0	0	0	0	0	0	1.13	0	0	0	0	0	271.06	61.33	7.57	14.59	3.5	147.49	1.21	19.27	5.2	26.68
ENSMUSG00000014303.9	Glis2	GLIS family zinc finger 2 [Source:MGI Symbol;Acc:MGI:1932535]	116.03	-10.51	2	-5.25	1.56e-07	2.89e-06	0	0	0	0	0	0	0	0	0	0	0	0.84	0	0	0	1176.28	1121.85	0	0	95.89	273.89	0	0
ENSMUSG00000017724.10	Etv4	ets variant 4 [Source:MGI Symbol;Acc:MGI:99423]	10.39	-6.95	1.32	-5.25	1.56e-07	2.9e-06	0	0	1.5	0	0	0	0	0	0	0	0.47	0.84	0	0	64.09	7.57	48.64	83.58	0	0	1.38	2.08	28.73
ENSMUSG00000042078.10	Svop	SV2 related protein [Source:MGI Symbol;Acc:MGI:1915916]	388.96	6.74	1.28	5.24	1.58e-07	2.93e-06	259.73	1138.63	0	0	959.62	2.53	0.64	23.66	387.77	1464.06	0.47	4101.38	3.94	561.65	2.31	0	12.97	0.95	0	1.21	19.27	5.2	0
ENSMUSG00000055560.7	Zfp459	zinc finger protein 459 [Source:MGI Symbol;Acc:MGI:3040701]	12.03	-4.87	0.93	-5.24	1.59e-07	2.95e-06	0	0.33	0	0	0	1.27	0	0	1.59	3.63	0.47	1.67	2.95	0.98	3.23	1.08	11.35	4.45	105.11	2.43	86.71	20.78	28.73
ENSMUSG00000063457.10	Rps15	ribosomal protein S15 [Source:MGI Symbol;Acc:MGI:98117]	40259	-3.24	0.62	-5.24	1.59e-07	2.94e-06	4489.41	3521.37	17864.8	1409.45	3259.96	29589.1	10250.1	674.88	2337.22	5291.65	1569.72	26490.9	14875.3	6300.69	36977.5	37823.1	179052	32476	40780.8	161339	137763	61427.4	110394
ENSMUSG00000068742.7	Cry2	cryptochrome 2 (photolyase-like) [Source:MGI Symbol;Acc:MGI:1270859]	4221.24	4.94	0.94	5.24	1.6e-07	2.97e-06	11420.9	476.35	1.5	9266.46	4717.7	4902.61	551.8	2061.82	2889.66	13209.2	34210.7	6.69	6344.06	5213.54	124.5	247.69	25.94	179.56	429.74	69.19	622.11	0	116.98
ENSMUSG00000032291.8	Crabp1	cellular retinoic acid binding protein I [Source:MGI Symbol;Acc:MGI:88490]	152.07	-7.63	1.46	-5.24	1.61e-07	2.97e-06	0	0	0	0	0	0	0	0	9.03	0	9.49	0	0	0	140.18	35.69	0	244.72	103.41	570.5	78.45	1924.51	381.72
ENSMUSG00000032254.9	Kif23	kinesin family member 23 [Source:MGI Symbol;Acc:MGI:1919069]	65.39	-7.37	1.41	-5.24	1.63e-07	3.02e-06	0	0	0	0	0	0	0.64	1.13	0	1.21	2.37	0	4341.91	0	1013.06	405.07	5878.38	1.27	0	20.64	0	42.61	6.16
ENSMUSG00000028386.1	Slc46a2	solute carrier family 46, member 2 [Source:MGI Symbol;Acc:MGI:1353616]	14.24	-8.02	1.53	-5.24	1.64e-07	3.03e-06	0	0	0	0	0	0	0	0	0	0.6	0	0	0	0.49	257.76	0	1.62	3.18	5.09	1.21	24.77	0	32.84
ENSMUSG00000053461.5	Hhipl2	hedgehog interacting protein-like 2 [Source:MGI Symbol;Acc:MGI:1926022]	7.35	-8.71	1.66	-5.23	1.65e-07	3.05e-06	0	0	0	0	0	0	0	0	0	0	0	0	0	0	0.46	0	1.62	31.78	69.51	2.43	59.18	0	4.1
ENSMUSG00000035557.9	Krt17	keratin 17 [Source:MGI Symbol;Acc:MGI:96691]	50479.5	-8.11	1.55	-5.23	1.66e-07	3.06e-06	0	0.33	0	0	0	2370.27	0	0	0	1794.71	0.47	2.51	1.97	12.7	49996.5	44814.8	153984	26333	29059.9	102423	86945.2	82891	580399
ENSMUSG00000103928.1	Gm37893	predicted gene, 37893 [Source:MGI Symbol;Acc:MGI:5611121]	3.61	-7.07	1.35	-5.23	1.67e-07	3.07e-06	0	0	0	0	0	0	0	0	0	0	0.47	0	0	0	0.46	1.08	3.24	27.65	2.54	3.64	19.27	10.39	14.37
ENSMUSG00000103693.1	Gm37529	predicted gene, 37529 [Source:MGI Symbol;Acc:MGI:5610757]	8.35	-6.03	1.15	-5.23	1.7e-07	3.12e-06	0	0.33	0	0	0	0	0	1.13	0	0	0.95	1307.19	0	0.49	4.15	1.08	3.24	0.95	289.89	4.86	155.53	13.51	4.1
ENSMUSG00000049336.12	Tenm2	teneurin transmembrane protein 2 [Source:MGI Symbol;Acc:MGI:1345184]	4542.75	-5.3	1.01	-5.23	1.71e-07	3.14e-06	1.79	304.44	4.5	0	0	2.53	653	554.32	98.27	1.21	713.9	577.91	304.16	334.55	7368.11	7404.87	1076.46	20848.2	6043.55	12407.7	6058.68	33274.7	6450.31
ENSMUSG00000020806.11	Rhbdf2	rhomboid 5 homolog 2 (Drosophila) [Source:MGI Symbol;Acc:MGI:2442473]	12.58	-5.63	1.08	-5.22	1.75e-07	3.22e-06	0	0.67	0	0	0	0	0	0	0	0	0	9191.31	0	0.49	36.89	5.41	17.83	11.12	7.63	40.06	122.49	847.95	32.84
ENSMUSG00000026080.9	Chst10	carbohydrate sulfotransferase 10 [Source:MGI Symbol;Acc:MGI:2138283]	50.23	-6.21	1.19	-5.22	1.75e-07	3.22e-06	0	2	12	0.9	0	0	0.64	1.13	0	0.6	0	0	0	3.42	1.84	1.08	77.82	6.04	89	4.86	55.05	2.08	896.85
ENSMUSG00000069441.3	Dsg1a	desmoglein 1 alpha [Source:MGI Symbol;Acc:MGI:94930]	105.08	-8.53	1.63	-5.22	1.75e-07	3.22e-06	0	0	0	0	0	0	5.8	0	0	0	0	0	0	0	68.24	991.32	37.29	1.27	0	0	499.61	538.28	275.01
ENSMUSG00000036492.8	Rnf39	ring finger protein 39 [Source:MGI Symbol;Acc:MGI:2156378]	33.35	-8.25	1.58	-5.22	1.76e-07	3.22e-06	0	0	0	0	0	0	0	0	0	0	0	2.51	0	0	60.87	32.99	2329.63	0	426.35	2.43	229.85	10.39	0
ENSMUSG00000036120.9	Rfxank	regulatory factor X-associated ankyrin-containing protein [Source:MGI Symbol;Acc:MGI:1333865]	137.87	-6.07	1.16	-5.22	1.78e-07	3.26e-06	0	0.33	0	0	0.6	0	11.6	13.52	0	0	31.33	1.67	0.98	0	196.89	13.52	894.89	8.58	692.51	16.99	390.88	69.62	827.07
ENSMUSG00000097828.1	6430562O15Rik	RIKEN cDNA 6430562O15 gene [Source:MGI Symbol;Acc:MGI:2444982]	20.71	-8.09	1.55	-5.22	1.79e-07	3.27e-06	0	0.67	0	0	0	0	0	0	0	0	0	0	0.98	0	35.51	48.13	0	357.54	0	15.78	5.51	0	12.31
ENSMUSG00000100463.1	Gm28848	predicted gene 28848 [Source:MGI Symbol;Acc:MGI:5579554]	3.04	-7.71	1.48	-5.22	1.79e-07	3.27e-06	0	0	0	0	0	0	0	0	0	0	0	0	0	0	0	5.95	4.86	4.77	22.89	3.64	24.77	1.04	2.05
ENSMUSG00000001467.4	Cyp51	cytochrome P450, family 51 [Source:MGI Symbol;Acc:MGI:106040]	16388.3	4.08	0.78	5.22	1.8e-07	3.28e-06	20927.5	7374.55	73502	3174.4	46410.3	1923.31	10189.5	99893.2	39204.3	14734.3	13059.5	11945.4	12396.8	9081.08	3031.35	314.21	30.8	4464.32	378.89	43.7	901.51	89.37	3860.34
ENSMUSG00000072692.6	Rpl37rt	ribosomal protein L37, retrotransposed [Source:MGI Symbol;Acc:MGI:3651519]	1063.77	-2.77	0.53	-5.21	1.84e-07	3.37e-06	623.94	113.5	313.5	355.5	272.16	405.17	518.28	181.39	661.86	157.17	168.51	111.23	184.07	428.8	1250.54	1999.94	1911.36	394.72	560.28	9964.28	1396.99	1218.92	1274.47
ENSMUSG00000032572.7	Col6a4	collagen, type VI, alpha 4 [Source:MGI Symbol;Acc:MGI:1915803]	8.55	-5.33	1.02	-5.21	1.86e-07	3.39e-06	0	0	0	0	0	0	0.64	1.13	0	0	1.42	0	0	2.93	12.45	16.77	3.24	2.22	20.34	2.43	8.26	50.92	73.88
ENSMUSG00000035032.7	Nek11	NIMA (never in mitosis gene a)-related expressed kinase 11 [Source:MGI Symbol;Acc:MGI:2442276]	4.3	-8.09	1.56	-5.21	1.94e-07	3.53e-06	0	0	0	0	0	0	0	0	0	0	0	0	0	0	0	243.37	4.86	6.04	10.17	18.21	0	11.43	47.2
ENSMUSG00000097128.1	Gm26884	predicted gene, 26884 [Source:MGI Symbol;Acc:MGI:5477378]	4.31	-6.05	1.16	-5.21	1.94e-07	3.53e-06	0	0	0	0	0	0	0	0	0	0	0	0	4982.72	0.98	8.76	3.24	1.62	34.64	1.7	1.21	17.89	23.9	4.1
ENSMUSG00000037344.9	Slc12a9	solute carrier family 12 (potassium/chloride transporters), member 9 [Source:MGI Symbol;Acc:MGI:1933532]	837.11	-6.16	1.18	-5.2	1.95e-07	3.55e-06	0	97.81	1108.48	0	8.1	0	0	0	75.96	1.21	3.32	35.13	7.87	8.79	253.15	58.95	5620.61	10901	533.15	1087.59	64.69	10.39	383.78
ENSMUSG00000059291.11	Rpl11	ribosomal protein L11 [Source:MGI Symbol;Acc:MGI:1914275]	53193.9	-2.84	0.55	-5.2	1.95e-07	3.55e-06	9769.96	8260.49	34624	24301.8	5106.59	55869.7	18714.7	1365.53	5360.74	9902.06	1734.91	15506.5	10396.6	14185.7	105572	63295.6	66330.3	80934.9	79354.5	229363	84209.1	108285	191016
ENSMUSG00000097263.1	Gm26804	predicted gene, 26804 [Source:MGI Symbol;Acc:MGI:5477298]	12.21	-4.85	0.93	-5.2	1.95e-07	3.55e-06	0	220.65	0	0	0	2.53	0	1.13	0	0.6	0.47	0	1.97	0.49	33.66	24.88	4.86	7.95	32.21	2.43	31.66	7.27	123.14
ENSMUSG00000027827.12	Kcnab1	potassium voltage-gated channel, shaker-related subfamily, beta member 1 [Source:MGI Symbol;Acc:MGI:109155]	18.07	-6.46	1.24	-5.2	1.97e-07	3.58e-06	0	0.67	0	0	0	0	1.29	0	0	3.02	0.47	0	0	0	1.84	0.54	51.88	3.5	278.87	16.99	0	11.43	45.15
ENSMUSG00000027074.10	Slc43a3	solute carrier family 43, member 3 [Source:MGI Symbol;Acc:MGI:1931054]	189.43	-8.37	1.61	-5.2	2.01e-07	3.64e-06	0	0.67	0	0	0	0	0	0	0	0	0	11.71	0	0	3161.84	467.27	223.72	2.86	473.82	1.21	5.51	0	8.21
ENSMUSG00000037962.3	Fam101a	family with sequence similarity 101, member A [Source:MGI Symbol;Acc:MGI:1920371]	64.53	-9.44	1.82	-5.2	2.01e-07	3.64e-06	0	0	0	0.9	0	0	0	0	0	0.6	0	0	0	0	0.46	161.16	0	0	1217.19	4.86	99.1	0	3074.31
ENSMUSG00000068151.7	A230006K03Rik	RIKEN cDNA A230006K03 gene [Source:MGI Symbol;Acc:MGI:3644205]	4.63	-7.34	1.41	-5.2	2.03e-07	3.67e-06	0	0	0	0	0	0	0	0	0	0	0.47	0	0	0	2.77	4.33	19.45	0.95	0.85	29.13	0	17.67	30.78
ENSMUSG00000034795.10	Ccdc122	coiled-coil domain containing 122 [Source:MGI Symbol;Acc:MGI:1918358]	13.41	-8.41	1.62	-5.2	2.04e-07	3.68e-06	0	0	0	0	0	0	0	0	0	0	0	0.84	0	0	0	81.12	0	27.65	167.83	6.07	4.13	20.78	0
ENSMUSG00000028587.14	Orc1	origin recognition complex, subunit 1 [Source:MGI Symbol;Acc:MGI:1328337]	5.6	-8.41	1.62	-5.19	2.06e-07	3.72e-06	0	0	0	0	0	0	0	0	0	0	0	0	0	0	69.17	0.54	0	1.27	24.58	3.64	27.53	2.08	0
ENSMUSG00000030365.7	Clec2i	C-type lectin domain family 2, member i [Source:MGI Symbol;Acc:MGI:2136650]	42.37	-6.52	1.26	-5.19	2.12e-07	3.83e-06	0	0	0	4.49	0	0	1.93	0	0	0	2.85	1.67	0	1.95	2.31	1.62	0	6.04	495.01	25.49	346.84	6.23	77.99
ENSMUSG00000028427.9	Aqp7	aquaporin 7 [Source:MGI Symbol;Acc:MGI:1314647]	5.85	-5.12	0.99	-5.19	2.13e-07	3.84e-06	0.6	0	1.5	2.69	0	0	0	0	0	0.6	0.47	0	0	0	1.84	7.57	12.97	1110.12	1.7	47.34	9.63	39.49	6.16
ENSMUSG00000031145.11	Prickle3	prickle homolog 3 (Drosophila) [Source:MGI Symbol;Acc:MGI:1859635]	71.1	-6.52	1.26	-5.19	2.14e-07	3.86e-06	0	791.8	0	0	0	0	0	0	0.53	2.42	0	0	0	0.49	160.01	32.45	275.6	38.77	127.99	32.77	1.38	28.06	917.37
ENSMUSG00000034768.4	Asb16	ankyrin repeat and SOCS box-containing 16 [Source:MGI Symbol;Acc:MGI:2654437]	52.36	-9.76	1.88	-5.18	2.16e-07	3.9e-06	0	0	0	0	0.6	0	0	0	0	0	0	0	0	0	73.78	909.11	6421.47	0	3.39	0	213.33	0	4.1
ENSMUSG00000042129.6	Rassf4	Ras association (RalGDS/AF-6) domain family member 4 [Source:MGI Symbol;Acc:MGI:2386853]	60.93	-9.13	1.76	-5.18	2.18e-07	3.93e-06	0	0.33	0	0.9	0	0	0.64	0	0	0	0	0	0	0	86.23	0	0	781.18	265.31	0	0	0	266.8
ENSMUSG00000035104.10	Eva1a	eva-1 homolog A (C. elegans) [Source:MGI Symbol;Acc:MGI:2385247]	5.63	-7.5	1.45	-5.18	2.2e-07	3.96e-06	0	0	0	0	0	0	0	0	0	0	0	0.84	0	0	532.12	81.12	8.11	1.27	5.93	2.43	20.65	0	8.21
ENSMUSG00000097446.1	Gm26629	predicted gene, 26629 [Source:MGI Symbol;Acc:MGI:5477123]	3	-7.67	1.48	-5.18	2.22e-07	4e-06	0	0	0	0	0	0	0	0	0	0	0	0	0	0	0.46	3.24	0	4.13	0.85	18.21	8.26	5.2	28.73
ENSMUSG00000054871.4	Tmem158	transmembrane protein 158 [Source:MGI Symbol;Acc:MGI:1919559]	10165.2	3.74	0.72	5.18	2.23e-07	4e-06	17249.5	7744.08	53468.3	10359.9	8407.97	19353.4	23368.8	2470.8	8869.76	22093.9	12550.2	10095.4	15339.9	12135	3140.63	76.26	1606.58	2933.1	773.88	1057.24	690.93	5.2	8.21
ENSMUSG00000020092.8	Pald1	phosphatase domain containing, paladin 1 [Source:MGI Symbol;Acc:MGI:1351623]	3465.05	4.53	0.88	5.18	2.24e-07	4.02e-06	173.15	6335.4	4564.44	5851.46	6758.48	2001.81	2.58	9346.89	2618.22	19431.2	8954.59	1790.59	1794.45	8069.63	133.26	1476.43	103.76	10.49	1.7	50.98	27.53	98.72	100.56
ENSMUSG00000024642.12	Tle4	transducin-like enhancer of split 4, homolog of Drosophila E(spl) [Source:MGI Symbol;Acc:MGI:104633]	1603.39	-7.12	1.37	-5.18	2.24e-07	4.01e-06	0.6	1	1.5	0	0.3	1278.83	0.64	0	2.66	3.02	0	0	0	0	1434.98	1524.56	836.53	19584.9	1870.7	18.21	682.67	168.34	10452.3
ENSMUSG00000039518.7	Cdsn	corneodesmosin [Source:MGI Symbol;Acc:MGI:3505689]	34.63	-9.37	1.81	-5.18	2.26e-07	4.04e-06	0	0	0	0	0	0	0	0	0	0	0	0.84	0	0	41.5	109.79	416.64	226.6	0	0	0	1.04	0
ENSMUSG00000031893.6	Tsnaxip1	translin-associated factor X (Tsnax) interacting protein 1 [Source:MGI Symbol;Acc:MGI:1919486]	11.48	-6.83	1.32	-5.18	2.27e-07	4.05e-06	0	0	1.5	0	0.3	0	1.29	0	0	0	0	0	0	0	113.43	0.54	0	0.32	26.28	98.32	1.38	16.63	4.1
ENSMUSG00000084844.3	Hoxb3os	homeobox B3 and homeobox B2, opposite strand [Source:MGI Symbol;Acc:MGI:103211]	136.38	-7.14	1.38	-5.18	2.27e-07	4.05e-06	0	0	1.5	0	0	0	4.51	0	1.59	785.23	3.8	1.67	0	0.49	417.77	19.47	2293.96	119.82	236.49	24.28	0	0	0
ENSMUSG00000030873.8	Scnn1b	sodium channel, nonvoltage-gated 1 beta [Source:MGI Symbol;Acc:MGI:104696]	14.84	-8.59	1.66	-5.17	2.28e-07	4.08e-06	0	0	0	0	0	0	0.64	0	0	0	0	0	0	0	16.14	63.82	170.22	1.91	87.31	1252.67	0	0	0
ENSMUSG00000017561.12	Crlf3	cytokine receptor-like factor 3 [Source:MGI Symbol;Acc:MGI:1860086]	107.78	-5.14	0.99	-5.17	2.32e-07	4.13e-06	0	4.34	0	0	33.01	0	0	0	0	15.72	4.27	12.55	21.66	2.44	593.45	523.51	239.93	256.79	72.9	122.6	100.47	93.52	381.72
ENSMUSG00000026834.9	Acvr1c	activin A receptor, type IC [Source:MGI Symbol;Acc:MGI:2661081]	5.65	-7.48	1.45	-5.17	2.32e-07	4.14e-06	0	0	1.5	0	0	0	0	0	0	0	0	0	0	0	0.46	4.33	11.35	6.04	0.85	10.92	0	14.55	80.04
ENSMUSG00000000753.11	Serpinf1	serine (or cysteine) peptidase inhibitor, clade F, member 1 [Source:MGI Symbol;Acc:MGI:108080]	23	-9.88	1.91	-5.17	2.36e-07	4.2e-06	0	0	0	0	0	0	0	0	0	0	0	0	0	0	55.79	49.76	395.57	0	0	0	0	9.35	18.47
ENSMUSG00000026961.6	Lrrc26	leucine rich repeat containing 26 [Source:MGI Symbol;Acc:MGI:2385129]	124.65	-9.92	1.92	-5.17	2.37e-07	4.22e-06	0	0	0	1.8	0	0	0	0	0	0	0	0	0	0	1179.06	3.79	3.24	0	0	685.81	0	0	993.3
ENSMUSG00000024935.6	Slc1a1	solute carrier family 1 (neuronal/epithelial high affinity glutamate transporter, system Xag), member 1 [Source:MGI Symbol;Acc:MGI:105083]	12.85	-9.28	1.8	-5.17	2.39e-07	4.25e-06	0	0	0	0	0	0	0	0	0	0	0	0	0	0	8.76	923.72	256.15	13.35	14.41	2.43	0	0	0
ENSMUSG00000028730.10	Cfap57	cilia and flagella associated protein 57 [Source:MGI Symbol;Acc:MGI:2686209]	5.23	-8.31	1.61	-5.16	2.44e-07	4.34e-06	0	0	0	0	0	0	0	0	0	0	0	0	0	0	13.37	0.54	0	10.81	4.24	1.21	75.7	0	14.37
ENSMUSG00000022231.9	Sema5a	sema domain, seven thrombospondin repeats (type 1 and type 1-like), transmembrane domain (TM) and short cytoplasmic domain, (semaphorin) 5A [Source:MGI Symbol;Acc:MGI:107556]	14379.8	4.94	0.96	5.16	2.45e-07	4.34e-06	27296.5	8208.08	111657	3546.07	20258.6	60540.6	101.21	4667.81	12410.1	15.72	26384.8	6761.76	29115.7	13624.5	1349.67	363.43	14.59	59.43	85.61	1034.18	16.52	3218.25	4.1
ENSMUSG00000045128.8	Rpl18a	ribosomal protein L18A [Source:MGI Symbol;Acc:MGI:1924058]	36275.5	-2.42	0.47	-5.16	2.45e-07	4.34e-06	5460.86	7917	21253.2	13279.4	6497.12	17308.5	21220.9	5709.99	2751.02	13704.3	3642.59	29910.7	24030.6	13503.4	24041	30273.3	84853.9	49375.1	40201.9	138870	118012	78230.4	84289.2
ENSMUSG00000043050.7	Tnp2	transition protein 2 [Source:MGI Symbol;Acc:MGI:98785]	6.82	-8.61	1.67	-5.16	2.46e-07	4.36e-06	0	0	0	0	0	0	0	0	0	0	0	0	0	0	0	2.7	0	8.58	13.56	44.91	48.17	0	38.99
ENSMUSG00000026566.11	Mpzl1	myelin protein zero-like 1 [Source:MGI Symbol;Acc:MGI:1915731]	3281.17	3.79	0.73	5.16	2.48e-07	4.4e-06	3627.24	2985.27	962.99	10649	568.33	3576.93	571.78	14668.2	4938.45	1835.21	14402.8	7460.94	1835.79	4167.9	37.81	322.87	484.73	1059.27	507.73	657.89	77.08	1.04	67.73
ENSMUSG00000037375.12	Hhat	hedgehog acyltransferase [Source:MGI Symbol;Acc:MGI:2444681]	25.19	-6.58	1.28	-5.16	2.51e-07	4.45e-06	0	0	0	0	0	0	0	5.63	0	0	0.47	0	1.97	0	126.34	0	19.45	16.84	320.4	7.28	46.8	15.59	18.47
ENSMUSG00000050663.7	Trhde	TRH-degrading enzyme [Source:MGI Symbol;Acc:MGI:2384311]	4.3	-6.02	1.17	-5.15	2.55e-07	4.51e-06	0	0.33	0	0	0	0	0	0	0	0	0	1.67	0	0	0.46	5.41	24.32	3.18	0.85	10.92	28.9	18.7	4.1
ENSMUSG00000008658.11	Rbfox1	RNA binding protein, fox-1 homolog (C. elegans) 1 [Source:MGI Symbol;Acc:MGI:1926224]	13358.8	5.26	1.02	5.15	2.62e-07	4.63e-06	9355.58	23890.5	37.5	7956.66	8723.64	59285.9	5951.14	3786.75	38494.1	61.05	40951.9	60637.6	29016.3	14601.3	2712.72	195.23	1519.04	8.26	5.09	6.07	1.38	42.61	12.31
ENSMUSG00000100650.1	Gm28807	predicted gene 28807 [Source:MGI Symbol;Acc:MGI:5579513]	13.52	-8.4	1.63	-5.15	2.62e-07	4.62e-06	0	0	0	0	0	0	0	1.13	0	0	0	0	0	0	13.37	2.7	3503.36	0.95	0	4.86	276.65	1.04	10.26
ENSMUSG00000017716.11	Birc5	baculoviral IAP repeat-containing 5 [Source:MGI Symbol;Acc:MGI:1203517]	8.4	-5.53	1.08	-5.15	2.67e-07	4.72e-06	0	0.33	0	0	0	0	1.29	0	0	1.81	0.95	0.84	0	0	5.53	18.39	4.86	68.65	12.71	74.04	2.75	1594.06	0
ENSMUSG00000101528.1	Gm29110	predicted gene 29110 [Source:MGI Symbol;Acc:MGI:5579816]	4.37	-7.25	1.41	-5.14	2.69e-07	4.74e-06	0	0	0	0	0	0	0	0	0.53	0	0	0	0	0	0.46	0.54	6.48	1.91	1.7	27.92	49.55	7.27	4.1
ENSMUSG00000026874.6	Hc	hemolytic complement [Source:MGI Symbol;Acc:MGI:96031]	13.38	-5.54	1.08	-5.14	2.73e-07	4.81e-06	0	0	0	0	0	0	0	4.51	0	0	1.42	0	0	2.93	6.46	4.87	9.73	6.04	69.51	9.71	42.67	82.09	67.73
ENSMUSG00000068697.6	Myoz1	myozenin 1 [Source:MGI Symbol;Acc:MGI:1929471]	13.01	-8.64	1.68	-5.14	2.78e-07	4.88e-06	0	0.33	0	0	0	0	0	0	0	0	0	0	0	0	5.53	196.86	7079.67	7.63	0.85	0	67.44	0	20.52
ENSMUSG00000085399.3	Foxd2os	forkhead box D2, opposite strand [Source:MGI Symbol;Acc:MGI:2444065]	13	-5.78	1.12	-5.14	2.8e-07	4.92e-06	0	0	4.5	0	0	0	0	0	0	0.6	0	1.67	0.98	0.49	2.77	8.65	189.68	56.25	0.85	3.64	8.26	18.7	964.57
ENSMUSG00000097356.1	Gm26774	predicted gene, 26774 [Source:MGI Symbol;Acc:MGI:5477268]	3.41	-7.82	1.52	-5.14	2.82e-07	4.95e-06	0	0	0	0	0	0	0	0	0	0	0	0	0	0	7.38	0	25.94	1.59	2.54	12.14	0	16.63	12.31
ENSMUSG00000101337.2	Dnah7c	dynein, axonemal, heavy chain 7C [Source:MGI Symbol;Acc:MGI:3639762]	16.19	-5.03	0.98	-5.13	2.83e-07	4.96e-06	0	0	1.5	1.8	0	0	0	2.25	1.06	0	8.07	0	0	0.49	3.69	27.58	24.32	8.9	27.97	30.35	11.01	65.47	158.03
ENSMUSG00000104378.1	Gm37510	predicted gene, 37510 [Source:MGI Symbol;Acc:MGI:5610738]	327.97	-7.01	1.37	-5.13	2.84e-07	4.98e-06	0	0	12	0	0	0	0	0	1.06	8.46	30.85	9.2	4.92	0.98	3.23	3.24	1.62	1.27	788.29	10.92	1864.95	6.23	4796.18
ENSMUSG00000018417.10	Myo1b	myosin IB [Source:MGI Symbol;Acc:MGI:107752]	18.34	-5.24	1.02	-5.13	2.86e-07	5.01e-06	0	0.33	0	1.8	1.5	0	0	9.01	0.53	1.81	0.47	0	0	0	1.38	129.8	4.86	24.47	6.78	3.64	8.26	38.45	188.81
ENSMUSG00000059461.7	Gm7331	predicted gene 7331 [Source:MGI Symbol;Acc:MGI:3644702]	44.1	-2.76	0.54	-5.13	2.92e-07	5.11e-06	10.15	9.68	9	3.59	3	18.99	31.59	5.63	3.19	14.51	4.27	52.69	15.75	4.88	60.87	32.45	128.07	47.99	63.57	116.53	145.89	82.09	149.82
ENSMUSG00000051242.1	Pcdhb9	protocadherin beta 9 [Source:MGI Symbol;Acc:MGI:2136744]	616.73	10.32	2.01	5.13	2.93e-07	5.12e-06	0	0.67	0	0	0	6397.96	0	134.07	14369.7	5043.82	0	478.38	2087.78	0	0	0	0	1.27	0	0	0	0	0
ENSMUSG00000000385.7	Tmprss2	transmembrane protease, serine 2 [Source:MGI Symbol;Acc:MGI:1354381]	4.55	-8.16	1.59	-5.13	2.94e-07	5.13e-06	0	0	0	0	0	0	0	0	0	0	0	0	0	0	30.43	18.39	0	4.13	1.7	1.21	46.8	0	2.05
ENSMUSG00000030491.12	Tdrd12	tudor domain containing 12 [Source:MGI Symbol;Acc:MGI:1919231]	6.23	-6.49	1.27	-5.13	2.94e-07	5.13e-06	0	0	0	0	0	0	1.29	0	0	0	0	0	0	0.49	1.84	6.49	17.83	2.54	5.09	13.35	0	4.16	90.3
ENSMUSG00000044678.7	Ly6k	lymphocyte antigen 6 complex, locus K [Source:MGI Symbol;Acc:MGI:1923736]	8.94	-6.21	1.21	-5.13	2.94e-07	5.13e-06	0	0	0	0	0	1.27	0	0	0	2.42	0	0	0	0	49.34	37.32	9.73	11.44	12.71	75.26	4.13	729.48	0
ENSMUSG00000045777.10	Ifitm10	interferon induced transmembrane protein 10 [Source:MGI Symbol;Acc:MGI:2444776]	14.01	-6.39	1.25	-5.13	2.94e-07	5.13e-06	0	0	0	0	0.6	0	0	0	0	3.02	0	0.84	0	0	1.38	2.7	21.08	3.81	16.1	3841.75	1.38	19.74	250.38
ENSMUSG00000050973.10	Gdpgp1	GDP-D-glucose phosphorylase 1 [Source:MGI Symbol;Acc:MGI:2443429]	11.83	-6.39	1.25	-5.12	3.04e-07	5.29e-06	0	0	0	0	0	0	0	0	0	1.81	0.47	1.67	0	0	111.59	99.51	0	6.36	0.85	25.49	11.01	1.04	12.31
ENSMUSG00000031144.11	Syp	synaptophysin [Source:MGI Symbol;Acc:MGI:98467]	153.96	4.8	0.94	5.12	3.05e-07	5.32e-06	52.54	416.6	0	237	71.72	491.27	292.01	14.65	294.81	689.11	426.25	18058.1	153.56	207.56	1.84	1.62	0	17.16	26.28	0	0	0	26.68
ENSMUSG00000086943.2	4732414G09Rik	RIKEN cDNA 4732414G09 gene [Source:MGI Symbol;Acc:MGI:3045381]	7.42	-7.77	1.52	-5.12	3.06e-07	5.32e-06	0	0	1.5	0	0	0	0	0	0	0	0	0	0	0	0	0.54	0	9.85	90.7	12.14	38.54	5.2	12.31
ENSMUSG00000102874.1	Gm37137	predicted gene, 37137 [Source:MGI Symbol;Acc:MGI:5610365]	7.78	-7.84	1.53	-5.12	3.06e-07	5.32e-06	0	0	0	0	0	0	0	0	0	0	0	0.84	0	0	391.95	0	11.35	135.07	0.85	19.42	6.88	2.08	2.05
ENSMUSG00000031142.13	Cacna1f	calcium channel, voltage-dependent, alpha 1F subunit [Source:MGI Symbol;Acc:MGI:1859639]	21.95	-8.14	1.59	-5.12	3.07e-07	5.33e-06	0	0	0	0	0	0	0	1.13	0	0	0	0.84	0	0	399.32	3.24	35.67	2.22	0	25.49	0	0	36.94
ENSMUSG00000036103.8	Colec12	collectin sub-family member 12 [Source:MGI Symbol;Acc:MGI:2152907]	46.49	-9.27	1.81	-5.12	3.08e-07	5.34e-06	0	0	0	0.9	0.3	0	0	0	0	0	0	0	0	0	0	713.88	275.6	0	76.29	0	1.38	1.04	0
ENSMUSG00000096440.1	Vmn2r-ps20	vomeronasal 2, receptor, pseudogene 20 [Source:MGI Symbol;Acc:MGI:3761375]	4.87	-5.45	1.06	-5.12	3.11e-07	5.38e-06	0	0	0	0	0	0	1.29	1.13	0	0.6	0.47	0	0	0	1.38	4.87	0	4.45	2.54	26.7	34.41	17.67	16.42
ENSMUSG00000056509.6	Gm9999	predicted gene 9999 [Source:MGI Symbol;Acc:MGI:3642801]	7.62	-8.71	1.7	-5.11	3.14e-07	5.45e-06	0	0	0	0	0	0	0	0	0	0	0	0	0	0	5.53	0	95.65	5.09	26.28	0	38.54	0	4.1
ENSMUSG00000028176.7	Lrrc7	leucine rich repeat containing 7 [Source:MGI Symbol;Acc:MGI:2676665]	3.87	-7.1	1.39	-5.11	3.26e-07	5.63e-06	0	0	0	0	0	0	0	0	0.53	0	0	0	0	0	16.14	0.54	17.83	3.18	10.17	0	1.38	12.47	26.68
ENSMUSG00000086363.3	A330102I10Rik	RIKEN cDNA A330102I10 gene [Source:MGI Symbol;Acc:MGI:1925170]	17.36	-6.25	1.22	-5.11	3.27e-07	5.66e-06	0	0	0	0	0	0	0	0	0	0	1959.42	0.84	0	0	11.53	281.22	14.59	665.82	10.17	7.28	24.77	21.82	16.42
ENSMUSG00000062591.5	Tubb4a	tubulin, beta 4A class IVA [Source:MGI Symbol;Acc:MGI:107848]	26.11	9.14	1.79	5.11	3.28e-07	5.67e-06	1212.66	85.46	0	0	56.11	116.49	19.98	0	31.34	0	0	122.94	146.67	8.3	0	0	0	0	0	0	0	0	0
ENSMUSG00000052727.5	Map1b	microtubule-associated protein 1B [Source:MGI Symbol;Acc:MGI:1306778]	21789.4	4.36	0.85	5.11	3.3e-07	5.69e-06	25744.7	16160.1	121620	20608.5	12195.1	91609.9	26827.8	8409.5	22037.4	37183.6	16919	45842	24692.1	17058.9	2201.35	6755.35	29.18	237.09	3377.78	3.64	1613.08	5.2	24.63
ENSMUSG00000026586.12	Prrx1	paired related homeobox 1 [Source:MGI Symbol;Acc:MGI:97712]	10.61	-4.72	0.93	-5.1	3.33e-07	5.74e-06	0	0.33	1.5	2.69	0	0	1.29	5.63	0	0	0	1.67	0	0.49	54.87	3.24	1763.84	13.03	7.63	9.71	11.01	27.02	100.56
ENSMUSG00000029206.9	Nsun7	NOL1/NOP2/Sun domain family, member 7 [Source:MGI Symbol;Acc:MGI:1918168]	5.93	-5.31	1.04	-5.1	3.33e-07	5.74e-06	0	0	0	0.9	0	1.27	0	0	0	0.6	0	0.84	0.98	0.49	2.31	5.95	1.62	2.86	0.85	2.43	53.68	4.16	57.46
ENSMUSG00000034981.9	Parm1	prostate androgen-regulated mucin-like protein 1 [Source:MGI Symbol;Acc:MGI:2443349]	14.49	-6.61	1.3	-5.1	3.35e-07	5.76e-06	0	0	3	0	0	0	0	0	0	1.81	0	0	0	0	88.99	0	50.26	129.99	5.09	1.21	5.51	16.63	30.78
ENSMUSG00000063754.7	Gm10136	predicted pseudogene 10136 [Source:MGI Symbol;Acc:MGI:3704242]	46.69	-4.5	0.88	-5.1	3.37e-07	5.8e-06	8.36	0.67	3	0	0.3	7.6	19.34	1.13	309.15	3.63	1.42	3.35	4.92	1.47	94.53	812.85	16.21	17.48	3.39	26.7	15.14	14.55	3577.12
ENSMUSG00000048489.9	8430408G22Rik	RIKEN cDNA 8430408G22 gene [Source:MGI Symbol;Acc:MGI:1918730]	23.36	-8.95	1.75	-5.1	3.38e-07	5.8e-06	0	0	0	0	0	0	0	0	0	0	0	0.84	0	0	230.56	74.63	14.59	0	127.14	0	89.46	0	0
ENSMUSG00000055652.10	Klhl25	kelch-like 25 [Source:MGI Symbol;Acc:MGI:2668031]	31.43	-9.18	1.8	-5.1	3.38e-07	5.81e-06	0	0	0	0	0	0	0	0	0	0	0	0	0.98	0	0	146.02	217.24	0	12.71	0	334.45	11.43	0
ENSMUSG00000022469.12	Rapgef3	Rap guanine nucleotide exchange factor (GEF) 3 [Source:MGI Symbol;Acc:MGI:2441741]	40.44	-8.41	1.65	-5.1	3.39e-07	5.82e-06	0	0	0	0	0	0	0	0	0	1.81	0.47	0	0	0	194.13	0	0	0.95	16.1	76.47	0	638.04	2.05
ENSMUSG00000035451.6	Foxa1	forkhead box A1 [Source:MGI Symbol;Acc:MGI:1347472]	10090.1	4.41	0.86	5.1	3.43e-07	5.88e-06	2477.27	1918.41	41844.9	4958.21	11273	8287.08	25546.3	50639.5	1119.74	35006.3	11239.2	16836.2	603.4	13942	183.98	253.64	599.83	251.39	1.7	2373.03	2686.63	18.7	12.31
ENSMUSG00000057003.8	Myh4	myosin, heavy polypeptide 4, skeletal muscle [Source:MGI Symbol;Acc:MGI:1339713]	40	-9.6	1.88	-5.1	3.45e-07	5.92e-06	0	0	0	0	0	0	0	0	0	0.6	0	0	0	0	834.61	45.43	9000.76	0.64	0	12.14	0	0	26.68
ENSMUSG00000033439.8	Trmt13	tRNA methyltransferase 13 [Source:MGI Symbol;Acc:MGI:1925219]	17.68	-6.75	1.32	-5.09	3.5e-07	5.99e-06	0	0	0	0	0	0	0.64	0	0	0	0	0	0	91.82	39.19	30.83	12.97	9.22	18.65	13.35	1.38	0	277.06
ENSMUSG00000039304.7	Tnfsf10	tumor necrosis factor (ligand) superfamily, member 10 [Source:MGI Symbol;Acc:MGI:107414]	35	-7.31	1.44	-5.09	3.55e-07	6.07e-06	0	0	4.5	0	0	0	1.29	0	0.53	0	0	0	0	0	136.95	5.95	0	197.68	435.68	15.78	6406.9	5.2	0
ENSMUSG00000082658.1	Fau-ps2	Finkel-Biskis-Reilly murine sarcoma virus (FBR-MuSV) ubiquitously expressed (fox derived), pseudogene 2 [Source:MGI Symbol;Acc:MGI:103018]	14.09	-4.34	0.85	-5.09	3.55e-07	6.07e-06	1.19	0	0	0.9	0.3	0	1.93	2.25	2.66	9.07	0.95	0	0	1.95	4.15	8.11	12.97	17.48	25.43	29.13	33.03	168.34	638.26
ENSMUSG00000026805.10	Barhl1	BarH-like 1 (Drosophila) [Source:MGI Symbol;Acc:MGI:1859288]	4.12	-8.03	1.58	-5.09	3.56e-07	6.08e-06	0	0	0	0	0	0	0	0	0	0	0	0	0	0	0	3.79	4.86	0.64	5.93	53.41	17.89	8.31	0
ENSMUSG00000041859.10	Mcm3	minichromosome maintenance deficient 3 (S. cerevisiae) [Source:MGI Symbol;Acc:MGI:101845]	46.25	-9.15	1.8	-5.09	3.58e-07	6.1e-06	0	0	0	0	0	0	4387.94	0	0	0	0	0	0	0	16.6	106.54	0	0.32	0	0	8.26	2306.92	929.68
ENSMUSG00000031255.10	Sytl4	synaptotagmin-like 4 [Source:MGI Symbol;Acc:MGI:1351606]	62.04	-8.77	1.72	-5.09	3.59e-07	6.12e-06	0	0	0	0	0	0	2.58	0	0	0	0	0	0	0	18.91	0	0	560.3	125.45	0	678.54	2.08	38.99
ENSMUSG00000053545.6	6430503K07Rik	RIKEN cDNA 6430503K07 gene [Source:MGI Symbol;Acc:MGI:1925318]	106.42	10.33	2.03	5.09	3.59e-07	6.12e-06	0	533.43	138	0.9	630.75	0	0	1.13	0	0.6	0	0	323.85	819.03	0	0	0	0	0	0	0	0	0
ENSMUSG00000039059.7	Hrh3	histamine receptor H3 [Source:MGI Symbol;Acc:MGI:2139279]	1307.19	7.37	1.45	5.09	3.6e-07	6.13e-06	0	91.46	2470.47	118.5	2084.59	12313.5	1289.89	73.23	646.45	6.04	1816.08	116.25	7092.15	1866.62	0	0	0	0	0	80.11	0	0	0
ENSMUSG00000068245.10	Phf11d	PHD finger protein 11D [Source:MGI Symbol;Acc:MGI:1277133]	18.19	-8.02	1.58	-5.09	3.6e-07	6.13e-06	0	0	1.5	0	0	0	0	0	0	0	0.47	0	0	0	140.64	68.14	16.21	0	0.85	184.5	0	0	6.16
ENSMUSG00000085665.1	Gm12059	predicted gene 12059 [Source:MGI Symbol;Acc:MGI:3649372]	9.43	-8.02	1.58	-5.09	3.63e-07	6.17e-06	0	0	0	0	0	0	0	0	0	0	0	0.84	0	0	35.51	0.54	87.54	6.04	83.07	1.21	1497.47	0	2.05
ENSMUSG00000078377.4	Gm4294	predicted gene 4294 [Source:MGI Symbol;Acc:MGI:3782472]	62.56	-2.19	0.43	-5.09	3.66e-07	6.22e-06	57.92	12.68	9	17.06	12.6	49.38	24.5	14.65	12.75	35.66	8.54	39.31	42.33	27.84	70.09	104.92	79.44	77.86	65.27	236.7	100.47	188.09	151.87
ENSMUSG00000034255.13	Arhgap27	Rho GTPase activating protein 27 [Source:MGI Symbol;Acc:MGI:1916903]	305.96	-7.5	1.48	-5.09	3.67e-07	6.23e-06	0	0	0	0	0	0	0	0	0	0	0.47	0	41.34	0	376.73	630.05	3.24	708.72	1791.03	1256.31	897.38	147.56	1184.17
ENSMUSG00000064254.6	Ethe1	ethylmalonic encephalopathy 1 [Source:MGI Symbol;Acc:MGI:1913321]	6775.69	-6.68	1.31	-5.08	3.71e-07	6.29e-06	0	838.53	853.49	89.77	0.3	0	0.64	1.13	30.28	0.6	0	0.84	0	0.98	8057.47	5543.38	26729.9	27912.9	33931.2	4931.77	41957.9	2650.88	2308.81
ENSMUSG00000035413.8	Tmem98	transmembrane protein 98 [Source:MGI Symbol;Acc:MGI:1923457]	16.55	-9.51	1.87	-5.08	3.72e-07	6.3e-06	0	0	0	0	0	0	0	0	0	0	0	0	0	0	16.14	78.96	183.19	1.59	0	100.75	0	0	0
ENSMUSG00000044005.9	Gls2	glutaminase 2 (liver, mitochondrial) [Source:MGI Symbol;Acc:MGI:2143539]	12.61	-8.31	1.63	-5.08	3.72e-07	6.3e-06	0	0	0	0	0	0	0	0	0	0	0	0.84	0	0	90.84	7.03	144.28	0	5.93	3.64	0	37.41	0
ENSMUSG00000047875.6	Gpr157	G protein-coupled receptor 157 [Source:MGI Symbol;Acc:MGI:2442046]	2.93	-5.42	1.07	-5.08	3.73e-07	6.32e-06	0	0	0	0	0	0	0.64	0	0	0	0	0.84	0.98	0	13.37	1.08	3.24	12.71	4.24	14.57	1138.24	484.24	12.31
ENSMUSG00000057116.4	AF366264	cDNA sequence AF366264 [Source:MGI Symbol;Acc:MGI:2667157]	21.47	-7.8	1.54	-5.08	3.79e-07	6.41e-06	0	0	0	0	0.6	0	0	0	0.53	0	0	0	0.98	0	1.84	0	14.59	0	431.44	9.71	20.65	13.51	6103.48
ENSMUSG00000019718.4	L3hypdh	L-3-hydroxyproline dehydratase (trans-) [Source:MGI Symbol;Acc:MGI:1914467]	15.04	-7.1	1.4	-5.08	3.83e-07	6.47e-06	0	0	0	0	0	0	0	0	191.23	0	0.95	0	0	0	30.43	0	3.24	4.45	5.93	6.07	2557.25	287.84	4.1
ENSMUSG00000022494.9	Shisa9	shisa family member 9 [Source:MGI Symbol;Acc:MGI:1919805]	1506.23	5.75	1.13	5.08	3.84e-07	6.48e-06	0.6	3550.41	27	3766.01	5190.01	0	305.55	2263.49	6390.71	6.65	8679.28	459.15	1836.77	1820.22	23.06	89.78	4.86	79.77	0	0	141.76	2.08	6.16
ENSMUSG00000089995.1	Gm15716	predicted gene 15716 [Source:MGI Symbol;Acc:MGI:3783158]	8.12	-8.11	1.6	-5.07	3.88e-07	6.54e-06	0	0	0	0	0.3	0	0	0	0	0	0	0	0	0	0	2.16	1.62	3.5	0.85	80.11	71.57	0	26.68
ENSMUSG00000042417.4	Ccno	cyclin O [Source:MGI Symbol;Acc:MGI:2145534]	68	8.74	1.72	5.07	3.92e-07	6.6e-06	0	58.75	4.5	0	0	1.27	4.51	1.13	3760.8	0	1.9	6649.69	1384.96	97.19	0	0.54	0	0.32	0	0	0	0	0
ENSMUSG00000043090.14	Zfp866	zinc finger protein 866 [Source:MGI Symbol;Acc:MGI:3584369]	111.9	-6.99	1.38	-5.07	4e-07	6.73e-06	0	0	0	0	1.8	0	6.45	0	11.69	0	0	0	2.95	0	416.38	327.74	1251.55	4.77	11.02	213.63	1.38	0	324.26
ENSMUSG00000079330.4	Lemd1	LEM domain containing 1 [Source:MGI Symbol;Acc:MGI:1922403]	45.77	-7.02	1.39	-5.07	4.06e-07	6.83e-06	0	0	0	2.69	0	0	0	3.38	0	0	3.32	0	0	0	196.43	53	1.62	244.72	0.85	0	19.27	6.23	521.28
ENSMUSG00000073627.7	C130036L24Rik	RIKEN cDNA C130036L24 gene [Source:MGI Symbol;Acc:MGI:2441877]	23.8	-6.71	1.33	-5.06	4.14e-07	6.96e-06	0	0	0	5.39	0	0	0	0	0	0	0	0	0	0.98	3.23	1.08	11.35	71.51	5.09	406.63	960.69	24.94	14.37
ENSMUSG00000083530.1	Gm13867	predicted gene 13867 [Source:MGI Symbol;Acc:MGI:3650139]	4.55	-5.68	1.12	-5.06	4.15e-07	6.98e-06	0	0	0	0	0	0	0	0	0	0	0.47	1.67	0	0.49	0.46	1.62	3.24	0.64	11.87	18.21	8.26	22.86	34.89
ENSMUSG00000026981.11	Il1rn	interleukin 1 receptor antagonist [Source:MGI Symbol;Acc:MGI:96547]	4312.92	5.38	1.06	5.06	4.17e-07	7e-06	8233.68	3720.99	60	2050.43	14735.8	10873.9	2.58	17852.2	1.06	25800.6	6829.98	1.67	1230.42	6483.83	140.64	252.56	12.97	2.54	1.7	15.78	24.77	249.4	619.79
ENSMUSG00000099856.1	Gm20906	predicted gene, 20906 [Source:MGI Symbol;Acc:MGI:5434262]	4.23	-8.04	1.59	-5.06	4.18e-07	7e-06	0	0	0	0	0	0	0	0	0	0	0	0	0	0	0.46	0.54	0	5.4	17.8	412.7	20.65	9.35	43.1
ENSMUSG00000011267.7	Zfp296	zinc finger protein 296 [Source:MGI Symbol;Acc:MGI:1926956]	143.86	-8.82	1.74	-5.06	4.21e-07	7.05e-06	0	0	0	0	0	0	305.55	0	0	0	0	0	0	0	520.6	54.08	34.04	5.09	1.7	2681.34	0	5276.81	0
ENSMUSG00000071350.8	Setdb2	SET domain, bifurcated 2 [Source:MGI Symbol;Acc:MGI:2685139]	17.39	-5.84	1.16	-5.06	4.25e-07	7.12e-06	0	3	0	0	0	0	3.87	1.13	0.53	0	0	0	0	0	33.2	28.12	3.24	42.27	5.09	171.15	94.97	13.51	0
ENSMUSG00000086146.1	Gm15729	predicted gene 15729 [Source:MGI Symbol;Acc:MGI:3783172]	5.77	-8.39	1.66	-5.06	4.27e-07	7.14e-06	0	0	0	0	0	0	0	0	0	0	0	0	0	0	8.3	0	0	7.31	5.09	32.77	0	9.35	69.78
ENSMUSG00000022441.13	Efcab6	EF-hand calcium binding domain 6 [Source:MGI Symbol;Acc:MGI:1924877]	7.39	-7.15	1.42	-5.05	4.31e-07	7.2e-06	0	0	0	0	0	0	0	0	0	1.21	0	0	0	0	0.46	3.24	0	4.45	1.7	24.28	8.26	13.51	112.88
ENSMUSG00000022177.8	Haus4	HAUS augmin-like complex, subunit 4 [Source:MGI Symbol;Acc:MGI:1261794]	11.26	-6.17	1.22	-5.05	4.34e-07	7.24e-06	0	0	0	0	2.1	0	0.64	0	0	0.6	0.47	0	0	0	4.61	0.54	197.78	2.22	11.87	8.5	23.4	6.23	550.01
ENSMUSG00000048490.9	Nrip1	nuclear receptor interacting protein 1 [Source:MGI Symbol;Acc:MGI:1315213]	6493.79	4.97	0.98	5.05	4.45e-07	7.43e-06	4922.29	7143.56	7723.4	7969.22	950.32	1.27	5646.24	2414.46	1067.15	49.57	224.52	41992.3	33084.6	33450.2	459.73	1231.98	648.47	160.5	29.67	53.41	119.74	12.47	2.05
ENSMUSG00000075224.4	Lrrc55	leucine rich repeat containing 55 [Source:MGI Symbol;Acc:MGI:2685197]	2.98	-7.65	1.52	-5.05	4.46e-07	7.45e-06	0	0	0	0	0	0	0	0	0	0	0	0	0	0	3.69	1.62	0	0	13.56	19.42	9.63	14.55	6.16
ENSMUSG00000058806.10	Col13a1	collagen, type XIII, alpha 1 [Source:MGI Symbol;Acc:MGI:1277201]	8.35	-5.65	1.12	-5.05	4.49e-07	7.49e-06	0	0	0	0	0.3	0	1.29	0	0	1.81	0	0.84	0	0.49	5.53	0	3.24	3.5	12.71	127.45	12.39	2.08	20.52
ENSMUSG00000032343.11	Impg1	interphotoreceptor matrix proteoglycan 1 [Source:MGI Symbol;Acc:MGI:1926876]	7.51	-6.36	1.26	-5.05	4.5e-07	7.5e-06	0	0	0	0	0	0	0	1.13	0.53	0	0.95	0	0	0	0	15.68	4.86	0.32	84.76	1.21	5.51	27.02	30.78
ENSMUSG00000047045.13	Tmem164	transmembrane protein 164 [Source:MGI Symbol;Acc:MGI:2148020]	2326.6	5.09	1.01	5.04	4.55e-07	7.57e-06	0.6	5518.23	3	1657.23	9628.95	548.25	6.45	4057.16	8281.74	9788.41	7048.8	706.7	972.53	4404.77	428.37	34.07	30.8	215.48	99.17	4.86	33.03	0	43.1
ENSMUSG00000052062.10	Pard3b	par-3 family cell polarity regulator beta [Source:MGI Symbol;Acc:MGI:1919301]	17.82	-5.73	1.14	-5.04	4.66e-07	7.75e-06	0	218.98	0	0.9	0	1.27	0	0	0	1.21	0	0	0	0	234.24	13.52	19.45	9.53	73.74	2.43	5.51	8875.39	36.94
ENSMUSG00000016458.9	Wt1	Wilms tumor 1 homolog [Source:MGI Symbol;Acc:MGI:98968]	21.03	-6.04	1.2	-5.04	4.75e-07	7.89e-06	0	0	0	0	0	0	0	3.38	0	0	3.32	0	0	2.44	0.92	2.7	47.01	9.53	8.48	37.63	17.89	42.61	307.84
ENSMUSG00000064341.1	mt-Nd1	mitochondrially encoded NADH dehydrogenase 1 [Source:MGI Symbol;Acc:MGI:101787]	284935	-3.14	0.62	-5.04	4.75e-07	7.89e-06	38514.4	2996.96	43904.4	93623.3	35730.6	89912	214988	174160	66058.4	15205.2	68081.5	63735.4	13915.6	39297.1	48482.2	73709	1.02016e+06	403623	248018	976698	770365	763074	1.28925e+06
ENSMUSG00000034457.6	Eda2r	ectodysplasin A2 receptor [Source:MGI Symbol;Acc:MGI:2442860]	5.43	-6.62	1.32	-5.04	4.77e-07	7.91e-06	0	0	0	0.9	0	0	0	0	0	0	0	0	0.98	0	2.31	1.62	0	30.51	2.54	61.91	1.38	18.7	4.1
ENSMUSG00000053675.8	Tgm5	transglutaminase 5 [Source:MGI Symbol;Acc:MGI:1921426]	701.18	-7.37	1.46	-5.04	4.77e-07	7.91e-06	0	9.35	0	0	0	0	0	0	80.21	0	0	0	11.81	3.91	1407.77	95.18	150.77	179.56	240.72	8440.94	1.38	4934.93	570.53
ENSMUSG00000031543.14	Ank1	ankyrin 1, erythroid [Source:MGI Symbol;Acc:MGI:88024]	8.12	-6.02	1.2	-5.03	4.79e-07	7.94e-06	0	0	0	0	0	0	0.64	0	0	0	1.42	0.84	0	0.49	14.29	0	9.73	82.63	9.32	20.64	42.67	0	4.1
ENSMUSG00000063767.2	S100a7a	S100 calcium binding protein A7A [Source:MGI Symbol;Acc:MGI:2687194]	7.39	-8.66	1.72	-5.03	4.81e-07	7.95e-06	0	0	0	0	0	0	0	0	0	0	0	0	0	0	47.96	2.7	742.5	3.5	101.71	12.14	0	0	2.05
ENSMUSG00000098154.1	Gm5787	predicted gene 5787 [Source:MGI Symbol;Acc:MGI:3811197]	6.77	-5.51	1.09	-5.03	4.81e-07	7.95e-06	0	0	0	0.9	0	0	1.29	2.25	0	0	0.47	0	0	0	0.92	1.08	37.29	1.27	5.93	27.92	66.06	4.16	6.16
ENSMUSG00000002885.10	Adgre5	adhesion G protein-coupled receptor E5 [Source:MGI Symbol;Acc:MGI:1347095]	26.18	-6.25	1.24	-5.03	4.89e-07	8.08e-06	0	0	1.5	0	0	0	7.74	0	0	0.6	0	0	0	0	59.02	7.03	1.62	4.77	369.56	13.35	23.4	45.72	67.73
ENSMUSG00000020808.3	Fam64a	family with sequence similarity 64, member A [Source:MGI Symbol;Acc:MGI:1924434]	16.2	-8.04	1.6	-5.03	4.93e-07	8.13e-06	0	0	0	0	0	0	0.64	0	0	0.6	0	0	0	0	140.64	2.7	147.53	0.32	0	7.28	72.95	0	0
ENSMUSG00000097755.1	2010110K18Rik	RIKEN cDNA 2010110K18 gene [Source:MGI Symbol;Acc:MGI:1922951]	4.79	-6.5	1.29	-5.02	5.05e-07	8.32e-06	0	0	1.5	0	0	0	0	0	0	0.6	0	0	0	0	1.38	1.62	0	3.18	7.63	29.13	9.63	2.08	53.36
ENSMUSG00000102997.1	Gm17244	predicted gene, 17244 [Source:MGI Symbol;Acc:MGI:4936878]	4.14	-5.57	1.11	-5.02	5.06e-07	8.34e-06	0	0	0	0	0	0	0	0	1.59	0	0	0	0.98	0	1.84	7.03	34.04	0.64	9.32	9.71	16.52	11.43	2.05
ENSMUSG00000029135.9	Fosl2	fos-like antigen 2 [Source:MGI Symbol;Acc:MGI:102858]	7066.56	3.83	0.76	5.02	5.1e-07	8.4e-06	3092.85	5639.4	44826.9	9661.46	10553.5	11948.8	85.73	17888.2	14925.8	28744.4	2694.21	383.88	1590.69	3779.63	532.58	330.98	11.35	369.62	396.69	2731.1	505.12	1150.34	687.51
ENSMUSG00000097863.1	1010001B22Rik	RIKEN cDNA 1010001B22 gene [Source:MGI Symbol;Acc:MGI:1922653]	47.68	-10.49	2.09	-5.02	5.14e-07	8.47e-06	0	0	0	0	0	0	0	0	0	0	0	0	0	0	6.92	0	445.82	439.54	204.28	0	0	0	0
ENSMUSG00000032902.1	Slc16a1	solute carrier family 16 (monocarboxylic acid transporters), member 1 [Source:MGI Symbol;Acc:MGI:106013]	7.51	-6.25	1.24	-5.02	5.15e-07	8.47e-06	0	0.33	0	2.69	0	0	0	0	0	0	0	0	0	0	20.75	0	6.48	1.59	11.87	18.21	61.94	46.76	1013.83
ENSMUSG00000040649.11	Rimklb	ribosomal modification protein rimK-like family member B [Source:MGI Symbol;Acc:MGI:1918325]	2.95	-5.98	1.19	-5.02	5.17e-07	8.49e-06	0	0	0	0	0	0	0	1.13	0	0	0	0	0	0.49	2.31	2.16	9.73	2.54	1.7	3.64	2.75	31.17	10.26
ENSMUSG00000062064.6	Slc2a7	solute carrier family 2 (facilitated glucose transporter), member 7 [Source:MGI Symbol;Acc:MGI:3650865]	8.46	-8.8	1.75	-5.02	5.17e-07	8.49e-06	0	0	0	0	0	0	0	0	0	0	0	0	0	0	0	0	1.62	10.81	0	13.35	4.13	119.5	45.15
ENSMUSG00000068674.2	Gm10247	predicted gene 10247 [Source:MGI Symbol;Acc:MGI:3641838]	8.13	-3.41	0.68	-5.02	5.18e-07	8.5e-06	1.79	1.34	6	3.59	0	2.53	0	0	0.53	0	1.42	4.18	0	2.93	11.07	13.52	19.45	6.67	7.63	25.49	17.89	30.14	30.78
ENSMUSG00000040345.9	Arhgap9	Rho GTPase activating protein 9 [Source:MGI Symbol;Acc:MGI:2143764]	4.01	-7.99	1.59	-5.02	5.24e-07	8.58e-06	0	0	0	0	0	0	0	0	0	0	0	0	0	0	7.38	63.28	3.24	1.59	0	3.64	2.75	0	10.26
ENSMUSG00000056938.12	Acbd4	acyl-Coenzyme A binding domain containing 4 [Source:MGI Symbol;Acc:MGI:1914381]	2332.45	-7.36	1.47	-5.02	5.28e-07	8.65e-06	0.6	139.87	0	0	0	0	0	0	31.87	1.21	0	0	179.15	0	1850.9	2559.69	1128.34	13990.1	5638.39	12784	15126.1	56.11	160.08
ENSMUSG00000086049.1	Gm12735	predicted gene 12735 [Source:MGI Symbol;Acc:MGI:3650816]	79.83	-4.84	0.96	-5.01	5.31e-07	8.69e-06	0	0.33	3	0	0	0	22.56	18.03	1.06	22.37	3.32	7.53	3.94	4.4	15.22	10.28	56.74	32.42	146.64	1102.15	60.56	105.99	219.59
ENSMUSG00000024924.10	Vldlr	very low density lipoprotein receptor [Source:MGI Symbol;Acc:MGI:98935]	26.61	-6.19	1.23	-5.01	5.34e-07	8.74e-06	0	0	3	5.39	0	0	0.64	0	0	0.6	0.47	0	0.98	0	3.69	484.57	43.77	3.81	1.7	765.92	26.15	0	34.89
ENSMUSG00000019936.6	Epyc	epiphycan [Source:MGI Symbol;Acc:MGI:107942]	4.69	-7.4	1.48	-5.01	5.38e-07	8.79e-06	0	0.33	0	0	0	0	0	0	0	0	0	0	0	0	3.23	4.33	30.8	0.64	0.85	6.07	0	2.08	59.52
ENSMUSG00000028040.7	Efna4	ephrin A4 [Source:MGI Symbol;Acc:MGI:106643]	24.49	-6.68	1.33	-5.01	5.38e-07	8.79e-06	0	0	0	0	0	1529.53	0	0	0	0	0	0	0	0	57.18	25.96	1.62	111.55	68.66	245.19	1.38	7.27	36.94
ENSMUSG00000044468.10	Fam46c	family with sequence similarity 46, member C [Source:MGI Symbol;Acc:MGI:1921895]	89.44	-6.6	1.32	-5.01	5.44e-07	8.88e-06	0	0	0	0	19.2	0	0	0	0	0	5.22	0	0	0	611.9	606.26	22.7	147.47	104.26	64.33	257.38	76.9	141.61
ENSMUSG00000031097.10	Tnni2	troponin I, skeletal, fast 2 [Source:MGI Symbol;Acc:MGI:105070]	63.01	-10.72	2.14	-5.01	5.54e-07	9.03e-06	0	0	0	0	0	0	0	0	0	0	0	0	0	0	119.43	1295.26	10758.1	0	0	8.5	26.15	0	0
ENSMUSG00000073414.4	G6b	immunoreceptor tyrosine-based inhibitory motif (ITIM) containing platelet receptor [Source:MGI Symbol;Acc:MGI:2146995]	102.91	-10.26	2.05	-5.01	5.55e-07	9.05e-06	0	0	0	0	0	0	0	0	0	0	0	0.84	0	0	0	0	1.62	38.46	549.26	6725.8	1776.86	0	0
ENSMUSG00000022123.8	Scel	sciellin [Source:MGI Symbol;Acc:MGI:1891228]	36.48	-7.38	1.48	-5.01	5.56e-07	9.05e-06	0	0.67	0	0.9	0	0	0	0	0	3.63	0	0	0	0	598.06	2.16	102.13	3.81	0	0	118.37	5.2	4.1
ENSMUSG00000021361.6	Tmem14c	transmembrane protein 14C [Source:MGI Symbol;Acc:MGI:1913404]	8180.15	2.81	0.56	5.01	5.58e-07	9.07e-06	6500.96	5315.27	37831	9079.73	5405.16	25819.7	9619.68	5778.72	12877.6	23674	11500.2	4865.79	7036.04	7258.42	1262.06	1082.72	870.57	2095.66	2882.77	3181.43	2506.33	20.78	1678.76
ENSMUSG00000002057.4	Foxn1	forkhead box N1 [Source:MGI Symbol;Acc:MGI:102949]	17.22	-8.71	1.74	-5	5.67e-07	9.23e-06	0	0	0	0	0	0	0	0	0	0.6	0	0	0	0	300.64	0	45.39	0	5.09	41.27	701.94	1.04	2.05
ENSMUSG00000090440.1	Gm9732	predicted gene 9732 [Source:MGI Symbol;Acc:MGI:3796514]	8.41	-5.61	1.12	-5	5.69e-07	9.25e-06	0	0	0	0	0	0	0	4.51	0.53	0	0	0	0.98	0	1.38	11.36	4.86	4.13	47.47	26.7	81.2	2.08	8.21
ENSMUSG00000028706.10	Nsun4	NOL1/NOP2/Sun domain family, member 4 [Source:MGI Symbol;Acc:MGI:1919431]	382.87	-6.54	1.31	-5	5.73e-07	9.31e-06	0.6	0.33	0	0	0.9	3.8	0	1.13	0	0	0	0.84	27.56	3665.35	945.28	56.79	6.48	13.35	1171.42	91.04	6303.67	16918.4	26.68
ENSMUSG00000102070.1	Gm28661	predicted gene 28661 [Source:MGI Symbol;Acc:MGI:5579367]	7433.4	-2.98	0.6	-5	5.77e-07	9.36e-06	1307	167.57	1570.48	6140.53	895.41	2827.36	3569.27	4238.55	1493.7	2028.04	1639.97	1312.21	196.87	332.59	2345.22	3913.35	11690.3	15745.7	7164.96	23156.1	18835.3	24355.6	36042.1
ENSMUSG00000080242.5	Gm15487	predicted gene 15487 [Source:MGI Symbol;Acc:MGI:3709610]	7.83	3.54	0.71	5	5.84e-07	9.47e-06	1.19	14.02	21	27.83	3.6	3.8	9.67	22.53	11.69	7.86	23.73	3.35	6.89	13.19	0.46	0.54	1.62	0.95	0	2.43	2.75	1.04	0
ENSMUSG00000023132.7	Gzma	granzyme A [Source:MGI Symbol;Acc:MGI:109266]	2800.24	6.06	1.21	5	5.88e-07	9.51e-06	5471.6	17986.1	9	3.59	8525.29	2408.25	948.24	10561.5	498.25	9852.49	0.47	5595.91	471.5	1571.63	118.97	0	111.86	1.59	0	229.41	39.91	0	0
ENSMUSG00000034520.10	Gjc1	gap junction protein, gamma 1 [Source:MGI Symbol;Acc:MGI:95718]	19.38	-5.65	1.13	-4.99	5.91e-07	9.57e-06	0	0	0	0	0	0	8.38	0	0	1.81	0	0	0	0.98	3.69	17.31	51.88	24.79	7.63	77.68	22.02	50.92	178.55
ENSMUSG00000029712.10	Actl6b	actin-like 6B [Source:MGI Symbol;Acc:MGI:1933548]	113.11	6.11	1.22	4.99	6e-07	9.69e-06	0	352.17	0	78.1	58.51	21.52	525.37	0	48.34	703.62	23.73	0	146.67	623.67	2.31	0	4.86	0.32	0	8.5	2.75	1.04	0
ENSMUSG00000078668.3	Gm11595	predicted gene 11595 [Source:MGI Symbol;Acc:MGI:3652308]	8.35	-8.77	1.76	-4.99	6e-07	9.69e-06	0	0	0	0	0	0	0	0	0	0	0	0	0	0	0	5.41	30.8	0.95	0	126.24	0	2.08	26.68
ENSMUSG00000083384.1	Gm12813	predicted gene 12813 [Source:MGI Symbol;Acc:MGI:3650999]	6.92	-5.53	1.11	-4.99	6e-07	9.69e-06	0.6	0	0	0	0	0	0	0	0	0	3.32	0	0	0	1.84	3.24	3.24	11.12	10.17	44.91	30.28	9.35	41.05
ENSMUSG00000021098.10	4930447C04Rik	RIKEN cDNA 4930447C04 gene [Source:MGI Symbol;Acc:MGI:1923051]	7.69	-3.9	0.78	-4.99	6.11e-07	9.86e-06	0	0.33	1.5	0.9	0.3	1.27	3.22	0	0	0	0.47	3.35	4.92	0.49	9.22	4.87	24.32	11.12	10.17	7.28	67.44	3.12	22.58
ENSMUSG00000080893.1	Gm15920	predicted gene 15920 [Source:MGI Symbol;Acc:MGI:3801934]	55.08	-4.43	0.89	-4.99	6.12e-07	9.86e-06	32.84	2.34	1.5	7.18	1.5	5.06	1.93	0	5.84	1.81	0	0	9.84	9.28	2.77	3.24	16.21	135.71	177.15	63.12	224.34	54.04	511.02
ENSMUSG00000045664.4	Cdc42ep2	CDC42 effector protein (Rho GTPase binding) 2 [Source:MGI Symbol;Acc:MGI:1929744]	47.76	-10.46	2.1	-4.98	6.29e-07	1.01e-05	0	0	0	0	0	0	0	0	0	0	0	0	0	0	8.76	346.66	4075.63	708.09	0	0	0	0	34.89
ENSMUSG00000040124.5	Gorab	golgin, RAB6-interacting [Source:MGI Symbol;Acc:MGI:2138271]	32.4	-6.4	1.29	-4.98	6.38e-07	1.03e-05	0	2384.08	1.5	0	0	0	1.93	0	0.53	3.02	0	0	0	0.49	355.06	338.55	3479.04	8.26	3.39	7.28	20.65	0	0
ENSMUSG00000038725.7	Pkhd1l1	polycystic kidney and hepatic disease 1-like 1 [Source:MGI Symbol;Acc:MGI:2183153]	3.95	-5.48	1.1	-4.97	6.59e-07	1.06e-05	0	0	0	0	0	0	1.29	0	0	1.21	0	0	0	0	2.31	9.19	8.11	2.54	0.85	4.86	23.4	4.16	32.84
ENSMUSG00000037458.10	Azin1	antizyme inhibitor 1 [Source:MGI Symbol;Acc:MGI:1859169]	6365.58	4.74	0.95	4.97	6.6e-07	1.06e-05	9864.89	1361.28	67509.6	3945.56	10672	2.53	45.77	8834.26	9910.89	2.42	19854.4	4155.74	4059.41	3053.89	677.83	1293.63	502.56	75	97.48	239.12	57.81	32.21	160.08
ENSMUSG00000097855.3	A930007I19Rik	RIKEN cDNA A930007I19 gene [Source:MGI Symbol;Acc:MGI:1925029]	4.66	-6.66	1.34	-4.97	6.61e-07	1.06e-05	0	0	0	0.9	0.3	0	0	0	0	0	0	0	0	0	0	1.08	43.77	3.5	554.35	16.99	13.76	23.9	2.05
ENSMUSG00000034714.9	Ttyh2	tweety homolog 2 (Drosophila) [Source:MGI Symbol;Acc:MGI:2157091]	8.52	-6.08	1.22	-4.97	6.62e-07	1.06e-05	0	0	0	0	0	3.8	0	0	0	0	0	0.84	0	0	4.15	827.99	0	11.12	106.8	14.57	9.63	23.9	18.47
ENSMUSG00000045498.1	Pcdhb3	protocadherin beta 3 [Source:MGI Symbol;Acc:MGI:2136737]	508.76	8.74	1.76	4.97	6.74e-07	1.08e-05	0	0.33	0	0.9	128.43	0	0.64	6.76	2735.08	0	2747.37	302.75	2047.42	3723.47	0	0	0	0	0	0	8.26	0	0
ENSMUSG00000042808.7	Gpx2	glutathione peroxidase 2 [Source:MGI Symbol;Acc:MGI:106609]	4247.64	-5.56	1.12	-4.97	6.78e-07	1.09e-05	47.77	0.67	0	1.8	48.61	98.76	843.81	1.13	995.44	0	0.47	0.84	105.32	552.85	13501.4	5020.41	17520	1124.42	1915.63	18030.2	3769.82	10439.3	23677.2
ENSMUSG00000056004.12	9330182L06Rik	RIKEN cDNA 9330182L06 gene [Source:MGI Symbol;Acc:MGI:2443264]	468.74	7.06	1.42	4.97	6.81e-07	1.09e-05	0	468	3	3897.98	529.92	1.27	19947.2	1.13	5621.55	0	0	30.11	145.68	0.49	0	2.16	11.35	3.5	0	7.28	4.13	8.31	0
ENSMUSG00000078588.6	Ccdc24	coiled-coil domain containing 24 [Source:MGI Symbol;Acc:MGI:2685874]	9.64	-8.92	1.8	-4.97	6.83e-07	1.09e-05	0	0	0	0	0	0	0	0	0	0	0	0	0	0	0.46	173.06	1172.11	0	11.87	1.21	0	10.39	24.63
ENSMUSG00000074415.6	2610203C20Rik	RIKEN cDNA 2610203C20 gene [Source:MGI Symbol;Acc:MGI:1917705]	28.56	-6.88	1.39	-4.97	6.84e-07	1.09e-05	0	1	0	0	0.3	0	0	0	0	0	3184.54	0.84	0	0	2.31	464.02	0	1.91	128.84	35.2	0	16.63	1633.61
ENSMUSG00000082229.1	Nap1l2	nucleosome assembly protein 1-like 2 [Source:MGI Symbol;Acc:MGI:106654]	9.65	-8.27	1.66	-4.97	6.86e-07	1.1e-05	0	0.33	0	0	0	0	0	0	0	0	0	0	0	0	119.89	0.54	3.24	72.46	16.95	8.5	0	0	0
ENSMUSG00000026610.9	Esrrg	estrogen-related receptor gamma [Source:MGI Symbol;Acc:MGI:1347056]	29.56	-5.56	1.12	-4.96	6.88e-07	1.1e-05	0	0	0	2.69	1.2	0	32.23	0	0	3.02	0.47	3.35	0	0	25.82	1.62	400.43	49.9	62.72	1.21	8399.85	2.08	110.82
ENSMUSG00000084493.1	Gm22106	predicted gene, 22106 [Source:MGI Symbol;Acc:MGI:5451883]	4.52	-8.1	1.63	-4.96	6.88e-07	1.1e-05	0	0	0	0	0	0	0	0	0	0	0	0	0	0	4.15	1.62	0	16.84	28.82	0	0	13.51	38.99
ENSMUSG00000019998.5	Stx7	syntaxin 7 [Source:MGI Symbol;Acc:MGI:1858210]	6740.47	4.49	0.9	4.96	6.9e-07	1.1e-05	13092.1	19375.7	12	15632.3	12007.9	16819.8	30444.8	2423.48	24055.9	41.1	12074.1	32.62	1422.37	3592.58	1032.89	1504.55	226.96	127.13	712.85	60.69	89.46	5.2	244.22
ENSMUSG00000030413.6	Pglyrp1	peptidoglycan recognition protein 1 [Source:MGI Symbol;Acc:MGI:1345092]	6.02	-7.51	1.51	-4.96	6.98e-07	1.11e-05	0	0	1.5	0	0	0	0	0	0	0	0	0	0	0	15.68	0	17.83	73.73	0.85	423.62	6.88	20.78	0
ENSMUSG00000097396.1	Gm26556	predicted gene, 26556 [Source:MGI Symbol;Acc:MGI:5477050]	5.81	-8.37	1.69	-4.96	7e-07	1.11e-05	0	0	0	0	0	0	0	0	0	0	0	0	0	0	0.92	3.79	0	7.31	0	20.64	0	29.1	71.83
ENSMUSG00000091460.2	Gm7808	predicted pseudogene 7808 [Source:MGI Symbol;Acc:MGI:3643360]	21.59	-2.67	0.54	-4.96	7.03e-07	1.12e-05	9.55	4.67	4.5	2.69	1.8	10.13	19.34	1.13	1.06	5.44	2.37	20.07	8.86	4.88	27.67	20.55	82.68	27.97	17.8	64.33	66.06	47.8	45.15
ENSMUSG00000079260.2	Tmppe	transmembrane protein with metallophosphoesterase domain [Source:MGI Symbol;Acc:MGI:5317335]	15.68	-4.12	0.83	-4.96	7.04e-07	1.12e-05	0	0.33	1.5	0	0	6.33	3.22	0	0.53	0.6	0.95	2723.94	0.98	3.42	303.87	101.13	30.8	7.95	61.88	2.43	50.92	40.53	24.63
ENSMUSG00000070868.7	Skint3	selection and upkeep of intraepithelial T cells 3 [Source:MGI Symbol;Acc:MGI:3045331]	4.21	-7.15	1.44	-4.96	7.06e-07	1.12e-05	0	0	0	0	0	0	0	0	0	0.6	0	0	0	0	0	1.62	6.48	11.12	11.87	9.71	13.76	41.57	0
ENSMUSG00000087336.1	Gm15860	predicted gene 15860 [Source:MGI Symbol;Acc:MGI:3801778]	23.56	-9.09	1.83	-4.96	7.06e-07	1.12e-05	0	0	0	0	0	0	0	0	0	0	0	0	0	0.49	0.46	82.75	0	295.88	0	0	0	8.31	153.92
ENSMUSG00000006262.11	Mob1b	MOB kinase activator 1B [Source:MGI Symbol;Acc:MGI:1915723]	1843.85	5.18	1.05	4.96	7.1e-07	1.13e-05	0	1269.48	1720.48	0.9	998.33	0	2764.14	9354.78	8304.58	8917.35	1891.55	2791.68	3068.18	674.95	21.21	169.28	340.45	19.7	7.63	23.06	52.3	4.16	14.37
ENSMUSG00000029136.7	Rbks	ribokinase [Source:MGI Symbol;Acc:MGI:1918586]	215.6	-8.66	1.75	-4.96	7.13e-07	1.13e-05	0	0	0	0	8.4	1.27	0	0	0	0	0	0	0	0	1.84	241.75	1457.44	602.89	463.65	0	2181.51	0	0
ENSMUSG00000045877.2	4933415A04Rik	RIKEN cDNA 4933415A04 gene [Source:MGI Symbol;Acc:MGI:1922977]	12.91	-8.39	1.69	-4.96	7.14e-07	1.13e-05	0.6	0	0	0	0	0	0	0	0	0	0	0	0	0	0	133.04	1.62	1.59	0	8.5	139.01	12.47	0
ENSMUSG00000037868.11	Egr2	early growth response 2 [Source:MGI Symbol;Acc:MGI:95296]	1563.07	7.27	1.47	4.96	7.15e-07	1.13e-05	1.19	1674.06	0	13910.5	3246.76	12112.2	0	1.13	0	2.42	2104.2	353.77	2443.13	0	58.1	0	0	2.54	2.54	1.21	19.27	13.51	4.1
ENSMUSG00000035606.8	Ky	kyphoscoliosis peptidase [Source:MGI Symbol;Acc:MGI:96709]	6.18	-7.56	1.53	-4.96	7.16e-07	1.13e-05	0	0	0	0	0	0	0.64	0	0	0	0	0	0	0	0.46	7.03	6.48	1.91	11.87	52.19	0	0	61.57
ENSMUSG00000013611.10	Snx31	sorting nexin 31 [Source:MGI Symbol;Acc:MGI:1913946]	7.25	-6.11	1.23	-4.96	7.17e-07	1.13e-05	0	0	0	0	0	0	0.64	0	0	0.6	0	0	0	1.47	0	3.79	3.24	0.95	84.76	15.78	23.4	30.14	2.05
ENSMUSG00000072663.7	Spef2	sperm flagellar 2 [Source:MGI Symbol;Acc:MGI:2443727]	138.32	-6.95	1.4	-4.96	7.18e-07	1.13e-05	0	0	0	0	0	21.52	0	5.63	0	1.81	0.95	0	0	0	2.31	4.33	2467.43	279.04	8.48	25.49	19.27	22.86	322.21
ENSMUSG00000032298.9	Neil1	nei endonuclease VIII-like 1 (E. coli) [Source:MGI Symbol;Acc:MGI:1920024]	977.34	-7.08	1.43	-4.95	7.33e-07	1.16e-05	0	0	0	0.9	0	0	0.64	0	0	0	0.47	10.87	164.38	8.3	5856.58	1938.83	904.62	2482.44	1533.35	940.71	2181.51	6455.21	0
ENSMUSG00000056073.10	Grik2	glutamate receptor, ionotropic, kainate 2 (beta 2) [Source:MGI Symbol;Acc:MGI:95815]	13.97	-4.83	0.98	-4.95	7.33e-07	1.16e-05	0	0.33	1.5	0	0.3	1.27	0	1.13	2.66	0	2.85	1.67	0	3.42	6.46	3.24	3.24	5.72	250.05	6.07	879.49	13.51	16.42
ENSMUSG00000092626.1	9130230N09Rik	RIKEN cDNA 9130230N09 gene [Source:MGI Symbol;Acc:MGI:1924921]	46.48	-7.34	1.48	-4.95	7.38e-07	1.16e-05	0	0.33	0	0	0	0	0	0	6.37	0	0	0	0	0	254.99	75.71	528.5	93.12	35.6	0	70.19	4.16	0
ENSMUSG00000040985.9	Sun3	Sad1 and UNC84 domain containing 3 [Source:MGI Symbol;Acc:MGI:3041199]	19.07	-9.6	1.94	-4.95	7.41e-07	1.17e-05	0	0	0	0	0	0	0	0	0	0	0	0	0	0	38.27	0	0	285.08	111.89	0	1.38	0	2.05
ENSMUSG00000061816.11	Myl1	myosin, light polypeptide 1 [Source:MGI Symbol;Acc:MGI:97269]	136.28	-8.05	1.63	-4.95	7.46e-07	1.17e-05	0	0	0	0	0	0	10.96	0	0	0	0	0	0	0	274.82	61.65	52253.7	7.95	0.85	8.5	2756.82	7.27	4.1
ENSMUSG00000078952.5	Lincenc1	long intergenic non-coding RNA, embryonic stem cells expressed 1 [Source:MGI Symbol;Acc:MGI:3780541]	3.02	-7.64	1.54	-4.95	7.48e-07	1.18e-05	0	0	0	0	0	0	0	0	0	0	0	0	0	0	6.46	8.65	9.73	0.64	1.7	33.99	0	0	8.21
ENSMUSG00000100131.1	Gm28439	predicted gene 28439 [Source:MGI Symbol;Acc:MGI:5579145]	512.12	-3.4	0.69	-4.94	7.62e-07	1.2e-05	13.14	2.34	171	59.25	53.11	398.84	268.16	184.77	94.02	47.15	95.41	54.36	6.89	22.47	119.89	171.44	1308.29	1064.36	620.46	1687.22	2360.44	1225.16	1750.59
ENSMUSG00000063063.8	Ctnna2	catenin (cadherin associated protein), alpha 2 [Source:MGI Symbol;Acc:MGI:88275]	20.11	-5.83	1.18	-4.94	7.65e-07	1.2e-05	0	0.33	1.5	0	0	0	3.87	1.13	0	0	0	3.35	0	0.49	0.92	2.7	35.67	315.59	53.4	9.71	0	3.12	30.78
ENSMUSG00000023191.5	P3h3	prolyl 3-hydroxylase 3 [Source:MGI Symbol;Acc:MGI:1315208]	267.51	-6.52	1.32	-4.94	7.73e-07	1.21e-05	0	8.01	0	0.9	21	0	3.22	2.25	0	0	41.77	0	1.97	0	169.23	2.16	363.14	1051.64	612.83	0	741.85	1.04	3131.78
ENSMUSG00000093738.2	AI606473	expressed sequence AI606473 [Source:MGI Symbol;Acc:MGI:2139767]	3.27	-6.83	1.38	-4.94	7.73e-07	1.21e-05	0	0	0	0.9	0	0	0	0	0	0	0	0	0	0	2.77	1.08	14.59	5.72	0.85	0	15.14	25.98	8.21
ENSMUSG00000097462.3	9530026P05Rik	RIKEN cDNA 9530026P05 gene [Source:MGI Symbol;Acc:MGI:1924659]	13.21	-6.48	1.31	-4.94	7.78e-07	1.22e-05	0	0.67	0	0	0	0	2.58	0	0.53	0	0	0	0	0	0	1.62	4.86	1.59	0.85	25.49	207.83	18.7	38.99
ENSMUSG00000081049.1	Rps24-ps3	ribosomal protein S24, pseudogene 3 [Source:MGI Symbol;Acc:MGI:3644407]	32.85	-2.13	0.43	-4.94	7.87e-07	1.23e-05	26.27	7.01	133.5	37.71	6	12.66	5.16	25.91	10.09	6.04	8.54	10.04	5.91	8.3	52.11	52.46	69.71	55.94	61.03	70.4	90.84	70.66	32.84
ENSMUSG00000022056.8	Adam7	a disintegrin and metallopeptidase domain 7 [Source:MGI Symbol;Acc:MGI:107247]	20.79	-8.3	1.68	-4.94	7.93e-07	1.24e-05	0	0	0	0	0	0	0	0	0	1.21	0	0	0	0	0	4.33	0	3.81	0	50.98	371.61	9.35	36.94
ENSMUSG00000053199.9	Arhgap20	Rho GTPase activating protein 20 [Source:MGI Symbol;Acc:MGI:2445175]	21.75	-4.77	0.97	-4.94	7.98e-07	1.25e-05	0	0	3	0	0.6	0	7.09	1.13	39.84	0	0.47	0	0	0.49	9.22	15.68	38.91	42.9	88.15	115.31	23.4	131.97	1730.07
ENSMUSG00000026683.10	Nuf2	NUF2, NDC80 kinetochore complex component, homolog (S. cerevisiae) [Source:MGI Symbol;Acc:MGI:1914227]	4.45	-5.15	1.04	-4.93	8.14e-07	1.27e-05	0	0	0	0	0	0	0	0	0	1.81	0	0.84	0	0.98	20.75	1.08	25.94	4.13	0.85	19.42	2.75	15.59	8.21
ENSMUSG00000048284.4	Tas2r126	taste receptor, type 2, member 126 [Source:MGI Symbol;Acc:MGI:2681273]	15.14	-8.78	1.78	-4.93	8.17e-07	1.28e-05	0	0	0	0	0.3	0	0	0	0	0	0	0	0	0	35.51	14.06	74.57	222.15	1.7	0	1125.85	0	0
ENSMUSG00000050288.6	Fzd2	frizzled homolog 2 (Drosophila) [Source:MGI Symbol;Acc:MGI:1888513]	123.4	-8.11	1.65	-4.93	8.37e-07	1.3e-05	0	0	0	0	986.03	0	0	0	4.25	0	0	0	0	0	17.06	49.21	0	1014.46	0.85	2.43	1519.49	0	225.75
ENSMUSG00000097085.1	Gm26634	predicted gene, 26634 [Source:MGI Symbol;Acc:MGI:5477128]	13.1	-6.92	1.41	-4.93	8.41e-07	1.31e-05	0	0	0	0	0	0	0	0	0	0	0.95	0	1.97	0	3.23	0	4.86	13.67	4.24	166.29	0	40.53	65.67
ENSMUSG00000046997.5	Spsb4	splA/ryanodine receptor domain and SOCS box containing 4 [Source:MGI Symbol;Acc:MGI:2183445]	7.42	-7.85	1.59	-4.92	8.44e-07	1.31e-05	0	0	0	0	0	0	0	0	0	0	0.47	0	0	0	46.11	7.03	0	0	0	54.62	31.66	4.16	26.68
ENSMUSG00000093885.2	Rpl35a-ps5	ribosomal protein L35A, pseudogene 5 [Source:MGI Symbol;Acc:MGI:3704247]	6.07	-3.44	0.7	-4.92	8.51e-07	1.32e-05	0.6	1.67	6	0	0.6	0	0	1.13	0.53	0	0	2.51	3.94	1.47	11.07	11.9	6.48	3.18	23.73	21.85	6.88	15.59	20.52
ENSMUSG00000038544.10	Inip	INTS3 and NABP interacting protein [Source:MGI Symbol;Acc:MGI:1913459]	222.67	-6.4	1.3	-4.92	8.58e-07	1.33e-05	0	0	0	37.71	1.5	0	0	0	0	0	0.47	6.69	26.58	0.49	813.86	343.42	317.75	2059.43	1362.98	1.21	122.49	8.31	18.47
ENSMUSG00000025007.9	Aldh18a1	aldehyde dehydrogenase 18 family, member A1 [Source:MGI Symbol;Acc:MGI:1888908]	28.99	-6.25	1.27	-4.92	8.62e-07	1.34e-05	0	0	0	0	0	0	0	0	0	0	4.27	0	0	5.86	96.83	91.94	16.21	4.45	374.65	38.84	6.88	20.78	6.16
ENSMUSG00000021959.11	Lats2	large tumor suppressor 2 [Source:MGI Symbol;Acc:MGI:1354386]	3.72	-7.89	1.6	-4.92	8.68e-07	1.35e-05	0	0	0	0	0	23648.2	0	0	0	0	0	0	0	0	59.94	884.78	11.35	1.27	2.54	3.64	0	6.23	0
ENSMUSG00000038540.10	Tmc3	transmembrane channel-like gene family 3 [Source:MGI Symbol;Acc:MGI:2669033]	1.55	-6.85	1.39	-4.92	8.68e-07	1.35e-05	0	0	0	0	0	0	0	0	0	0	0	0	0	0	4.15	83.83	1.62	3.18	0.85	13.35	2.75	3.12	6.16
ENSMUSG00000027356.8	Fermt1	fermitin family homolog 1 (Drosophila) [Source:MGI Symbol;Acc:MGI:2443583]	147.65	-6.55	1.33	-4.92	8.75e-07	1.36e-05	0	0	7556.9	0	0	0	0	0	0	11.49	0	1.67	0.98	0	175.68	1412.61	14.59	34.96	58.49	137.16	37.16	1101.5	379.67
ENSMUSG00000064372.1	mt-Tp	mitochondrially encoded tRNA proline [Source:MGI Symbol;Acc:MGI:102478]	56.97	-5.74	1.17	-4.92	8.77e-07	1.36e-05	3.58	0	0	5.39	0	8.86	1.29	12.39	0	0	0	0.84	0	0	16.14	3.79	29.18	14.3	55.94	474.61	616.6	59.23	10208
ENSMUSG00000035275.10	Raver2	ribonucleoprotein, PTB-binding 2 [Source:MGI Symbol;Acc:MGI:2443623]	21.61	-6.23	1.27	-4.91	8.89e-07	1.38e-05	0	0	0	4.49	0	0	0	0	0	0	0.47	2.51	0.98	0	63.63	34.07	1.62	0.32	1.7	1.21	350.97	8.31	26.68
ENSMUSG00000009145.4	Dqx1	DEAQ RNA-dependent ATPase [Source:MGI Symbol;Acc:MGI:2136388]	62.05	-5.73	1.17	-4.91	8.91e-07	1.38e-05	0	0.33	3	0	0.6	0	5.8	3.38	0.53	1.21	0	20.07	0	0	34.12	97.35	3.24	1.27	5.93	6.07	956.56	279.53	8.21
ENSMUSG00000094910.1	D430019H16Rik	RIKEN cDNA D430019H16 gene [Source:MGI Symbol;Acc:MGI:2443127]	487.94	7.79	1.58	4.91	8.93e-07	1.38e-05	0	0	0	4215.78	1.8	139.28	0.64	12.39	1306.72	2838.05	0	537.76	1185.14	965.05	0	0	14.59	0.64	0	4.86	0	0	0
ENSMUSG00000032890.13	Rims3	regulating synaptic membrane exocytosis 3 [Source:MGI Symbol;Acc:MGI:2443331]	384.88	6.35	1.29	4.91	8.96e-07	1.38e-05	0	2084.98	4.5	0	9.6	0	0	2681.49	0.53	263.56	572.45	1165.85	446.89	1567.72	3.23	0.54	30.8	1.27	2.54	0	6.88	5.2	4.1
ENSMUSG00000103680.1	Gm37072	predicted gene, 37072 [Source:MGI Symbol;Acc:MGI:5610300]	4.43	-6.69	1.36	-4.91	9.05e-07	1.4e-05	0	0	0	0	0.3	0	0	0	0.53	0	0	0	0	0	2.31	9.19	0	4.45	0	15.78	26.15	2.08	41.05
ENSMUSG00000001729.10	Akt1	thymoma viral proto-oncogene 1 [Source:MGI Symbol;Acc:MGI:87986]	5431	-2.84	0.58	-4.91	9.08e-07	1.4e-05	2442.64	1585.6	2252.97	4197.82	408.4	1181.34	4527.82	450.67	147.67	561.57	686.37	2051.53	594.54	911.33	4385.17	3750.57	4051.31	4094.7	11882.8	7923.85	24062.7	19620.2	23141.5
ENSMUSG00000021365.10	Nedd9	neural precursor cell expressed, developmentally down-regulated gene 9 [Source:MGI Symbol;Acc:MGI:97302]	5217.84	5.97	1.22	4.91	9.09e-07	1.4e-05	983.38	6629.49	30718.1	0	3284.57	0	7522.09	28524	7595.44	62.87	4141.47	11411.8	356.33	17782.2	306.18	2.16	74.57	64.83	0	531.66	15.14	0	4.1
ENSMUSG00000098220.1	?	?	102.33	-8.09	1.65	-4.91	9.09e-07	1.4e-05	0	0	0	0	0	0	0.64	0	0	0.6	18839	1.67	0	2.93	1921.45	4227.57	1.62	0	22.04	0	399.14	0	0
ENSMUSG00000085622.4	3110056K07Rik	RIKEN cDNA 3110056K07 gene [Source:MGI Symbol;Acc:MGI:1920454]	8.94	-8.2	1.67	-4.91	9.1e-07	1.4e-05	0	0	0	0	460.31	0	0	0	0	0	0	0	0	0	101.44	1.62	0	3.18	0.85	0	0	63.39	34.89
ENSMUSG00000004347.12	Pde1c	phosphodiesterase 1C [Source:MGI Symbol;Acc:MGI:108413]	1074.95	5.77	1.18	4.91	9.13e-07	1.4e-05	0	323.8	1.5	1071	402.69	7805.94	1.93	0	4422.13	1.81	3972.49	5411.92	339.6	728.19	5.07	6.49	1.62	4.45	11.87	177.22	8.26	9.35	16.42
ENSMUSG00000022500.10	Litaf	LPS-induced TN factor [Source:MGI Symbol;Acc:MGI:1929512]	18089.3	1.99	0.41	4.91	9.16e-07	1.41e-05	37356.7	15868.7	32869.1	36284.8	14152.5	40609.9	32352.9	17007.2	8568.05	55240.8	21086.6	24880.1	10568.8	11753.5	4859.2	3417.96	8579.25	4009.85	5696.03	6503.67	3743.66	4708.4	15936
ENSMUSG00000025069.10	Gsto2	glutathione S-transferase omega 2 [Source:MGI Symbol;Acc:MGI:1915464]	13.83	-9.26	1.89	-4.91	9.2e-07	1.41e-05	0	0	0	0	0	0	0	0	0	0	0	0	0	0	7.38	103.3	1.62	190.05	0	15.78	0	0	1276.52
ENSMUSG00000097561.1	4632411P08Rik	RIKEN cDNA 4632411P08 gene [Source:MGI Symbol;Acc:MGI:1925513]	13.59	-5.82	1.19	-4.91	9.2e-07	1.41e-05	0	0	0	0.9	0	0	0	0	0.53	0	0	4.18	0	1.47	59.02	5.95	0	3.5	43.23	2.43	143.14	3.12	45.15
ENSMUSG00000028017.3	Egf	epidermal growth factor [Source:MGI Symbol;Acc:MGI:95290]	12.16	-6.22	1.27	-4.91	9.28e-07	1.42e-05	0	0	0	0	0	0	0	0	3.72	0	0	0	0	0.49	2.77	140.07	0	6.36	604.36	14.57	37.16	30.14	41.05
ENSMUSG00000037852.7	Cpe	carboxypeptidase E [Source:MGI Symbol;Acc:MGI:101932]	37215.2	3.42	0.7	4.91	9.3e-07	1.42e-05	8633.72	17185.3	353502	48085.6	44140	10434.5	17181.7	66195.5	42938.5	118929	59057.1	8708.75	5716.05	8272.31	6162.3	11583.8	4690.06	10840.9	5515.48	670.03	4331.36	2051.28	1124.65
ENSMUSG00000103736.1	Gm37650	predicted gene, 37650 [Source:MGI Symbol;Acc:MGI:5610878]	18.14	-4.57	0.93	-4.91	9.32e-07	1.43e-05	0	0	0	4.49	0	0	7.74	0	0	3.02	4.27	0.84	1.97	0.98	6.46	16.77	9.73	6.36	17.8	53.41	35.79	103.92	143.66
ENSMUSG00000032218.6	Ccnb2	cyclin B2 [Source:MGI Symbol;Acc:MGI:88311]	4.37	-6.16	1.26	-4.9	9.37e-07	1.43e-05	0	0.67	0	0.9	0	0	0	0	0	0	0	0	0	0	2.31	0.54	29.18	389.96	16.1	16.99	0	28.06	4.1
ENSMUSG00000026042.12	Col5a2	collagen, type V, alpha 2 [Source:MGI Symbol;Acc:MGI:88458]	4.34	-6.12	1.25	-4.9	9.4e-07	1.44e-05	0	0	0	0	0	0	0	0	0	0	0.95	0	0	0.49	0.92	0.54	4.86	0.32	2.54	6.07	23.4	20.78	38.99
ENSMUSG00000029798.9	Herc6	hect domain and RLD 6 [Source:MGI Symbol;Acc:MGI:1914388]	5.73	-4.84	0.99	-4.9	9.4e-07	1.44e-05	0	0	0	1.8	0	0	1.93	1.13	0	0.6	0.95	0	0	0	59.94	12.44	9.73	312.73	8.48	6.07	17.89	8.31	0
ENSMUSG00000040723.10	Rcsd1	RCSD domain containing 1 [Source:MGI Symbol;Acc:MGI:2676394]	2.09	-7.24	1.48	-4.9	9.47e-07	1.45e-05	0	0	0	0	0	0	0	0	0	0	0	0	0	0	5.53	3.79	9.73	16.21	7.63	4233.82	4.13	1.04	0
ENSMUSG00000042306.7	S100a14	S100 calcium binding protein A14 [Source:MGI Symbol;Acc:MGI:1913416]	4061.69	-6.29	1.28	-4.9	9.48e-07	1.45e-05	0.6	212.64	3	0	1112.96	0	0	0	0	19.34	0.95	1.67	101.39	4.88	13194.3	12378.8	4417.7	2760.52	4841.62	21705.6	1552.52	8022.25	23088.1
ENSMUSG00000086728.2	Man2c1os	mannosidase, alpha, class 2C, member 1, opposite strand [Source:MGI Symbol;Acc:MGI:1924044]	28.06	-8.98	1.83	-4.9	9.51e-07	1.45e-05	0	0	0	0	0	0	0	0	0	0	0	0	0.98	0	244.85	78.42	0	0.32	318.71	0	0	2.08	0
ENSMUSG00000027832.5	Ptx3	pentraxin related gene [Source:MGI Symbol;Acc:MGI:104641]	3.17	-7.67	1.56	-4.9	9.55e-07	1.46e-05	0	0	0	0	0	0	0	0	0	0	0	0	0	0	0.46	0	8.11	3.81	8.48	3.64	0	9.35	38.99
ENSMUSG00000028832.7	Stmn1	stathmin 1 [Source:MGI Symbol;Acc:MGI:96739]	6380.51	3.24	0.66	4.9	9.57e-07	1.46e-05	17583.9	7599.88	36	17525.7	5946.79	45036.4	7553.03	3453.26	11170.9	3457.65	2796.74	5529.01	3863.52	6095.57	510.45	1673.83	1551.46	579.37	216.14	1207.76	352.34	615.18	2397.06
ENSMUSG00000058135.8	Gstm1	glutathione S-transferase, mu 1 [Source:MGI Symbol;Acc:MGI:95860]	5963.41	-6.63	1.35	-4.9	9.61e-07	1.46e-05	0	0	4.5	0	0	0	520.21	588.12	293.75	0	0	2.51	179.15	39.07	6599.89	6254.01	35516.7	9800.72	5039.97	16816.3	6208.7	5174.97	44119.9
ENSMUSG00000063632.6	Sox11	SRY (sex determining region Y)-box 11 [Source:MGI Symbol;Acc:MGI:98359]	60.64	-6.08	1.24	-4.9	9.67e-07	1.47e-05	0	0.67	0	12.57	0	1.27	0	0	0	10.28	0.95	0	0	0	3.23	823.12	6.48	172.25	3.39	195.43	6.88	98.72	59.52
ENSMUSG00000101111.1	Gm28437	predicted gene 28437 [Source:MGI Symbol;Acc:MGI:5579143]	18798.6	-3.35	0.68	-4.9	9.67e-07	1.47e-05	2639.08	280.4	10712.9	2150.98	2185.11	14673.6	8033.27	6878.35	2243.2	1569.24	2357.2	1088.91	179.15	483.5	5338.75	9761.75	22704.5	26765.6	16382	55269.1	44501.4	84526.6	111644
ENSMUSG00000020788.11	Atp2a3	ATPase, Ca++ transporting, ubiquitous [Source:MGI Symbol;Acc:MGI:1194503]	18046.9	-4.55	0.93	-4.9	9.7e-07	1.47e-05	0.6	794.47	533.99	8894.79	4404.73	50.65	690.39	262.52	1502.2	59.84	156.17	15.05	195.88	6387.13	33903.2	24172.4	25141.2	96449.3	60147.3	2266.21	114193	10486.1	24370.8
ENSMUSG00000087531.3	Gm15606	predicted gene 15606 [Source:MGI Symbol;Acc:MGI:3783053]	2.4	-7.35	1.5	-4.9	9.74e-07	1.48e-05	0	0	0	0	0	0	0	0	0	0	0	0	0	0	1.38	0	1.62	0.32	4.24	16.99	19.27	3.12	8.21
ENSMUSG00000026692.8	Fmo4	flavin containing monooxygenase 4 [Source:MGI Symbol;Acc:MGI:2429497]	2.41	-7.36	1.5	-4.9	9.79e-07	1.48e-05	0	0	0	0	0	0	0	0	0	0	0	0	0	0	2.31	1.62	25.94	3.18	0	8.5	5.51	8.31	0
ENSMUSG00000012848.10	Rps5	ribosomal protein S5 [Source:MGI Symbol;Acc:MGI:1097682]	26155.5	-2.44	0.5	-4.89	9.89e-07	1.5e-05	19006.7	7162.25	28594.1	4297.47	3900.31	13103.6	4086.25	2896.68	3237.58	16838.5	3241.5	2933.02	15146	8300.64	21862.2	31938.5	66341.7	47764.4	27354.5	115892	70323.1	43225.6	44130.2
ENSMUSG00000024713.11	Pcsk5	proprotein convertase subtilisin/kexin type 5 [Source:MGI Symbol;Acc:MGI:97515]	11.68	-5.72	1.17	-4.89	9.9e-07	1.5e-05	0	0	3	0	0.6	0	0	3.38	0	0.6	0	0	0	0	8.76	2.7	29.18	9.85	1.7	150.51	27.53	0	30.78
ENSMUSG00000025969.11	Nrp2	neuropilin 2 [Source:MGI Symbol;Acc:MGI:1100492]	371.14	-7.46	1.52	-4.89	9.92e-07	1.5e-05	0	0	0	1.8	0	0	0	0	0	0	1.9	46.83	0	0	3679.21	852.33	40.53	4.77	4.24	77.68	415.66	33.25	3378.05
ENSMUSG00000044934.8	Zfp367	zinc finger protein 367 [Source:MGI Symbol;Acc:MGI:2442266]	22	-5.31	1.08	-4.89	9.94e-07	1.5e-05	0	0	0	0.9	0	0	0.64	2816.69	0	1.81	0	0	0.98	0	124.96	40.56	8.11	5.09	2300.45	65.55	63.31	144.44	22.58
ENSMUSG00000034687.4	Fras1	Fraser syndrome 1 homolog (human) [Source:MGI Symbol;Acc:MGI:2385368]	137.54	-6.2	1.27	-4.89	9.98e-07	1.51e-05	0	0.67	0	0	31.51	0	0	13.52	1.06	4.84	0	0	0	0.98	1440.51	263.38	21.08	7.95	1201.08	14.57	141.76	4.16	16.42
ENSMUSG00000004360.8	9330159F19Rik	RIKEN cDNA 9330159F19 gene [Source:MGI Symbol;Acc:MGI:3036239]	668.92	6.98	1.43	4.89	1e-06	1.51e-05	0	0.33	6025.42	3398.84	109.23	2526.01	0	0	0	600.25	10.44	0.84	2439.19	218.31	1.38	0	17.83	1.27	0	9.71	1.38	2.08	22.58
ENSMUSG00000044387.5	2410080I02Rik	RIKEN cDNA 2410080I02 gene [Source:MGI Symbol;Acc:MGI:1915498]	3.05	-7.63	1.56	-4.89	1e-06	1.51e-05	0	0	0	0	0	0	0	0	0	0	0	0	0	0	0	1.62	0	0.95	2.54	15.78	31.66	7.27	10.26
ENSMUSG00000038415.9	Foxq1	forkhead box Q1 [Source:MGI Symbol;Acc:MGI:1298228]	1482.47	-7.97	1.63	-4.89	1.01e-06	1.52e-05	0	0.33	0	0	0	0	0	0	0	0	0	0	0	127.96	4838.91	1805.79	10667.3	3001.74	387.36	63.12	653.76	11629.1	921.47
ENSMUSG00000104485.1	Gm38065	predicted gene, 38065 [Source:MGI Symbol;Acc:MGI:5611293]	6.99	-6.81	1.39	-4.89	1.01e-06	1.52e-05	0	0	0	0	0.6	0	0	0	0	0	0	0.84	0	0	0	0.54	0	17.48	4.24	7.28	12.39	35.33	82.09
ENSMUSG00000029442.14	Wdr66	WD repeat domain 66 [Source:MGI Symbol;Acc:MGI:1918495]	24.92	-7.22	1.48	-4.89	1.02e-06	1.54e-05	0	0	1.5	0	0	0	0	0	1.06	0	0	0	108.28	0	2.31	0	14.59	2.86	458.56	7.28	0	5619.73	82.09
ENSMUSG00000022978.11	Mis18a	MIS18 kinetochore protein homolog A (S. pombe) [Source:MGI Symbol;Acc:MGI:1913828]	11.3	-6.89	1.41	-4.89	1.03e-06	1.55e-05	0	0	0	0	0	0	0	0	0.53	0	3773.13	0.84	0	0	1.84	12.44	1055.38	2.86	0.85	37.63	1.38	200.56	0
ENSMUSG00000034394.10	Lif	leukemia inhibitory factor [Source:MGI Symbol;Acc:MGI:96787]	2.53	-7.43	1.52	-4.88	1.04e-06	1.56e-05	0	0	0	0	0	0	0	0	0	0	0	0	0	0	1.38	0	16.21	4.77	17.8	9.71	0	6.23	2.05
ENSMUSG00000022805.12	Maats1	MYCBP-associated, testis expressed 1 [Source:MGI Symbol;Acc:MGI:2443598]	2.77	-6.04	1.24	-4.88	1.05e-06	1.58e-05	0	0	0	0	0.3	0	17.4	0	0	0	0	0	0	0	3.23	1.62	12.97	1.59	1.7	30.35	4.13	1.04	6.16
ENSMUSG00000050334.8	C130071C03Rik	RIKEN cDNA C130071C03 gene [Source:MGI Symbol;Acc:MGI:2443574]	15.58	-5.13	1.05	-4.88	1.05e-06	1.58e-05	0	0	0	0	0	0	0.64	0	1.59	0.6	6.65	0	1.97	1.47	2.31	9.19	30.8	9.53	0.85	157.8	2.75	66.51	65.67
ENSMUSG00000029072.3	Tas1r3	taste receptor, type 1, member 3 [Source:MGI Symbol;Acc:MGI:1933547]	2619.68	-6.69	1.37	-4.88	1.06e-06	1.58e-05	0.6	0	0	1.8	0.3	1.27	2.58	665.86	0	1.21	0.47	0.84	1.97	0	2114.66	1411.53	2778.69	24145.2	6358.87	2.43	17006.2	625.57	5132.75
ENSMUSG00000087429.1	Gm16235	predicted gene 16235 [Source:MGI Symbol;Acc:MGI:3801878]	7.35	-8.6	1.76	-4.88	1.06e-06	1.59e-05	0	0	0	0	0	0	0	0	0	0	0	0	0	0	1.84	0.54	0	0.95	110.19	0	0	16.63	38.99
ENSMUSG00000055099.3	Gm9966	predicted gene 9966 [Source:MGI Symbol;Acc:MGI:3641871]	200.84	7.89	1.62	4.88	1.07e-06	1.61e-05	0	3977.36	6	0	0	0	10.96	0	2.66	4.84	157.59	32.62	25537.7	416.11	0	0.54	0	0.95	0	3.64	0	2.08	0
ENSMUSG00000103760.1	Gm8009	predicted gene 8009 [Source:MGI Symbol;Acc:MGI:3648650]	3.25	-7.72	1.58	-4.88	1.07e-06	1.6e-05	0	0	0	0	0	0	0	0	0	0	0	0	0	0	8.3	1.62	12.97	0	11.87	1.21	1.38	37.41	0
ENSMUSG00000050107.2	Gsg2	germ cell-specific gene 2 [Source:MGI Symbol;Acc:MGI:1194498]	8.85	-5.81	1.19	-4.88	1.08e-06	1.61e-05	0	0.33	0	0	0	0	0	0	0	0	1.42	0	0.98	1.47	1.38	1.62	17.83	2.54	2.54	12.14	0	19.74	141.61
ENSMUSG00000032518.5	Rpsa	ribosomal protein SA [Source:MGI Symbol;Acc:MGI:105381]	15762.7	-2.47	0.51	-4.87	1.09e-06	1.63e-05	3216.45	5078.94	13025.8	1722.76	4790.02	4700.02	8766.85	4139.4	1609.5	641.96	1057.56	8232.87	10453.7	11432.2	14417.1	12424.7	25726.4	32458.9	19713.2	52007.5	44239.9	39930.4	42755.1
ENSMUSG00000034958.7	Atcay	ataxia, cerebellar, Cayman type homolog (human) [Source:MGI Symbol;Acc:MGI:2448730]	6.71	-5.29	1.08	-4.87	1.09e-06	1.63e-05	0	0	0	0	1.5	0	3500.29	0	0	0.6	0	0	0	0	77.93	9.73	256.15	3.81	1.7	30.35	6.88	11.43	6.16
ENSMUSG00000000739.9	Sult5a1	sulfotransferase family 5A, member 1 [Source:MGI Symbol;Acc:MGI:1931463]	12.08	-9.11	1.87	-4.87	1.1e-06	1.64e-05	0	0	0	0	0	0	0	0	0	0	0	0	0	0	31.36	3.24	0	1.91	0	88.61	152.77	0	0
ENSMUSG00000038608.11	Dock10	dedicator of cytokinesis 10 [Source:MGI Symbol;Acc:MGI:2146320]	27.34	-5.2	1.07	-4.87	1.1e-06	1.64e-05	0	0	0	12.57	0	0	2.58	3.38	0.53	1.21	1.9	0.84	0	0	7.84	321.25	48.64	3.81	71.2	2.43	132.13	12.47	7956.69
ENSMUSG00000103898.1	Gm30238	predicted gene, 30238 [Source:MGI Symbol;Acc:MGI:5589397]	36.75	-10.17	2.09	-4.87	1.11e-06	1.66e-05	0	0	0	0	0	0	0	0	0	0	0	0	0	0	302.03	0	29.18	0	0	0	0	68.58	445.34
ENSMUSG00000041479.9	Syt15	synaptotagmin XV [Source:MGI Symbol;Acc:MGI:2442166]	2.15	-7.21	1.48	-4.87	1.12e-06	1.67e-05	0	0	0	0	0	0	0	0	0	0	0	0	0	0	0.92	0	3.24	2.22	1.7	19.42	1.38	6.23	14.37
ENSMUSG00000038651.10	Sycp2l	synaptonemal complex protein 2-like [Source:MGI Symbol;Acc:MGI:2685114]	9.15	-5.42	1.11	-4.87	1.13e-06	1.68e-05	0	0	0	0.9	0	0	0	1.13	0	3.63	0	0.84	0	0	2.31	4.87	1.62	3.81	4.24	4.86	49.55	36.37	96.46
ENSMUSG00000060147.11	Serpinb6a	serine (or cysteine) peptidase inhibitor, clade B, member 6a [Source:MGI Symbol;Acc:MGI:103123]	24189.3	2.94	0.6	4.87	1.13e-06	1.69e-05	96074.3	28673	12967.3	64538.4	29776.6	33563.6	45478.7	52645	21208.7	94156.3	15133.3	8845.07	8682.84	2494.68	1623.57	6018.75	10356.1	5819.79	6707.24	2625.5	5389.78	3403.22	172.39
ENSMUSG00000007035.11	Msh5	mutS homolog 5 (E. coli) [Source:MGI Symbol;Acc:MGI:1329021]	16.93	-4.79	0.98	-4.87	1.14e-06	1.69e-05	0	0	1.5	0	6.3	0	1.29	0	0	4.23	3.8	0.84	0	0	12.91	12.98	3.24	18.75	7.63	24.28	75.7	41.57	174.44
ENSMUSG00000015340.6	Cybb	cytochrome b-245, beta polypeptide [Source:MGI Symbol;Acc:MGI:88574]	115.37	-7.62	1.57	-4.87	1.14e-06	1.69e-05	0	0.33	9	0	0.3	0	4.51	0	0	0	0	0	0	0	0	313.67	967.84	0.32	0.85	135.95	2.75	1217.89	0
ENSMUSG00000103611.1	Gm37195	predicted gene, 37195 [Source:MGI Symbol;Acc:MGI:5610423]	2.66	-6.65	1.37	-4.87	1.14e-06	1.7e-05	0	0	0	0	0	0	0	0	0	0	0.47	0	0	0	1.84	3.79	1.62	0.64	27.97	16.99	2.75	3.12	2.05
ENSMUSG00000052387.11	Trpm3	transient receptor potential cation channel, subfamily M, member 3 [Source:MGI Symbol;Acc:MGI:2443101]	5.9	-5.65	1.16	-4.86	1.15e-06	1.71e-05	0	0	0	0	0	0	0.64	0	0	0	2.37	0	0	0	0	3.24	16.21	8.26	13.56	9.71	26.15	14.55	41.05
ENSMUSG00000012443.3	Kif11	kinesin family member 11 [Source:MGI Symbol;Acc:MGI:1098231]	24.32	-5.81	1.19	-4.86	1.16e-06	1.72e-05	0	0.33	3	0	0	0	0	0	0	5.44	0	0	0	249.57	3.69	341.8	19.45	12.39	9.32	97.11	1.38	6.23	55.41
ENSMUSG00000041431.12	Ccnb1	cyclin B1 [Source:MGI Symbol;Acc:MGI:88302]	187.59	-8.83	1.82	-4.86	1.16e-06	1.72e-05	0	0.33	0	0	0.6	0	5.16	0	0	0	0	0	0.98	0	0	71.93	1100.78	0	0	0	850.58	0	2284.19
ENSMUSG00000010660.2	Plcd1	phospholipase C, delta 1 [Source:MGI Symbol;Acc:MGI:97614]	543.39	-6.9	1.42	-4.86	1.18e-06	1.75e-05	0	0	0	0	0	0	0.64	0	114.74	0	0	0.84	0.98	0	961.42	571.1	1483.37	793.26	400.08	1614.39	1803.01	3857.33	896.85
ENSMUSG00000026971.11	Itgb6	integrin beta 6 [Source:MGI Symbol;Acc:MGI:96615]	2593.52	-7.06	1.45	-4.86	1.18e-06	1.74e-05	0	0.67	1.5	134.66	0	348.2	0	1.13	0.53	0.6	0	5.02	0	0	9219.47	12400.4	5596.29	18327.6	4984.02	0	6211.46	2351.6	67.73
ENSMUSG00000088653.1	Gm24851	predicted gene, 24851 [Source:MGI Symbol;Acc:MGI:5454628]	2.63	-7.47	1.54	-4.86	1.18e-06	1.75e-05	0	0	0	0	0	0	0	0	0	0	0	0	0	0	0	4.33	3.24	4.77	0.85	24.28	17.89	5.2	0
ENSMUSG00000091144.2	Phf11c	PHD finger protein 11C [Source:MGI Symbol;Acc:MGI:3648476]	58.3	-7.53	1.55	-4.86	1.18e-06	1.75e-05	0	0.33	0	3.59	0	0	0	0	0	0	899.49	0	0	0	1129.72	0	0	0.64	2195.34	12.14	27.53	8.31	151.87
ENSMUSG00000038526.10	Car14	carbonic anhydrase 14 [Source:MGI Symbol;Acc:MGI:1344341]	17.4	-7.39	1.52	-4.86	1.2e-06	1.77e-05	0	0	0	0	0	0	0	0	0	1.81	0.47	0	0	0	0.92	0.54	3.24	0	0	18.21	17.89	164.19	192.91
ENSMUSG00000039798.2	2600006K01Rik	RIKEN cDNA 2600006K01 gene [Source:MGI Symbol;Acc:MGI:1917569]	3.21	-5.96	1.23	-4.86	1.2e-06	1.76e-05	0	0	0	0	0	1.27	0	0	0	0	0	0.84	0	0	3.69	1.08	1.62	1.91	24.58	10.92	24.77	1.04	2.05
ENSMUSG00000009630.9	Ppp2cb	protein phosphatase 2 (formerly 2A), catalytic subunit, beta isoform [Source:MGI Symbol;Acc:MGI:1321161]	2247.57	3.86	0.8	4.85	1.21e-06	1.78e-05	22878.8	2064.96	3931.45	2482.25	1619.78	0	382.91	3951.25	1782.13	2113.28	1986.48	1516.27	1738.34	3157.91	89.46	241.2	462.03	385.83	111.04	66.76	16.52	97.68	617.74
ENSMUSG00000020948.8	Klhl28	kelch-like 28 [Source:MGI Symbol;Acc:MGI:1913939]	272.6	8	1.65	4.85	1.21e-06	1.78e-05	0.6	1141.3	0	0	0.3	0	3529.95	4.51	0	1.81	0	76.94	560.09	945.52	0	0	0	0.32	0.85	0	1.38	6.23	0
ENSMUSG00000020473.9	Aebp1	AE binding protein 1 [Source:MGI Symbol;Acc:MGI:1197012]	141.37	7.71	1.59	4.85	1.22e-06	1.8e-05	0	310.78	0	27.83	83.12	3604.79	0	0	364.39	1493.08	0	934.19	0	3.91	0.92	0	0	0.32	0	0	0	1.04	4.1
ENSMUSG00000032093.6	Cd3e	CD3 antigen, epsilon polypeptide [Source:MGI Symbol;Acc:MGI:88332]	4.14	-5.58	1.15	-4.85	1.23e-06	1.81e-05	0	0	0	0	0	0	1.93	0	0	0	0.47	0	0	0	0.46	2.7	3.24	9.85	0.85	10.92	15.14	37.41	12.31
ENSMUSG00000086199.3	Bcas3os1	breast carcinoma amplified sequence 3, opposite strand 1 [Source:MGI Symbol;Acc:MGI:1918739]	11.58	-5.64	1.16	-4.85	1.23e-06	1.8e-05	0	0.33	0	0	0	0	0	0	0	1.81	274.36	0	0.98	0	120.35	0	48.64	0.64	14.41	10.92	37.16	9.35	18.47
ENSMUSG00000000295.8	Hddc2	HD domain containing 2 [Source:MGI Symbol;Acc:MGI:1916942]	899.69	4.34	0.89	4.85	1.24e-06	1.82e-05	6203.62	1096.9	0	1154.49	765.18	543.19	688.46	347.02	1173.39	172.28	50.31	5636.06	1599.55	667.14	11.07	2.16	395.57	6.67	47.47	27.92	42.67	10.39	51.31
ENSMUSG00000039005.9	Tlr4	toll-like receptor 4 [Source:MGI Symbol;Acc:MGI:96824]	9.64	-6.76	1.39	-4.85	1.24e-06	1.82e-05	0	0	0	0	0	0	0.64	0	0	0	0.95	0	0	78.63	1.84	1.08	1.62	662	174.61	1.21	0	2.08	36.94
ENSMUSG00000086657.2	Stamos	signal transducing adaptor molecule (SH3 domain and ITAM motif) 1, opposite strand [Source:MGI Symbol;Acc:MGI:1918207]	29.75	-8.31	1.71	-4.85	1.24e-06	1.82e-05	0	0	0	0	0	0	0	1.13	0	0	0	0	0.98	0	0	0	0	337.2	241.57	2.43	85.33	15.59	0
ENSMUSG00000091185.1	Gm3278	predicted gene 3278 [Source:MGI Symbol;Acc:MGI:3781456]	4.85	-7.45	1.54	-4.85	1.25e-06	1.84e-05	0	0	0	0	0.3	0	0	0	0	0	0	0	0	0	0.46	1.08	0	0.32	0.85	8.5	9.63	8.31	82.09
ENSMUSG00000020868.11	Xylt2	xylosyltransferase II [Source:MGI Symbol;Acc:MGI:2444797]	10.06	-7.41	1.53	-4.85	1.26e-06	1.85e-05	0	0	0	0	0	0	0	0	0	0	0	0	766.8	0.49	17.52	1.62	0	41.95	85.61	1.21	0	0	82.09
ENSMUSG00000022844.7	Pdia5	protein disulfide isomerase associated 5 [Source:MGI Symbol;Acc:MGI:1919849]	5.71	-6.08	1.25	-4.85	1.26e-06	1.85e-05	0	0	0	0	0	0	0	0	0	0	0	0	260.85	0	6.92	3.24	0	54.03	339.9	4.86	16.52	17.67	22.58
ENSMUSG00000044867.4	Gimap1os	GTPase, IMAP family member 1, opposite strand [Source:MGI Symbol;Acc:MGI:3781523]	2.02	-7.16	1.48	-4.85	1.26e-06	1.85e-05	0	0	0	0	0	0	0	0	0	0	0	0	0	0	3.23	2.16	0	3.81	1.7	4.86	19.27	11.43	155.97
ENSMUSG00000061758.9	Akr1b10	aldo-keto reductase family 1, member B10 (aldose reductase) [Source:MGI Symbol;Acc:MGI:1915111]	633.79	-6.86	1.42	-4.84	1.27e-06	1.86e-05	0	0	0	0	12.6	7.6	0	0	0	1.21	0	120.43	0	0	318.63	176.31	2135.09	2463.05	1033.25	3072.19	3391.32	47.8	1797.8
ENSMUSG00000085175.3	Gm11423	predicted gene 11423 [Source:MGI Symbol;Acc:MGI:3651335]	21.63	-7.69	1.59	-4.85	1.27e-06	1.85e-05	0	0	0	0	0	1.27	2090.51	0	0	0	0	0	0	0	93.61	0	0	1.27	127.99	20.64	250.5	1.04	0
ENSMUSG00000006763.8	Saal1	serum amyloid A-like 1 [Source:MGI Symbol;Acc:MGI:1926185]	249.33	-6.38	1.32	-4.84	1.28e-06	1.86e-05	0	1	0	0	0	0	2.58	0	0.53	5252.36	0	10.04	0	1.95	701.81	1.62	32.42	1249.32	2609.83	15.78	205.08	803.26	32.84
ENSMUSG00000081613.1	Gm12109	predicted gene 12109 [Source:MGI Symbol;Acc:MGI:3651175]	12.53	-5.72	1.18	-4.84	1.28e-06	1.86e-05	0	0.67	0	1.8	0	0	2.58	0	0.53	1.21	0	0	0	0	0.92	3.24	21.08	0.64	0.85	6.07	218.84	1.04	28.73
ENSMUSG00000032258.11	Lca5	Leber congenital amaurosis 5 (human) [Source:MGI Symbol;Acc:MGI:1923032]	22.92	-4.73	0.98	-4.84	1.3e-06	1.89e-05	0	0.33	0	2.69	0	0	3.22	0	0.53	0	6.65	0	2.95	1151.62	88.07	30.83	3.24	87.4	194.95	29.13	50.92	10.39	6.16
ENSMUSG00000048482.10	Bdnf	brain derived neurotrophic factor [Source:MGI Symbol;Acc:MGI:88145]	5404.41	4.41	0.91	4.84	1.3e-06	1.89e-05	5596.39	7426.96	17447.8	24616	14666.5	13151.7	11112	689.53	5090.37	18.74	8087.85	6862.12	1197.94	4964.95	299.26	666.29	1460.68	377.24	353.46	0	206.45	9.35	0
ENSMUSG00000051747.10	Ttn	titin [Source:MGI Symbol;Acc:MGI:98864]	416.55	-5.47	1.13	-4.84	1.3e-06	1.89e-05	0	0.67	3	0	162.04	0	17.4	21.41	0	49.57	16.14	3.35	1.97	4.88	1605.59	448.88	3162.91	28.6	61.88	3771.35	15.14	60.27	145.71
ENSMUSG00000102618.1	Gm37848	predicted gene, 37848 [Source:MGI Symbol;Acc:MGI:5611076]	3.27	-6.8	1.41	-4.84	1.3e-06	1.89e-05	0	0	1.5	0	0	0	0	0	0	0	0	0	0	0	1.84	0.54	0	6.99	0.85	16.99	16.52	25.98	4.1
ENSMUSG00000027797.11	Dclk1	doublecortin-like kinase 1 [Source:MGI Symbol;Acc:MGI:1330861]	24.46	-5.55	1.15	-4.84	1.31e-06	1.9e-05	0.6	0.33	0	0	0	0	1.93	1.13	0	8.46	0	0	2.95	0	2.77	4.87	343.69	0.64	3.39	24.28	9.63	65.47	92.35
ENSMUSG00000038670.9	Mybpc2	myosin binding protein C, fast-type [Source:MGI Symbol;Acc:MGI:1336170]	33.92	-8.46	1.75	-4.84	1.31e-06	1.9e-05	0	0	0	0.9	0	0	0	1.13	0	0	0	0	0	0	214.42	499.72	0	0	56.79	6.07	0	1.04	0
ENSMUSG00000042682.8	Selk	selenoprotein K [Source:MGI Symbol;Acc:MGI:1931466]	6561.97	3.16	0.65	4.84	1.31e-06	1.9e-05	669.32	4876.65	21703.2	28312	4810.72	9830.54	13934.8	27486.4	10413.9	9333.84	3724.71	3316.9	350.42	2275.89	1598.67	309.35	1303.42	352.45	755.23	578.99	335.83	873.93	3778.25
ENSMUSG00000078161.4	Erich3	glutamate rich 3 [Source:MGI Symbol;Acc:MGI:1919095]	977.76	6.43	1.33	4.84	1.33e-06	1.93e-05	11146.8	5195.44	3	14.36	3710.67	17.73	1.29	288.43	58.96	15.11	0	2.51	127.96	1778.71	0.92	2.7	1.62	52.44	0	20.64	0	0	49.25
ENSMUSG00000097694.3	G730013B05Rik	RIKEN cDNA G730013B05 gene [Source:MGI Symbol;Acc:MGI:3588276]	5.41	-6.32	1.31	-4.84	1.33e-06	1.93e-05	0	0.33	0	0	0	0	0	0	0	0.6	0	0.84	0	0	1.84	3.24	19.45	10.17	0.85	46.13	0	0	41.05
ENSMUSG00000023066.9	Rttn	rotatin [Source:MGI Symbol;Acc:MGI:2179288]	47.09	-5.71	1.18	-4.83	1.35e-06	1.95e-05	0	1094.23	6	0.9	0	0	0	0	0	4.23	0	0	0	1.95	84.84	0.54	30.8	5.4	194.11	32.77	181.68	32.21	494.6
ENSMUSG00000032028.11	Nxpe2	neurexophilin and PC-esterase domain family, member 2 [Source:MGI Symbol;Acc:MGI:1925502]	13.4	-9.2	1.9	-4.83	1.35e-06	1.95e-05	0	0	0	0	0	0	0	0	0	0	0	0	0	825.38	0.92	1.08	1.62	0.64	0	1.21	302.8	0	1305.25
ENSMUSG00000021318.11	Gli3	GLI-Kruppel family member GLI3 [Source:MGI Symbol;Acc:MGI:95729]	6.6	-5.55	1.15	-4.83	1.36e-06	1.96e-05	1.19	0.33	0	0	0	0	0	2.25	0	0.6	0	0	0	0	3685.67	5908.97	25.94	0	5.93	9.71	1.38	41.57	57.46
ENSMUSG00000022598.6	Psca	prostate stem cell antigen [Source:MGI Symbol;Acc:MGI:1919623]	18.94	-7.61	1.58	-4.83	1.37e-06	1.99e-05	0	0	0	0	0	0	0	0	0	0	0	0	0	1.95	12.91	330.98	48.64	0.95	0	979.56	8.26	0	30.78
ENSMUSG00000038060.11	Dlec1	deleted in lung and esophageal cancer 1 [Source:MGI Symbol;Acc:MGI:2443671]	192.83	5.71	1.18	4.83	1.38e-06	1.99e-05	2.99	224.65	0	0.9	96.62	1596.64	0	6.76	19.12	269.6	36.55	761.9	752.03	621.72	10.61	1.08	6.48	0	1.7	7.28	0	0	18.47
ENSMUSG00000060260.8	Pwwp2b	PWWP domain containing 2B [Source:MGI Symbol;Acc:MGI:2142008]	455.49	-8.81	1.82	-4.83	1.38e-06	1.99e-05	0	0	0	0	15.3	0	0	0	0	0	1.9	0	0	0	4056.86	836.1	102.13	5062.13	381.43	0	0	0	20.52
ENSMUSG00000104159.1	Gm38099	predicted gene, 38099 [Source:MGI Symbol;Acc:MGI:5611327]	5.07	-5.17	1.07	-4.83	1.38e-06	1.99e-05	0	0	0	0	0	0	0.64	0	0	1.21	0	1.67	0.98	0	33.2	8.11	1.62	16.53	1.7	29.13	0	17.67	4.1
ENSMUSG00000022565.11	Plec	plectin [Source:MGI Symbol;Acc:MGI:1277961]	14788.2	-4.59	0.95	-4.83	1.4e-06	2.02e-05	339.14	1496.81	3	0.9	736.37	2.53	5718.44	309.84	296.4	2.42	625.61	3876.41	762.86	4881.43	17823.4	8695.8	11194.2	32336.8	16523.6	50309.4	108221	32909.9	43063
ENSMUSG00000086370.4	Ftx	Ftx transcript, Xist regulator (non-protein coding) [Source:MGI Symbol;Acc:MGI:1926128]	4.09	-4.62	0.96	-4.82	1.4e-06	2.02e-05	0	0	0	0.9	0	0	2.58	0	0	0	0.95	0	0	0.49	4.15	11.9	16.21	1.59	11.02	4.86	26.15	1.04	12.31
ENSMUSG00000031202.5	Rab39b	RAB39B, member RAS oncogene family [Source:MGI Symbol;Acc:MGI:1915040]	13.74	-9.22	1.91	-4.82	1.41e-06	2.03e-05	0	0	0	0	0	0	0	0	0	0	0	0	0	0	0	49.21	27.56	1.91	0	0	235.36	2.08	0
ENSMUSG00000041202.8	Pla2g2d	phospholipase A2, group IID [Source:MGI Symbol;Acc:MGI:1341796]	28.15	-8.63	1.79	-4.82	1.41e-06	2.03e-05	0	0	0	0	0	0	0	0	0.53	0.6	0	0	0	0	0	0	0	0.32	6.78	117.74	2002.59	509.18	12.31
ENSMUSG00000042116.3	Vwa1	von Willebrand factor A domain containing 1 [Source:MGI Symbol;Acc:MGI:2179729]	23	-6.37	1.32	-4.82	1.41e-06	2.03e-05	0	0	0	0	0	0	0	0	0	0	0	5.02	2.95	0	102.83	54.08	1.62	8.58	1.7	320.45	2379.7	18.7	10.26
ENSMUSG00000091472.2	Gm3739	predicted gene 3739 [Source:MGI Symbol;Acc:MGI:3781914]	27.03	-9.87	2.05	-4.82	1.43e-06	2.05e-05	0	0	0	0	0	0	0	0	0	0	0	0	0	0	23.52	0	0	68.33	401.77	0	128	0	0
ENSMUSG00000018965.10	Ywhah	tyrosine 3-monooxygenase/tryptophan 5-monooxygenase activation protein, eta polypeptide [Source:MGI Symbol;Acc:MGI:109194]	4374.02	3.73	0.77	4.82	1.44e-06	2.07e-05	26861.3	5916.47	0	13257.8	6869.51	1530.8	3246.96	6188.83	8902.69	9463.2	9937.15	224.14	1369.21	2403.36	172.46	421.84	385.84	579.37	1428.24	494.03	86.71	374.09	488.44
ENSMUSG00000101431.1	Gm7901	predicted gene 7901 [Source:MGI Symbol;Acc:MGI:3645047]	2.64	-6.55	1.36	-4.82	1.44e-06	2.06e-05	0	0	0	0.9	0	0	0	0	0	0	0	0	0	0	0.46	3.79	17.83	2.54	9.32	0	8.26	13.51	4.1
ENSMUSG00000028850.2	Gpatch3	G patch domain containing 3 [Source:MGI Symbol;Acc:MGI:2442492]	8.37	-7.88	1.64	-4.82	1.45e-06	2.08e-05	0	0	0	0	0	0	0	0	0	0.6	0	0	0	0	20.75	7.03	1.62	47.99	1.7	0	112.86	0	0
ENSMUSG00000040717.5	Il17rd	interleukin 17 receptor D [Source:MGI Symbol;Acc:MGI:2159727]	4.64	-6.42	1.33	-4.82	1.45e-06	2.08e-05	0	0	1.5	0	0	0	0	0	0	0.6	0	0	0	0	0.46	1.08	1.62	2.22	5.09	40.06	42.67	11.43	5171.74
ENSMUSG00000067288.8	Rps28	ribosomal protein S28 [Source:MGI Symbol;Acc:MGI:1859516]	5164.58	-2.62	0.54	-4.82	1.45e-06	2.08e-05	1849.74	1389.32	9833.87	1045.87	307.87	658.41	1437.51	676	795.72	941.18	1218.94	1815.68	537.45	1173.6	9047.48	5039.33	9996.16	4572.06	7281.08	23761.8	9447.25	9397.05	16561.9
ENSMUSG00000102323.1	Gm37790	predicted gene, 37790 [Source:MGI Symbol;Acc:MGI:5611018]	4.47	-6.55	1.36	-4.82	1.46e-06	2.08e-05	0	0	0	0	0	0	0	0	0	0.6	0	0	0	0.49	0.46	0	22.7	3.81	1.7	3.64	1.38	20.78	47.2
ENSMUSG00000050538.7	B230217C12Rik	RIKEN cDNA B230217C12 gene [Source:MGI Symbol;Acc:MGI:1915377]	4.93	-5.95	1.24	-4.82	1.47e-06	2.1e-05	0	0	0	0	0	0	0	0	0	0	0.95	0	0	22.95	3.23	63.28	8.11	4.77	0.85	9.71	0	3.12	18.47
ENSMUSG00000054304.3	D130007C19Rik	RIKEN cDNA D130007C19 gene [Source:MGI Symbol;Acc:MGI:3045257]	5.62	-6.46	1.34	-4.81	1.48e-06	2.11e-05	0	0	0	0	0	0	0	0	0	0	0	0	0	7.81	49.8	51.38	9.73	1927.22	1.7	2.43	4.13	7.27	0
ENSMUSG00000097434.1	Gm16630	predicted gene, 16630 [Source:MGI Symbol;Acc:MGI:4439554]	5.29	-6.25	1.3	-4.81	1.48e-06	2.11e-05	0	0	0	0	0	0	0.64	0	0.53	0.6	0	0	0	0	2.31	0	61.6	19.39	5.93	2.43	22.02	0	6.16
ENSMUSG00000087291.1	Gm11946	predicted gene 11946 [Source:MGI Symbol;Acc:MGI:3650071]	52.36	-9.34	1.94	-4.81	1.49e-06	2.12e-05	0	0	1.5	0	0	0	0	0	0	0	0	0	0	0	800.95	0	0	151.28	15.26	0	235.36	0	0
ENSMUSG00000027168.17	Pax6	paired box 6 [Source:MGI Symbol;Acc:MGI:97490]	12.44	-5	1.04	-4.81	1.5e-06	2.13e-05	0	0.33	0	0	0	0	0	3.38	0	1.81	0	792.84	0.98	0	13.83	0.54	11.35	25.74	4.24	109.24	50.92	29.1	28.73
ENSMUSG00000063522.5	2010109I03Rik	RIKEN cDNA 2010109I03 gene [Source:MGI Symbol;Acc:MGI:1914288]	8.88	-5.86	1.22	-4.81	1.5e-06	2.13e-05	0	0	0	0	0	0	0	0	0	1.81	1.42	0	0.98	0	0	2.16	29.18	0.64	3.39	54.62	56.43	10.39	43.1
ENSMUSG00000086050.1	Gm16045	predicted gene 16045 [Source:MGI Symbol;Acc:MGI:3801990]	125.14	-7.49	1.56	-4.81	1.5e-06	2.14e-05	0	0	0	0	0	0	0	0	0	0	0.47	792.84	0	0	174.76	1128.69	19.45	1233.43	11.02	32.77	0	3.12	258.59
ENSMUSG00000101132.1	Gm8000	predicted gene 8000 [Source:MGI Symbol;Acc:MGI:3648432]	3.03	-7.61	1.58	-4.81	1.5e-06	2.14e-05	0	0	0	0	0	0	0	0	0	0	0	0	0	0	0.46	1.08	8.11	1.91	0	8.5	0	33.25	16.42
ENSMUSG00000102719.1	Gm37760	predicted gene, 37760 [Source:MGI Symbol;Acc:MGI:5610988]	58.29	-5.16	1.07	-4.81	1.5e-06	2.14e-05	0	677.3	1.5	0	0	0	14.18	0	0.53	0	0.95	5.85	4.92	2.93	1.84	41.64	53.5	4162.72	47.47	780.49	92.22	6.23	250.38
ENSMUSG00000024125.1	Sbpl	spermine binding protein-like [Source:MGI Symbol;Acc:MGI:3694550]	368.79	-8.52	1.77	-4.81	1.52e-06	2.16e-05	3.58	0	0	0.9	0	0	14.18	0	0	0	0	0	0	0	3896.4	2640.81	1831.93	0	71.2	12.14	11.01	0	0
ENSMUSG00000062421.9	Arf2	ADP-ribosylation factor 2 [Source:MGI Symbol;Acc:MGI:99595]	1754.52	5.38	1.12	4.81	1.53e-06	2.17e-05	6.57	4580.22	15	9442.41	4074.35	13658.2	2057.63	89.01	3599.32	10.88	836.36	725.1	616.2	112.33	39.19	0	19.45	18.43	94.93	27.92	0	0	330.42
ENSMUSG00000103791.1	Gm38095	predicted gene, 38095 [Source:MGI Symbol;Acc:MGI:5611323]	3.97	-7.91	1.65	-4.81	1.53e-06	2.17e-05	0	0	0	0	0	0	0	0	0	0	0	0	0	0	0	3.24	11.35	2.54	12.71	14.57	46.8	0	0
ENSMUSG00000053414.7	Hunk	hormonally upregulated Neu-associated kinase [Source:MGI Symbol;Acc:MGI:1347352]	56.57	-6.63	1.38	-4.8	1.55e-06	2.2e-05	0	0	0	0	0.6	0	7.09	6727.38	0	3.02	0	0	0	0	0.46	2770.61	1.62	0.64	5.09	8.5	55.05	1085.91	123.14
ENSMUSG00000054034.6	Tceal5	transcription elongation factor A (SII)-like 5 [Source:MGI Symbol;Acc:MGI:3036236]	32.77	-9.36	1.95	-4.81	1.55e-06	2.19e-05	0	0	0	0	0	0	0	0	0	0	0.47	0	0	0	165.54	0	269.11	305.1	13.56	0	0	0	0
ENSMUSG00000091955.2	Gm9844	predicted pseudogene 9844 [Source:MGI Symbol;Acc:MGI:3704288]	5.42	4.19	0.87	4.81	1.55e-06	2.19e-05	24.48	2.34	10.5	14.36	3.3	5.06	7.09	6.76	16.47	10.88	12.34	1.67	1.97	2.93	0	0	1.62	0.64	0	1.21	0	1.04	0
ENSMUSG00000041112.11	Elmo1	engulfment and cell motility 1 [Source:MGI Symbol;Acc:MGI:2153044]	1374.54	6.62	1.38	4.8	1.58e-06	2.23e-05	0	0	9985.36	2.69	1935.45	1.27	7.74	7593.79	1113.37	0	2.85	3.35	8991.92	1824.62	68.71	1.62	0	2.22	0.85	35.2	20.65	8.31	14.37
ENSMUSG00000094247.1	Gm23968	predicted gene, 23968 [Source:MGI Symbol;Acc:MGI:5453745]	3.31	-4.23	0.88	-4.8	1.58e-06	2.23e-05	0	0	0	0	0	0	0	0	0	0	0.95	0.84	2.95	0.98	6.92	12.98	11.35	2.22	3.39	14.57	5.51	3.12	10.26
ENSMUSG00000103940.1	Gm38227	predicted gene, 38227 [Source:MGI Symbol;Acc:MGI:5611455]	10.17	-7.01	1.46	-4.8	1.58e-06	2.23e-05	0	0	3	0	0	0	0	0	0	0	0	0	0	0	15.22	0	0	7.95	154.27	1.21	6.88	18.7	26.68
ENSMUSG00000092035.4	Peg10	paternally expressed 10 [Source:MGI Symbol;Acc:MGI:2157785]	5.37	-8.25	1.72	-4.8	1.59e-06	2.25e-05	0	0	0	0	0	0	0	0	0	0	0	0	0	0	0.46	0.54	0	0.95	103.41	2399.73	15.14	1.04	2.05
ENSMUSG00000061787.10	Rps17	ribosomal protein S17 [Source:MGI Symbol;Acc:MGI:1309526]	4651.94	-2.24	0.47	-4.8	1.6e-06	2.26e-05	1529.71	1228.76	2264.97	4585.65	1370.72	98.76	1674.08	1477.07	858.93	1542.04	1955.63	1752.96	1905.68	4021.38	4971.25	6536.32	15196.9	3442.55	6130.01	18320.2	10384.5	6500.93	9245.52
ENSMUSG00000056476.9	Med12l	mediator complex subunit 12-like [Source:MGI Symbol;Acc:MGI:2139916]	387.41	-6.59	1.37	-4.8	1.62e-06	2.29e-05	0	0	0	1.8	0.3	0	0.64	0	0	10.88	1.42	81.12	11.81	0	4.15	733.89	4.86	2801.84	8.48	3999.55	1202.93	44.68	2.05
ENSMUSG00000018927.3	Ccl6	chemokine (C-C motif) ligand 6 [Source:MGI Symbol;Acc:MGI:98263]	13.17	-9.16	1.91	-4.79	1.64e-06	2.31e-05	0	0	0	0	0	0	0	0	0	0	0	0	0	0	0	118.98	6.48	0.32	0	76.47	0	0	100.56
ENSMUSG00000020181.11	Nav3	neuron navigator 3 [Source:MGI Symbol;Acc:MGI:2183703]	15.14	-4.21	0.88	-4.79	1.65e-06	2.33e-05	0	0.67	0	0.9	1.5	1.27	1.29	0	0	7.25	0.47	0.84	0	7564.64	283.12	4.33	61.6	8.58	3.39	101.96	19.27	42.61	71.83
ENSMUSG00000035458.10	Tnni3	troponin I, cardiac 3 [Source:MGI Symbol;Acc:MGI:98783]	5.56	-7.49	1.56	-4.79	1.66e-06	2.34e-05	0	0	0	0	0	0	0	0	0	0	0.47	0	0	0	56.26	0.54	3.24	0	567.91	3.64	48.17	11.43	4.1
ENSMUSG00000058290.3	Espl1	extra spindle pole bodies 1 (S. cerevisiae) [Source:MGI Symbol;Acc:MGI:2146156]	72.99	-7.02	1.47	-4.79	1.66e-06	2.34e-05	0	0	1.5	0	0.3	0	2.58	0	0	9.67	0	0	0	0	0.46	0	1131.58	0.32	15.26	338.66	19.27	5.2	153.92
ENSMUSG00000026655.10	Fam107b	family with sequence similarity 107, member B [Source:MGI Symbol;Acc:MGI:1913790]	156.32	-6.19	1.29	-4.79	1.67e-06	2.35e-05	0	0	0	0	0	0	3.22	4.51	0	0	0.95	3152.98	1.97	0	52.11	581.92	201.03	57.52	53.4	1147.06	372.99	1065.13	4.1
ENSMUSG00000028300.10	3110043O21Rik	RIKEN cDNA 3110043O21 gene [Source:MGI Symbol;Acc:MGI:1920455]	2931.71	4.88	1.02	4.79	1.67e-06	2.35e-05	7964.4	6355.43	3	1287.36	1562.77	8832.8	1019.15	9560.96	147.67	697.57	20143	1879.24	4646.07	2036.58	435.29	131.42	0	109.33	608.59	1.21	1.38	4.16	2.05
ENSMUSG00000048240.10	Gng7	guanine nucleotide binding protein (G protein), gamma 7 [Source:MGI Symbol;Acc:MGI:95787]	6.45	-8.44	1.76	-4.79	1.67e-06	2.35e-05	0	0	0	0	0	0	0	0	0	0	0	0	0	0	0	2.16	0	122.68	0.85	847.25	4.13	8.31	10.26
ENSMUSG00000040289.4	Hey1	hairy/enhancer-of-split related with YRPW motif 1 [Source:MGI Symbol;Acc:MGI:1341800]	80.62	-8.08	1.69	-4.79	1.7e-06	2.38e-05	0	0	3	0	0	0	0	0	0	0	2701.8	0	0	0	35.51	591.65	0	1.59	0	436.98	0	767.93	14.37
ENSMUSG00000040127.9	Sdr9c7	4short chain dehydrogenase/reductase family 9C, member 7 [Source:MGI Symbol;Acc:MGI:1917311]	12.94	-9.14	1.91	-4.78	1.74e-06	2.44e-05	0	0	0	0	0	0	0	0	0	0	0	0	0	0	0	3.79	22.7	0	0	9.71	236.73	2082.46	24.63
ENSMUSG00000043747.8	1520401A03Rik	RIKEN cDNA 1520401A03 gene [Source:MGI Symbol;Acc:MGI:2443785]	6.24	-6.09	1.27	-4.78	1.74e-06	2.44e-05	0	0	0	0	0	0	0	3.38	0	0	0	0	0	0	29.51	1.08	12.97	2.22	11.02	8.5	59.18	15.59	0
ENSMUSG00000096112.1	Gm26269	predicted gene, 26269 [Source:MGI Symbol;Acc:MGI:5456046]	7.5	-3.83	0.8	-4.78	1.74e-06	2.44e-05	0	0.33	0	0	0.9	0	0	0	1.59	0.6	0.47	5.85	2.95	3.42	6.92	18.93	8.11	56.57	27.97	9.71	9.63	2.08	16.42
ENSMUSG00000103618.1	Gm37951	predicted gene, 37951 [Source:MGI Symbol;Acc:MGI:5611179]	4.41	-8.02	1.68	-4.78	1.74e-06	2.44e-05	0	0	0	0	0	0	0	0	0	0	0	0	0	0	0	2.7	0	18.43	5.93	2.43	12.39	261.87	59.52
ENSMUSG00000018698.11	Lhx1	LIM homeobox protein 1 [Source:MGI Symbol;Acc:MGI:99783]	20.43	-6.34	1.33	-4.78	1.75e-06	2.45e-05	0	0	0	0	0	0	1.29	0	0	5.44	0	0	0	0	1.84	4.87	16.21	349.28	20.34	33.99	2.75	1.04	32.84
ENSMUSG00000040841.5	Six5	sine oculis-related homeobox 5 [Source:MGI Symbol;Acc:MGI:106220]	16.19	-8.45	1.77	-4.78	1.76e-06	2.46e-05	0	0	0	0	0	0	0	0	0	0	0	0.84	0	0	12.91	97.35	0	1931.67	200.04	60.69	0	0	0
ENSMUSG00000083414.1	Gm14840	predicted gene 14840 [Source:MGI Symbol;Acc:MGI:3801922]	2	-7.14	1.49	-4.78	1.76e-06	2.45e-05	0	0	0	0	0	0	0	0	0	0	0	0	0	0	0.92	15.68	0	2.86	0	4.86	4.13	9.35	8.21
ENSMUSG00000026238.10	Ptma	prothymosin alpha [Source:MGI Symbol;Acc:MGI:97803]	9435.01	2.1	0.44	4.78	1.77e-06	2.47e-05	10760.5	9046.61	8158.39	12796.4	9704.57	26107.2	11010.1	28527.4	14484.9	29137.3	15918.9	3752.63	2121.25	7440.1	3187.67	5325.43	3391.5	2043.86	3250.63	1320.64	1618.58	4776.98	3123.57
ENSMUSG00000034442.10	Trmt5	TRM5 tRNA methyltransferase 5 [Source:MGI Symbol;Acc:MGI:1923607]	126.06	-6.89	1.44	-4.78	1.78e-06	2.48e-05	0	0	0	0	0	0	0	1.13	0.53	0	0	0.84	23.62	1.47	4.61	129.8	3.24	2.54	1398.58	26.7	1273.12	33.25	0
ENSMUSG00000094219.1	Calhm3	calcium homeostasis modulator 3 [Source:MGI Symbol;Acc:MGI:3645665]	2.14	-7.21	1.51	-4.78	1.79e-06	2.5e-05	0	0	0	0	0	0	0	0	0	0	0	0	0	0	0.46	7.03	17.83	3.18	11.87	0	6.88	2.08	0
ENSMUSG00000027793.2	Ccna1	cyclin A1 [Source:MGI Symbol;Acc:MGI:108042]	8.75	-6.43	1.35	-4.77	1.8e-06	2.51e-05	0	0	0	0	0	0	0	0	0	0	2.37	0	0	0	0.92	59.49	0	9.85	5.09	66.76	5.51	2.08	49.25
ENSMUSG00000068522.4	Aard	alanine and arginine rich domain containing protein [Source:MGI Symbol;Acc:MGI:2181621]	2.99	-7.6	1.59	-4.77	1.8e-06	2.51e-05	0	0	0	0	0	0	0	0	0	0	0	0	0	0	0	1.08	4.86	8.58	0.85	6.07	2.75	44.68	0
ENSMUSG00000089678.4	Agxt2	alanine-glyoxylate aminotransferase 2 [Source:MGI Symbol;Acc:MGI:2146052]	5.88	-5.48	1.15	-4.77	1.81e-06	2.52e-05	0	0.33	0	2.69	0.3	0	0.64	0	0	0	0	0	0	0	0.92	1.08	4.86	15.89	0	9.71	49.55	4.16	45.15
ENSMUSG00000031010.13	Usp9x	ubiquitin specific peptidase 9, X chromosome [Source:MGI Symbol;Acc:MGI:894681]	3174.69	4.4	0.92	4.77	1.84e-06	2.55e-05	7224.62	4081.51	180	139.15	22432.6	1.27	400.95	23.66	1956.36	6056.33	5526.55	8608.39	8509.6	5880.19	349.52	1085.96	55.12	166.53	148.33	100.75	6.88	42.61	41.05
ENSMUSG00000059089.4	Fcgr4	Fc receptor, IgG, low affinity IV [Source:MGI Symbol;Acc:MGI:2179523]	10.72	-8.94	1.88	-4.77	1.85e-06	2.57e-05	0	0	0	0	0	0	0	0	0	0	0	0	0	0	0	3.79	1.62	1.27	0.85	1117.93	0	1.04	238.06
ENSMUSG00000073608.4	Gm6086	predicted gene 6086 [Source:MGI Symbol;Acc:MGI:3646771]	5.1	-6.05	1.27	-4.77	1.85e-06	2.57e-05	0	0	0	0	0	0	0	1.13	0	0	0	0.84	0	0.49	4.15	2.16	38.91	4.13	2.54	0	0	25.98	36.94
ENSMUSG00000078954.5	Arhgap8	Rho GTPase activating protein 8 [Source:MGI Symbol;Acc:MGI:1920417]	6.31	-6.36	1.33	-4.77	1.85e-06	2.57e-05	0	1	0	0	0	0	0	0	0	0	0	0.84	0	0	12.45	1.08	6.48	92.48	358.54	0	24.77	1.04	4.1
ENSMUSG00000053158.9	Fes	feline sarcoma oncogene [Source:MGI Symbol;Acc:MGI:95514]	1019.96	-7.78	1.63	-4.77	1.86e-06	2.59e-05	0	0	0	0	0	0	0	0	0	0	93.03	0	8.86	0	1571.47	12.44	3023.49	4306.05	8115.14	1624.1	4543.32	3.12	158.03
ENSMUSG00000002814.11	Top3a	topoisomerase (DNA) III alpha [Source:MGI Symbol;Acc:MGI:1197527]	51.38	-7.9	1.66	-4.76	1.89e-06	2.62e-05	0	0	0	0	0	0	0	0	0	3.63	0	0.84	0	0	158.62	0	4.86	204.67	182.24	0	624.86	0	2.05
ENSMUSG00000096676.1	Gm24517	predicted gene, 24517 [Source:MGI Symbol;Acc:MGI:5454294]	9.98	-8.88	1.86	-4.76	1.9e-06	2.64e-05	0	0	0	0	0	0	0	0	0	0	0	0	0	0	1.84	1.62	0	124.26	42.38	0	0	0	59.52
ENSMUSG00000100053.1	Gm28154	predicted gene 28154 [Source:MGI Symbol;Acc:MGI:5578860]	4.51	-8.04	1.69	-4.76	1.9e-06	2.64e-05	0	0	0	0	0	0	0	0	0	0	0	0	0	0	0	0.54	40.53	8.9	0	29.13	8.26	0	16.42
ENSMUSG00000093674.3	Rpl41	ribosomal protein L41 [Source:MGI Symbol;Acc:MGI:1915195]	27841.7	-2.09	0.44	-4.76	1.91e-06	2.64e-05	13930.4	8425.06	14071.3	5444.78	8206.62	11522.1	7829.57	4163.06	9474.25	16118	4836.85	30003.5	17993.7	18402	17504.3	17200.2	77307.3	31602.1	25941.5	101807	82147.3	40476	75952.8
ENSMUSG00000054746.13	Abca15	ATP-binding cassette, sub-family A (ABC1), member 15 [Source:MGI Symbol;Acc:MGI:2388709]	5.64	-5.47	1.15	-4.76	1.92e-06	2.65e-05	0	0	0	0	0.3	0	0	1.13	1.06	1.21	0	0	0	0	0	1.08	8.11	4.77	4.24	2.43	78.45	12.47	14.37
ENSMUSG00000024786.5	1700123I01Rik	RIKEN cDNA 1700123I01 gene [Source:MGI Symbol;Acc:MGI:1923913]	2.14	-7.2	1.51	-4.76	1.93e-06	2.66e-05	0	0	0	0	0	0	0	0	0	0	0	0	0	0	15.22	3.24	0	1.91	0	4.86	1.38	4.16	18.47
ENSMUSG00000054065.7	Pkp3	plakophilin 3 [Source:MGI Symbol;Acc:MGI:1891830]	2479.39	-6.24	1.31	-4.76	1.94e-06	2.68e-05	0	0	0	0	50.41	0	0.64	145.34	49.93	0	0	2.51	195.88	469.83	4440.51	1965.87	1094.29	3195.93	2612.37	17452.4	4821.34	7117.15	13411.6
ENSMUSG00000048865.12	Arhgap30	Rho GTPase activating protein 30 [Source:MGI Symbol;Acc:MGI:2684948]	2.69	-5.73	1.2	-4.76	1.95e-06	2.69e-05	0	0	0	0	0	0	0	1.13	0	0	0	0.84	0	0	1.38	3.24	1.62	0.64	11.02	2.43	22.02	3.12	14.37
ENSMUSG00000026123.7	Plekhb2	pleckstrin homology domain containing, family B (evectins) member 2 [Source:MGI Symbol;Acc:MGI:2385825]	4773.27	3.75	0.79	4.76	1.97e-06	2.72e-05	28.66	7239.69	35386	15405.2	12476.3	6132.06	2418.62	787.55	1322.12	18.13	2079.99	9244	1668.45	10810.5	286.81	385.06	745.74	618.78	1109.54	578.99	721.21	50.92	270.9
ENSMUSG00000022836.10	Mylk	myosin, light polypeptide kinase [Source:MGI Symbol;Acc:MGI:894806]	6.39	-4.63	0.97	-4.75	2e-06	2.75e-05	0.6	0	1.5	0	2595.31	0	0	0	0.53	1.21	0	0	0	0	23.06	7.57	6.48	60.07	6.78	13.35	221.59	1.04	18.47
ENSMUSG00000027217.9	Tspan18	tetraspanin 18 [Source:MGI Symbol;Acc:MGI:1917186]	442.4	6.07	1.28	4.75	2.02e-06	2.78e-05	0	1010.78	41418.9	67.33	250.26	0	1.29	2824.57	225.75	1.81	718.65	3069.35	1771.81	0	0.92	0	27.56	6.04	0.85	6.07	1.38	0	34.89
ENSMUSG00000042246.4	Tmc7	transmembrane channel-like gene family 7 [Source:MGI Symbol;Acc:MGI:2443317]	4.36	-5.91	1.24	-4.75	2.02e-06	2.78e-05	0	0	0	0	0	0	1.29	0	0	0	0	0.84	0	0	4.61	3.24	0	474.81	2.54	20.64	37.16	27.02	2.05
ENSMUSG00000051236.9	Msrb3	methionine sulfoxide reductase B3 [Source:MGI Symbol;Acc:MGI:2443538]	31.01	-6.04	1.27	-4.75	2.02e-06	2.78e-05	0	0	0	5.39	0	0	0	5.63	0	0	0	0	1.97	0.98	16.14	110.87	37.29	211.35	292.43	2.43	0	4.16	24.63
ENSMUSG00000053141.12	Ptprt	protein tyrosine phosphatase, receptor type, T [Source:MGI Symbol;Acc:MGI:1321152]	45.4	-6.35	1.34	-4.75	2.02e-06	2.78e-05	0	0	7.5	0.9	0	0	0.64	0	0	6.04	0	0.84	0	0	261.45	1.08	0	1.91	633.17	13.35	53.68	2.08	61.57
ENSMUSG00000004127.8	Trmt10a	tRNA methyltransferase 10A [Source:MGI Symbol;Acc:MGI:1920421]	35.36	-5.63	1.19	-4.75	2.04e-06	2.8e-05	0	0.33	0	0	0	0	1.29	0	1118.15	6.04	0	0	0	0	19.37	1.62	66.47	52.76	356.85	25.49	110.11	18.7	141.61
ENSMUSG00000060548.8	Tnfrsf19	tumor necrosis factor receptor superfamily, member 19 [Source:MGI Symbol;Acc:MGI:1352474]	293.74	-6.98	1.47	-4.75	2.04e-06	2.8e-05	0	0	1.5	0.9	0	887.58	0	0	0	1.21	0	0	0	0	7.38	180.63	714.94	274.27	12.71	50.98	306.93	16487.2	5093.76
ENSMUSG00000097083.1	D930019O06Rik	RIKEN cDNA D930019O06 [Source:MGI Symbol;Acc:MGI:3043219]	2.29	-7.28	1.53	-4.75	2.04e-06	2.8e-05	0	0	0	0	0	0	0	0	0	0	0	0	0	0	0.46	0.54	1.62	4.13	1.7	1.21	31.66	11.43	0
ENSMUSG00000040280.9	Ndufa4l2	NADH dehydrogenase (ubiquinone) 1 alpha subcomplex, 4-like 2 [Source:MGI Symbol;Acc:MGI:3039567]	350.9	-7.67	1.61	-4.75	2.05e-06	2.81e-05	0	0	0	0	0	39.25	0	0	0	0	0	0	0	0	132.8	319.62	447.44	374.07	1530.81	1384.97	8.26	3829.27	4.1
ENSMUSG00000044707.7	Ccnjl	cyclin J-like [Source:MGI Symbol;Acc:MGI:2685723]	183.84	-9.01	1.9	-4.75	2.05e-06	2.8e-05	0	0	0	0	0	0	0	0	0	5.44	0	0	0	0	0	0	1136.44	3.5	2.54	2653.42	423.91	3.12	0
ENSMUSG00000087064.1	Sap30bpos	SAP30 binding protein, opposite strand [Source:MGI Symbol;Acc:MGI:3650575]	6.67	-7.1	1.5	-4.75	2.06e-06	2.82e-05	0	0	0	0	0	0	0	0	0	0	0.95	0	0	0	0.46	0	17.83	6.67	5.93	59.48	2.75	59.23	0
ENSMUSG00000021313.11	Ryr2	ryanodine receptor 2, cardiac [Source:MGI Symbol;Acc:MGI:99685]	6.91	-3.61	0.76	-4.75	2.07e-06	2.83e-05	0.6	1	0	3.59	0.3	2.53	1.29	3.38	0	1.21	0	859.75	0	0	6.46	8.65	19.45	15.57	13.56	10.92	1.38	11.43	53.36
ENSMUSG00000021879.8	Dnah12	dynein, axonemal, heavy chain 12 [Source:MGI Symbol;Acc:MGI:107720]	21.42	-4.79	1.01	-4.75	2.07e-06	2.83e-05	0	0	9	1.8	0	0	5.16	0	1.06	3.63	3.8	0	0	0	158.62	29.2	43.77	6.04	3.39	58.26	139.01	19.74	10.26
ENSMUSG00000103696.1	Gm37531	predicted gene, 37531 [Source:MGI Symbol;Acc:MGI:5610759]	33.58	-6.69	1.41	-4.75	2.07e-06	2.83e-05	0	0	1.5	0	0	0	0	0	362.8	0	0	1.67	0	0	0	1306.07	24.32	2.22	1.7	30.35	49.55	18.7	632.1
ENSMUSG00000003617.12	Cp	ceruloplasmin [Source:MGI Symbol;Acc:MGI:88476]	23.52	-5.75	1.21	-4.75	2.08e-06	2.83e-05	0	0	1.5	0	0.3	0	0	3.38	0	3.63	0	0.84	1.97	1.47	477.25	16.77	9.73	0.95	0	2.43	12.39	6.23	17280.2
ENSMUSG00000022342.5	Kcnv1	potassium channel, subfamily V, member 1 [Source:MGI Symbol;Acc:MGI:1914748]	29.31	-7.29	1.54	-4.75	2.08e-06	2.84e-05	0	0	0	0.9	0	0	0	2.25	0	0	0	0	0	1.47	137.41	2.7	16.21	0	0	14.57	447.31	0	51.31
ENSMUSG00000030672.8	Mylpf	myosin light chain, phosphorylatable, fast skeletal muscle [Source:MGI Symbol;Acc:MGI:97273]	58.98	-7.46	1.57	-4.75	2.08e-06	2.84e-05	0	0	0	0	0	0	0	0	0	0	0	1.67	0	5.86	750.23	22.17	13985.9	0.32	267.85	0	207.83	92.48	0
ENSMUSG00000045394.8	Epcam	epithelial cell adhesion molecule [Source:MGI Symbol;Acc:MGI:106653]	17266	2.53	0.53	4.75	2.08e-06	2.84e-05	3147.19	12243.2	82240.9	25504.8	6390.89	34898.2	8133.83	19461.1	15306.7	56061.1	17570.3	47467.8	19596.2	9856.64	4127.41	4509.87	3031.6	4670.58	5535.83	1199.26	9868.41	4912.07	1383.24
ENSMUSG00000020941.7	Map3k14	mitogen-activated protein kinase kinase kinase 14 [Source:MGI Symbol;Acc:MGI:1858204]	25.11	-7.66	1.61	-4.74	2.11e-06	2.87e-05	0	0	0	0	0	2.53	0.64	0	0	0	0	0	0	0	164.62	5.41	0	1.27	0	361.72	37.16	0	4.1
ENSMUSG00000085836.1	Gm13074	predicted gene 13074 [Source:MGI Symbol;Acc:MGI:3651959]	11.13	-8.98	1.89	-4.74	2.11e-06	2.87e-05	0	0	0	0	0	0	0	0	0	0	0	0	0	0	217.64	0	0	0.95	18.65	7.28	5835.71	11.43	0
ENSMUSG00000102725.1	Gm37939	predicted gene, 37939 [Source:MGI Symbol;Acc:MGI:5611167]	3.36	-6.07	1.28	-4.74	2.11e-06	2.87e-05	0	0	0	0	0	0	0	0	0	0	0	1.67	0	0	2027.97	3.24	1.62	42.9	10.17	4.86	2.75	1.04	8.21
ENSMUSG00000003226.6	Ranbp2	RAN binding protein 2 [Source:MGI Symbol;Acc:MGI:894323]	1998.13	5.82	1.23	4.74	2.12e-06	2.88e-05	0	3512.69	3	0	436.6	24965.1	0.64	2.25	545.53	28.41	5201.4	4190.87	4695.29	1951.11	56.26	140.07	48.64	5.09	0.85	101.96	57.81	3.12	10.26
ENSMUSG00000036478.7	Btg1	B cell translocation gene 1, anti-proliferative [Source:MGI Symbol;Acc:MGI:88215]	7985	3.39	0.71	4.74	2.14e-06	2.9e-05	10428.5	36837.4	16946.8	5535.46	8958.89	8994.87	2454.72	24390.3	17922.2	7667.28	22736.1	899.06	4409.83	5201.33	325.54	1405.58	1854.62	198	391.6	55.84	5242.51	24.94	773.71
ENSMUSG00000052676.12	Zmat1	zinc finger, matrin type 1 [Source:MGI Symbol;Acc:MGI:2442284]	16.04	-6.24	1.32	-4.74	2.14e-06	2.9e-05	0.6	0	0	0	0	0	0	0	0	0	0.95	52.69	55.12	0	324.62	6.49	1.62	5880.81	14.41	1.21	8.26	0	4.1
ENSMUSG00000086196.3	Gm13571	predicted gene 13571 [Source:MGI Symbol;Acc:MGI:3652223]	4.94	-8.14	1.72	-4.74	2.15e-06	2.92e-05	0	0	0	0	0	0	0	0	0	0	0	0	0	0	18.44	0.54	0	2263.46	54.25	0	6.88	33.25	0
ENSMUSG00000023918.8	Adgrf4	adhesion G protein-coupled receptor F4 [Source:MGI Symbol;Acc:MGI:1925499]	32.8	-9.21	1.95	-4.73	2.22e-06	3.01e-05	0	0	0	0	0	0	0.64	0	0	0	0	0	0	0	117.58	0	0	0	53.4	410.27	0	0	172.39
ENSMUSG00000024758.10	Rtn3	reticulon 3 [Source:MGI Symbol;Acc:MGI:1339970]	8492.38	2.42	0.51	4.73	2.22e-06	3.01e-05	1841.38	7877.27	30374.6	24065.7	8629.12	22203.5	9920.72	11937.1	10708.7	17469	15959.7	3254.18	6092.06	4285.11	3347.21	3606.17	1199.67	5715.55	1873.25	771.99	1280	2329.78	582.85
ENSMUSG00000052613.12	Pcdh15	protocadherin 15 [Source:MGI Symbol;Acc:MGI:1891428]	14.28	-4.1	0.87	-4.73	2.23e-06	3.02e-05	0	0.67	1.5	0	0.6	0	4.51	3.38	0.53	9.07	2.37	0.84	0.98	0.98	5.53	0.54	184.81	6.67	5.93	18.21	52.3	16.63	12.31
ENSMUSG00000005514.10	Por	P450 (cytochrome) oxidoreductase [Source:MGI Symbol;Acc:MGI:97744]	978.81	3.51	0.74	4.73	2.24e-06	3.02e-05	40	2131.05	7384.4	177.75	1527.06	377.32	805.78	929.51	359.08	2187.63	898.54	1108.98	2515.97	911.33	91.3	62.73	90.79	58.16	11.87	543.79	6.88	15.59	277.06
ENSMUSG00000018405.7	Mrm1	mitochondrial rRNA methyltransferase 1 homolog (S. cerevisiae) [Source:MGI Symbol;Acc:MGI:2443470]	178.66	-6.41	1.35	-4.73	2.24e-06	3.03e-05	0	40.06	0	1.8	0	0	0	1.13	0	0.6	0	1.67	3.94	7.33	0	0	919.21	310.82	196.65	1047.53	9.63	895.75	673.15
ENSMUSG00000025810.8	Nrp1	neuropilin 1 [Source:MGI Symbol;Acc:MGI:106206]	11.9	-6.49	1.37	-4.73	2.24e-06	3.02e-05	0	0.33	0	1.8	0	0	0	1.13	0	0	0	0	0	0.49	5.99	1153.56	3.24	0.32	201.73	16.99	0	0	41.05
ENSMUSG00000039789.7	Zfp597	zinc finger protein 597 [Source:MGI Symbol;Acc:MGI:1918313]	28.4	-7.78	1.65	-4.73	2.27e-06	3.07e-05	0.6	0	0	0	0	0	0	0	0	0	0	1.67	0	0.49	77.01	1.08	0	84.54	0	0	477.59	0	10.26
ENSMUSG00000019146.2	Cacng2	calcium channel, voltage-dependent, gamma subunit 2 [Source:MGI Symbol;Acc:MGI:1316660]	6.2	-6.52	1.38	-4.73	2.28e-06	3.07e-05	0	0	0	0	0	0	0	0	0	0.6	0.95	0	0	0	2.77	1.08	17.83	1.91	0	0	68.82	23.9	24.63
ENSMUSG00000083009.1	Gm1335	predicted gene 1335 [Source:MGI Symbol;Acc:MGI:2686181]	4.02	-7.91	1.67	-4.73	2.29e-06	3.09e-05	0	0	0	0	0	0	0	0	0	0	0	0	0	0	0.92	0	6.48	30.51	2.54	43.7	0	8.31	0
ENSMUSG00000089697.1	Gm15947	predicted gene 15947 [Source:MGI Symbol;Acc:MGI:3801748]	2.3	-6.35	1.34	-4.73	2.29e-06	3.08e-05	0	0	0	0	0	0	0.64	0	0	0	0	0	0	0	2.77	2.7	8.11	1.59	2.54	0	6.88	5.2	22.58
ENSMUSG00000095526.2	Gm10243	predicted gene 10243 [Source:MGI Symbol;Acc:MGI:3704266]	22.1	-2.92	0.62	-4.73	2.29e-06	3.09e-05	115.24	1.67	6	9.88	0.9	2.53	1.29	2.25	3.19	14.51	2.37	4.18	16.73	6.35	10.14	19.47	22.7	32.73	51.71	26.7	23.4	35.33	201.12
ENSMUSG00000064346.1	mt-Tw	mitochondrially encoded tRNA tryptophan [Source:MGI Symbol;Acc:MGI:102471]	3.08	-5.42	1.15	-4.72	2.31e-06	3.11e-05	0	0	0	0	0	0	0	1.13	0	0	0	0.84	0	0.49	0	8.65	22.7	0.95	4.24	6.07	8.26	3.12	14.37
ENSMUSG00000031828.8	Klhl36	kelch-like 36 [Source:MGI Symbol;Acc:MGI:2385305]	10	-6.35	1.35	-4.72	2.32e-06	3.13e-05	0	0	0	0	0	0	75.42	0	0	0	0	0	0	0	70.55	27.04	1076.46	7.31	1.7	0	96.34	10.39	10.26
ENSMUSG00000036295.4	Lrrn3	leucine rich repeat protein 3, neuronal [Source:MGI Symbol;Acc:MGI:106036]	139.72	7.56	1.6	4.72	2.34e-06	3.14e-05	0	0	0	1756.87	437.8	2.53	838.65	0	154.58	3.63	0.47	0	3932.43	1.47	1.38	0	0	0	0	1.21	0	2.08	2.05
ENSMUSG00000064905.1	Gm25403	predicted gene, 25403 [Source:MGI Symbol;Acc:MGI:5455180]	19.8	-4.79	1.01	-4.72	2.34e-06	3.15e-05	0	0	0	0	0	0	0	0	0	9.67	6.17	4.18	0.98	0.49	9.68	36.78	30.8	39.73	16.95	95.89	50.92	105.99	47.2
ENSMUSG00000004105.7	Angptl2	angiopoietin-like 2 [Source:MGI Symbol;Acc:MGI:1347002]	8.12	-6.9	1.46	-4.72	2.35e-06	3.15e-05	0	0	1.5	0	0	0	0	0	0	0	0	0.84	0	0	0	2.16	113.48	1.59	0.85	50.98	0	5.2	10.26
ENSMUSG00000074218.2	Cox7a1	cytochrome c oxidase subunit VIIa 1 [Source:MGI Symbol;Acc:MGI:1316714]	11.49	-9	1.91	-4.72	2.36e-06	3.17e-05	0	0	0	0	0	0	0	0	0	0	0	0	0	0	0.92	33.53	199.4	29.56	0.85	0	0	0	0
ENSMUSG00000100336.1	Gm29601	predicted gene 29601 [Source:MGI Symbol;Acc:MGI:5580307]	3.47	-6.01	1.27	-4.72	2.36e-06	3.17e-05	0	0	0	0.9	0	0	0	1.13	0	0	0	0	0	0	0.92	1.62	0	2.86	0.85	30.35	12.39	14.55	14.37
ENSMUSG00000032207.9	Lipc	lipase, hepatic [Source:MGI Symbol;Acc:MGI:96216]	2671.2	-7.03	1.49	-4.72	2.37e-06	3.18e-05	0	0	1.5	1.8	0	1.27	0	0	0	1.81	0.47	0.84	502.01	0	3145.24	4122.11	1256.41	18831.7	10135	36.41	22167.5	1163.85	69.78
ENSMUSG00000085658.1	Gm15704	predicted gene 15704 [Source:MGI Symbol;Acc:MGI:3783144]	2.8	-6.58	1.39	-4.72	2.37e-06	3.18e-05	0	0	0	0	0	0	0	0	0	0	0	0.84	0	0	0.92	1.62	12.97	3.81	0.85	7.28	0	7.27	28.73
ENSMUSG00000093262.1	Gm23413	predicted gene, 23413 [Source:MGI Symbol;Acc:MGI:5453190]	4.69	-4.76	1.01	-4.72	2.38e-06	3.18e-05	0	0	0	0.9	0	1.27	0	0	0	0	0	1.67	0.98	0.98	1.38	2.7	3.24	8.9	1.7	8.5	2.75	11.43	61.57
ENSMUSG00000078190.6	Dnm3os	dynamin 3, opposite strand [Source:MGI Symbol;Acc:MGI:3052332]	79	-5.91	1.25	-4.72	2.39e-06	3.19e-05	0	0	3	15.26	0	0	0	56.33	0	0.6	1.9	8.36	0	0	135.11	1511.04	16.21	2325.12	9.32	31.56	4.13	12.47	49.25
ENSMUSG00000104369.1	Gm38082	predicted gene, 38082 [Source:MGI Symbol;Acc:MGI:5611310]	7.24	-5.16	1.1	-4.71	2.44e-06	3.26e-05	0	0	0	0	0	0	0	1.13	0	0	0	0.84	0	344.8	2673.99	0.54	11.35	15.26	10.17	47.34	22.02	45.72	4.1
ENSMUSG00000063808.10	Gpatch1	G patch domain containing 1 [Source:MGI Symbol;Acc:MGI:1914721]	140.69	-6.68	1.42	-4.71	2.47e-06	3.3e-05	0	0	0	1.8	0	0	0	0	4.25	0	0	0	0.98	379.48	983.09	2.7	222.1	0.32	1766.45	87.4	20968.7	8.31	102.61
ENSMUSG00000057672.11	Pkn1	protein kinase N1 [Source:MGI Symbol;Acc:MGI:108022]	3.97	-4.57	0.97	-4.71	2.48e-06	3.32e-05	0	0	1.5	0	0.6	0	0	0	0	0	1.42	0	1839.73	0	0.46	5.95	12.97	0.95	12.71	20.64	8.26	13.51	10.26
ENSMUSG00000028159.10	Dapp1	dual adaptor for phosphotyrosine and 3-phosphoinositides 1 [Source:MGI Symbol;Acc:MGI:1347063]	5225.36	4.15	0.88	4.71	2.5e-06	3.34e-05	4077.43	4028.1	16840.3	8380.39	11825.8	3680.76	6317.93	5601.83	4075.8	40599.6	3448.93	680.78	2295.48	4396.46	30.43	214.16	0	1.27	1135.81	121.38	39.91	151.72	2239.04
ENSMUSG00000033900.9	Map9	microtubule-associated protein 9 [Source:MGI Symbol;Acc:MGI:2442208]	927.26	7.43	1.58	4.71	2.5e-06	3.34e-05	0	0.67	0	2.69	2321.64	1.27	1.29	0	0	0	9790	2096.69	6906.11	157.26	2.31	0	1.62	0.64	23.73	2.43	0	16.63	2.05
ENSMUSG00000021510.10	Zfp729a	zinc finger protein 729a [Source:MGI Symbol;Acc:MGI:3036250]	32.09	-7.52	1.6	-4.71	2.52e-06	3.36e-05	0	0	0	0	0.3	1.27	0	0	0	2.42	0	0	0	0	657.08	1.08	37.29	0	0	18.21	2.75	17.67	4948.05
ENSMUSG00000028838.7	Extl1	exostoses (multiple)-like 1 [Source:MGI Symbol;Acc:MGI:1888742]	11.05	-7.62	1.62	-4.71	2.54e-06	3.38e-05	0	0	0	0	0	0	0	0	342.08	0	0	0	0	0	5.53	0	0	16.53	66.11	128.67	1.38	0	34.89
ENSMUSG00000030143.7	Gm8882	predicted gene 8882 [Source:MGI Symbol;Acc:MGI:3645847]	19.32	-9.49	2.02	-4.7	2.56e-06	3.4e-05	0	0	0	0	0	0	0	0	0	0	0	0	0	0	105.59	120.06	126.45	0	0	0	92.22	0	0
ENSMUSG00000025808.12	Ccdc7	coiled-coil domain containing 7 [Source:MGI Symbol;Acc:MGI:1921953]	3	-7.56	1.61	-4.7	2.57e-06	3.41e-05	0	0	0	0	0	0	26.43	0	0	0	0	0	0	0	0	1.62	0	1.27	0.85	4.86	19.27	2.08	38.99
ENSMUSG00000039748.7	Exo1	exonuclease 1 [Source:MGI Symbol;Acc:MGI:1349427]	6.06	-5.01	1.07	-4.7	2.57e-06	3.41e-05	0	0	0	0.9	0	0	0	0	1.59	0.6	0	0.84	1.97	0	0.46	358.02	1.62	4.77	17.8	7.28	4.13	80.01	16.42
ENSMUSG00000086047.1	9530046B11Rik	RIKEN cDNA 9530046B11 gene [Source:MGI Symbol;Acc:MGI:1925671]	6.31	-7.47	1.59	-4.7	2.59e-06	3.44e-05	0	0	0	0	0	0	0	0	0	0	0	0	0.98	0	1.84	0	12.97	0.32	43.23	0	2.75	1.04	82.09
ENSMUSG00000081078.1	Gm12568	predicted gene 12568 [Source:MGI Symbol;Acc:MGI:3652153]	3.61	-5.69	1.21	-4.7	2.6e-06	3.46e-05	0	0	0	0	0	1.27	0	0	0.53	0	0	0	0	0.49	1.84	0.54	1.62	1.59	30.51	15.78	0	10.39	18.47
ENSMUSG00000053581.9	Zfand2a	zinc finger, AN1-type domain 2A [Source:MGI Symbol;Acc:MGI:2140729]	432.42	6.26	1.33	4.7	2.61e-06	3.46e-05	0	1662.38	0	2928.42	1028.04	13.93	2505.64	36.05	1277.5	2.42	1.42	0	0	426.36	9.22	14.6	4.86	2.22	5.09	25.49	0	0	2.05
ENSMUSG00000072511.2	Hhla1	HERV-H LTR-associating 1 [Source:MGI Symbol;Acc:MGI:3615329]	7.43	-5.75	1.22	-4.7	2.61e-06	3.46e-05	0	0.33	0	0	0	0	0.64	2.25	0	0	0.47	0	0	0.49	5.53	94.64	0	0	1472.32	23.06	34.41	2.08	6.16
ENSMUSG00000090877.3	Hspa1b	heat shock protein 1B [Source:MGI Symbol;Acc:MGI:99517]	494.49	-6.24	1.33	-4.7	2.61e-06	3.46e-05	0	72.77	0	0	0	72.17	0	0	0	32.04	0	0.84	2.95	0	1931.6	2917.71	1483.37	819.96	1500.29	360.51	79.83	1134.75	964.57
ENSMUSG00000026274.7	Pask	PAS domain containing serine/threonine kinase [Source:MGI Symbol;Acc:MGI:2155936]	56.83	-5.94	1.26	-4.7	2.62e-06	3.48e-05	0	0.33	1.5	0	0	0	0	23.66	0	0	0	0.84	0	0.98	125.88	27.58	9.73	614.65	22.89	440.62	5.51	16.63	16.42
ENSMUSG00000029771.8	Irf5	interferon regulatory factor 5 [Source:MGI Symbol;Acc:MGI:1350924]	210.92	-7.82	1.66	-4.7	2.63e-06	3.48e-05	0	0	0	0	0	0	0	0	1.06	0	0	0	0	18.56	253.61	2041.58	1.62	1275.38	577.23	219.7	0	462.42	0
ENSMUSG00000041476.8	Smpx	small muscle protein, X-linked [Source:MGI Symbol;Acc:MGI:1913356]	6.63	-7.53	1.6	-4.7	2.64e-06	3.49e-05	0	0	0	0.9	0	0	0	0	0	0	0	0	0	0	90.38	32.99	371.25	5.4	0	0	16.52	4.16	2.05
ENSMUSG00000030220.9	Arhgdib	Rho, GDP dissociation inhibitor (GDI) beta [Source:MGI Symbol;Acc:MGI:101940]	9.51	-7.47	1.59	-4.69	2.67e-06	3.52e-05	0	0	0	0	0.3	0	0	0	0	0	0	381.37	0	0	4.15	293.12	0	4.77	171.22	0	4.13	0	32.84
ENSMUSG00000096623.1	Gm8112	predicted gene 8112 [Source:MGI Symbol;Acc:MGI:3645531]	8.65	-3.3	0.7	-4.69	2.67e-06	3.52e-05	0	2.67	0	4.49	0	7.6	0.64	2.25	0	3.02	0.47	4.18	0	1.95	18.91	16.22	14.59	10.49	11.02	32.77	23.4	11.43	32.84
ENSMUSG00000022200.7	Golph3	golgi phosphoprotein 3 [Source:MGI Symbol;Acc:MGI:1913879]	4931.57	4.6	0.98	4.69	2.68e-06	3.54e-05	1.19	1755.85	32066.6	24381.7	2029.07	864.79	1.29	18186.8	7465.3	8113.39	14137	1462.75	159.46	126	1032.89	606.26	84.3	29.87	347.53	103.18	338.58	81.05	51.31
ENSMUSG00000086712.2	AI427809	expressed sequence AI427809 [Source:MGI Symbol;Acc:MGI:2140270]	4.4	-6.14	1.31	-4.69	2.69e-06	3.55e-05	0	0	0	0	0	0	0	0	0	0	7.12	0	0	0	5.53	6.49	1822.2	1.27	13.56	55.84	0	5.2	10.26
ENSMUSG00000000037.12	Scml2	sex comb on midleg-like 2 (Drosophila) [Source:MGI Symbol;Acc:MGI:1340042]	2.57	-6.64	1.41	-4.69	2.7e-06	3.56e-05	0	0.33	0	0	0	0	0	0	0	0	0	0	0	0	0.46	4.33	22.7	2.22	18.65	1.21	0	5.2	4.1
ENSMUSG00000054074.9	Skida1	SKI/DACH domain containing 1 [Source:MGI Symbol;Acc:MGI:1919918]	44.07	-6.05	1.29	-4.69	2.71e-06	3.57e-05	0	0	0	0	0.6	0	0.64	0	15.94	0	0.95	0	0	0	218.57	8.11	58.36	612.43	65.27	4.86	12.39	1.04	14.37
ENSMUSG00000014074.13	Rnf168	ring finger protein 168 [Source:MGI Symbol;Acc:MGI:1917488]	205.52	-5.81	1.24	-4.69	2.72e-06	3.57e-05	0	33.71	0	0	0.6	0	0.64	0	0	0	0.47	7.53	1.97	60.07	1594.99	197.94	30.8	207.21	894.24	33.99	1441.04	4.16	217.54
ENSMUSG00000077455.1	Gm25917	predicted gene, 25917 [Source:MGI Symbol;Acc:MGI:5455694]	2.73	-7.47	1.59	-4.69	2.72e-06	3.58e-05	0	0	0	0	0	0	0	0	0	0	0	0	0	0	0.46	0	1.62	10.17	0.85	0	12.39	27.02	10.26
ENSMUSG00000099757.1	BE692007	expressed sequence BE692007 [Source:MGI Symbol;Acc:MGI:3035348]	7.21	-7.66	1.63	-4.69	2.72e-06	3.57e-05	0	0	0	0	0	0	0.64	0	0	0	0	0	0	0	0	5.95	25.94	0.32	0	0	45.42	23.9	63.62
ENSMUSG00000034641.2	Cd300ld	CD300 molecule-like family member d [Source:MGI Symbol;Acc:MGI:2442358]	22.9	-6.83	1.46	-4.69	2.73e-06	3.59e-05	0	0	0	0.9	0.3	3.8	0.64	0	0	0	0	0	0	0	2.31	378.03	0	0	55.94	24.28	0	5.2	55.41
ENSMUSG00000067220.8	Cnga1	cyclic nucleotide gated channel alpha 1 [Source:MGI Symbol;Acc:MGI:88436]	2.9	-6.61	1.41	-4.69	2.73e-06	3.59e-05	0	0	1.5	0	0	0	0	0	0	0	0	0	0	0	0.46	3.24	14.59	0.64	0	3.64	22.02	6.23	14.37
ENSMUSG00000035459.11	Stab2	stabilin 2 [Source:MGI Symbol;Acc:MGI:2178743]	7.72	-6.83	1.46	-4.69	2.74e-06	3.59e-05	0	0.33	0	0	0	0	0.64	0	0.53	0	0	0	0	0	64.56	4.33	0	0	85.61	2.43	2.75	0	16.42
ENSMUSG00000070990.2	Foxe1	forkhead box E1 [Source:MGI Symbol;Acc:MGI:1353500]	2202.79	-6.24	1.33	-4.69	2.75e-06	3.61e-05	0.6	0.33	7.5	1.8	34.21	0	0	0	0.53	0	655.99	0	0.98	0.49	3918.99	4072.35	1707.1	3353.88	1896.13	1670.22	1986.07	15117.6	16141.2
ENSMUSG00000068999.8	Vmn2r5	vomeronasal 2, receptor 5 [Source:MGI Symbol;Acc:MGI:3649074]	1.88	-7.01	1.5	-4.69	2.76e-06	3.62e-05	0	0	0	0	0	0	0	0	0	0	0	0	0	0	0.46	0.54	0	1.27	2.54	13.35	1.38	7.27	16.42
ENSMUSG00000023913.13	Pla2g7	phospholipase A2, group VII (platelet-activating factor acetylhydrolase, plasma) [Source:MGI Symbol;Acc:MGI:1351327]	25.66	-8.05	1.72	-4.69	2.77e-06	3.63e-05	0	0	0	0	0	0	0	0	0	1.81	0	0	0	0	80.23	469.43	17.83	0	0	4.86	1169.9	14.55	0
ENSMUSG00000039530.12	Tusc3	tumor suppressor candidate 3 [Source:MGI Symbol;Acc:MGI:1933134]	4902.49	4.32	0.92	4.69	2.77e-06	3.63e-05	18842.5	8764.88	14276.8	15652.1	9237.36	0	678.79	15225.9	15576.5	16.93	6657.2	27.6	1843.66	2700.78	155.86	367.21	64.85	714.44	908.65	23.06	100.47	511.26	410.46
ENSMUSG00000074272.6	Ceacam1	carcinoembryonic antigen-related cell adhesion molecule 1 [Source:MGI Symbol;Acc:MGI:1347245]	1894.43	-6.87	1.47	-4.69	2.77e-06	3.63e-05	0	0	0	0	0.6	0	1.93	403.35	0.53	2.42	0.47	0.84	0	0	3880.72	44.89	2318.28	2821.23	7568.43	1717.56	521.64	14.55	24274.4
ENSMUSG00000000682.7	Cd52	CD52 antigen [Source:MGI Symbol;Acc:MGI:1346088]	15.65	-8.54	1.82	-4.69	2.79e-06	3.65e-05	0	0	0	0	0	0	0	0	64.27	0	0	0	0	0	0	31.37	9.73	0	102.56	0	214.71	1.04	0
ENSMUSG00000003200.9	Sh3gl1	SH3-domain GRB2-like 1 [Source:MGI Symbol;Acc:MGI:700010]	437.78	-5.24	1.12	-4.69	2.8e-06	3.66e-05	0	0.33	0	0	39.01	36.72	0.64	10.14	0	0	77.37	1.67	442.95	11.72	449.12	309.35	411.78	332.11	435.68	534.08	2723.79	880.16	3644.85
ENSMUSG00000021592.11	Arsk	arylsulfatase K [Source:MGI Symbol;Acc:MGI:1924291]	13.74	-6.33	1.35	-4.68	2.82e-06	3.69e-05	0	0	0	0	0.3	0	0	1.13	0	0.6	0	0	0	806.33	1.38	9.73	24.32	0.95	496.71	23.06	0	250.44	0
ENSMUSG00000024909.10	Efemp2	epidermal growth factor-containing fibulin-like extracellular matrix protein 2 [Source:MGI Symbol;Acc:MGI:1891209]	2.64	-7.4	1.58	-4.68	2.83e-06	3.7e-05	0	0	0	0	0	0	0	0	0	0	0	0	0	0	0.46	2.7	0	1.91	5.93	2.43	0	4.16	43.1
ENSMUSG00000027994.10	Ccdc109b	coiled-coil domain containing 109B [Source:MGI Symbol;Acc:MGI:1914065]	138.19	-9.58	2.05	-4.68	2.84e-06	3.7e-05	0	0	0	0	0	0	0	2.25	0	0	0	0	0	0	30.89	0	577.14	0	353.46	0	2214.54	0	0
ENSMUSG00000029169.7	Dhx15	DEAH (Asp-Glu-Ala-His) box polypeptide 15 [Source:MGI Symbol;Acc:MGI:1099786]	8237.2	4.33	0.93	4.68	2.86e-06	3.72e-05	3734.71	2177.45	0	47730.1	6764.18	120.29	13.54	11639.7	3130.29	72013.4	20749.1	10703.4	2639.99	2609.45	857.67	801.49	771.68	863.18	594.18	265.83	550.54	331.49	394.04
ENSMUSG00000100335.1	2310008N11Rik	RIKEN cDNA 2310008N11 gene [Source:MGI Symbol;Acc:MGI:1919566]	2.72	-7.45	1.59	-4.68	2.86e-06	3.73e-05	0	0	0	0	0	0	0	0	0	0	0	0	0	0	0	1.62	40.53	7.31	2.54	1.21	8.26	1.04	0
ENSMUSG00000097762.1	4732463B04Rik	RIKEN cDNA 4732463B04 gene [Source:MGI Symbol;Acc:MGI:3642483]	2.62	-7.42	1.59	-4.68	2.87e-06	3.74e-05	0	0	0	0	0	0	0	0	0	0	0	0	0	0	17.98	0.54	3.24	0.32	0	3.64	26.15	8.31	0
ENSMUSG00000066477.9	Gm16551	predicted gene 16551 [Source:MGI Symbol;Acc:MGI:4414971]	5.53	-7.33	1.57	-4.68	2.89e-06	3.77e-05	0	0	0	0.9	0	0	0	0	0	0	0	0	0	0	0	1.08	8248.53	0.64	91.54	2.43	11.01	3.12	16.42
ENSMUSG00000044081.7	Zfp85os	zinc finger protein 85, opposite strand [Source:MGI Symbol;Acc:MGI:1915521]	7.77	-5.87	1.25	-4.68	2.9e-06	3.77e-05	0	0	0	0	1.5	0	1.29	0	0	0	0	0	0	0.49	27.21	82.75	3.24	1.91	0	23.06	0	22.86	14.37
ENSMUSG00000025931.11	Paqr8	progestin and adipoQ receptor family member VIII [Source:MGI Symbol;Acc:MGI:1921479]	4.54	-6.03	1.29	-4.67	2.95e-06	3.83e-05	0	0	0	0	0	0	449.95	0	0.53	0	0	0	0	0	10.61	4.87	0	6.67	5.93	2.43	0	24.94	47.2
ENSMUSG00000024421.12	Lama3	laminin, alpha 3 [Source:MGI Symbol;Acc:MGI:99909]	414.94	-5.75	1.23	-4.67	2.96e-06	3.85e-05	0	0	12	0	0	1.27	3.87	1.13	143.95	0	0	44.33	0	16.12	424.22	1097.86	113.48	281.9	488.23	1083.95	587.7	3365.81	1877.84
ENSMUSG00000031936.9	Hephl1	hephaestin-like 1 [Source:MGI Symbol;Acc:MGI:2685355]	38.32	-7.65	1.64	-4.67	2.96e-06	3.84e-05	0	14.02	0	0	0	0	2.58	0	0	0.6	0	0	0	0.49	0.46	0	0	0.32	0.85	15.78	9194	2.08	857.85
ENSMUSG00000039911.9	Spsb1	splA/ryanodine receptor domain and SOCS box containing 1 [Source:MGI Symbol;Acc:MGI:1921896]	40.19	-8.9	1.9	-4.67	2.97e-06	3.85e-05	0	0	0	0	0.3	0	0	0	0	0	0	0	1197.94	0	776.51	126.01	1374.76	0.32	20.34	0	0	0	0
ENSMUSG00000104388.1	Gm37033	predicted gene, 37033 [Source:MGI Symbol;Acc:MGI:5610261]	10.67	-6.35	1.36	-4.67	3.01e-06	3.9e-05	1.79	0	0	0	0	0	0	0	0	0	0	0.84	0.98	0	0.92	208.21	14.59	1489.91	3.39	4.86	0	1.04	8.21
ENSMUSG00000048647.5	Exd1	exonuclease 3'-5' domain containing 1 [Source:MGI Symbol;Acc:MGI:3045306]	5.68	-4.39	0.94	-4.67	3.03e-06	3.93e-05	0	0	0	1.8	0	0	1.29	1.13	0	1.21	0	2.51	0.98	0	3.23	37.32	8.11	5.72	2.54	52.19	5.51	3.12	4.1
ENSMUSG00000097345.1	AA543186	expressed sequence AA543186 [Source:MGI Symbol;Acc:MGI:3035233]	7.92	-7.84	1.68	-4.67	3.06e-06	3.97e-05	0	0	0	0	0	0	0	0	0	0	0	0	0	0.49	0.46	1.62	0	1.91	131.38	14.57	31.66	0	0
ENSMUSG00000027547.13	Sall4	sal-like 4 (Drosophila) [Source:MGI Symbol;Acc:MGI:2139360]	4.87	-5.6	1.2	-4.66	3.11e-06	4.02e-05	0	0	0	0	1059.55	0	0	0	0	0	0	0	0	0	1.84	1.08	51.88	3.18	15.26	7.28	6.88	13097.5	20.52
ENSMUSG00000031982.4	Arv1	ARV1 homolog (yeast) [Source:MGI Symbol;Acc:MGI:1916115]	15.89	-6.13	1.31	-4.66	3.15e-06	4.07e-05	0	0	0	0	0	0	0	1.13	1.06	0	1.42	0	0	58.12	247.16	10.82	1.62	18.12	70.35	8.5	840.95	0	0
ENSMUSG00000037617.7	Spag1	sperm associated antigen 1 [Source:MGI Symbol;Acc:MGI:1349387]	12.65	-5.02	1.08	-4.66	3.19e-06	4.13e-05	0	0	0	0	0	0	0	1.13	1340.72	1.81	0.47	0	0	0.49	27.21	48.67	76.2	37.5	41.53	0	28.9	3.12	16.42
ENSMUSG00000060131.7	Atp8b4	ATPase, class I, type 8B, member 4 [Source:MGI Symbol;Acc:MGI:1859664]	5.41	-6.72	1.44	-4.65	3.26e-06	4.21e-05	0	0	0	0	0	0	0	0	0	1.21	0	0	0	0	1.38	0	17.83	15.57	2.54	0	5.51	35.33	45.15
ENSMUSG00000059956.10	Serpinb12	serine (or cysteine) peptidase inhibitor, clade B (ovalbumin), member 12 [Source:MGI Symbol;Acc:MGI:1919119]	575.52	-7.55	1.62	-4.65	3.27e-06	4.22e-05	0	0	18838.2	0	0	0	0	0	0	0	0.47	0	0	0	5441.12	93.56	226.96	2.54	228.86	74.04	410.15	4157.64	2532.51
ENSMUSG00000022043.14	Trim35	tripartite motif-containing 35 [Source:MGI Symbol;Acc:MGI:1914104]	13312.6	4.45	0.96	4.65	3.28e-06	4.23e-05	16304.4	6917.23	15212.8	13611.5	19791.1	63956.8	39639.1	16247.8	14113.1	112.43	57564.3	43.49	4823.25	29808.7	95.91	1123.28	0	1562.69	1202.78	3932.79	96.34	15.59	14.37
ENSMUSG00000001998.11	Ap4e1	adaptor-related protein complex AP-4, epsilon 1 [Source:MGI Symbol;Acc:MGI:1336993]	35.19	-5.29	1.14	-4.65	3.32e-06	4.28e-05	0	0	3	0	0.9	2.53	0	0	0	5.44	0.47	3.35	4819.32	0.98	2.31	169.82	0	445.89	8.48	3.64	1741.08	5.2	135.45
ENSMUSG00000032666.12	1700025G04Rik	RIKEN cDNA 1700025G04 gene [Source:MGI Symbol;Acc:MGI:1916649]	72.58	-6.6	1.42	-4.65	3.32e-06	4.28e-05	0	0	1.5	0	0	0	0	1.13	0	0	0	0	0	4531.75	0.46	5.95	1069.97	314	141.55	9.71	9.63	2390.05	82.09
ENSMUSG00000093548.1	Gm6407	predicted gene 6407 [Source:MGI Symbol;Acc:MGI:3642965]	2.92	-6.62	1.42	-4.65	3.35e-06	4.31e-05	0	0	0	0	0	0	0	0	0	0	0	0.84	0	0	0.92	2.16	0	4.13	0.85	1.21	5.51	20.78	30.78
ENSMUSG00000005470.8	Asf1b	anti-silencing function 1B histone chaperone [Source:MGI Symbol;Acc:MGI:1914179]	10.51	-5.37	1.16	-4.65	3.39e-06	4.36e-05	0	1235.1	0	0	0	0	1.29	0	0	1.81	0	0	0	0	3.69	16.22	150.77	1.27	6.78	4.86	2807.75	28.06	20.52
ENSMUSG00000059049.10	Frem1	Fras1 related extracellular matrix protein 1 [Source:MGI Symbol;Acc:MGI:2670972]	7.56	-5.35	1.15	-4.64	3.42e-06	4.39e-05	0	0	0	0.9	0	0	0	5.63	0	0	0	0	0	0	7.38	49.76	3.24	42.59	1.7	2.43	17.89	15.59	26.68
ENSMUSG00000025776.9	Crispld1	cysteine-rich secretory protein LCCL domain containing 1 [Source:MGI Symbol;Acc:MGI:1934666]	2.42	-7.31	1.57	-4.64	3.44e-06	4.43e-05	0	0	0	0	0	0	0	0	0	0	0	0	2997.31	0	0	1.62	16.21	0.95	1.7	4.86	26.15	0	4.1
ENSMUSG00000023393.11	Slc17a9	solute carrier family 17, member 9 [Source:MGI Symbol;Acc:MGI:1919107]	46.06	-5.06	1.09	-4.64	3.46e-06	4.44e-05	0	1	1.5	0	0	0	3.22	0	1.06	0	1.42	6.69	0.98	25.4	2.31	4.87	204.27	61.34	634.87	21.85	24.77	10.39	53.36
ENSMUSG00000025427.10	Rnf165	ring finger protein 165 [Source:MGI Symbol;Acc:MGI:2444521]	22.26	-5.32	1.15	-4.64	3.46e-06	4.44e-05	0	0	1.5	0	0	0	7.74	1.13	0	1.21	0	4.18	0.98	0	0	74.09	115.1	76.59	5.93	4.86	6.88	39.49	172.39
ENSMUSG00000074785.4	Plxnc1	plexin C1 [Source:MGI Symbol;Acc:MGI:1890127]	3.43	-5.24	1.13	-4.64	3.5e-06	4.5e-05	0.6	0	0	0	0	0	0.64	0	0	0.6	0	5890.3	0	0	1.38	2.7	22.7	259.02	0.85	40.06	1.38	4.16	2.05
ENSMUSG00000042459.4	Bpifa2	BPI fold containing family A, member 2 [Source:MGI Symbol;Acc:MGI:97787]	7.2	-6.33	1.37	-4.64	3.51e-06	4.5e-05	0	0	0	0	0	0	0	1.13	0	0	0	1.67	0	0	2993.08	119.52	6.48	0.32	0	7.28	17.89	2.08	8.21
ENSMUSG00000087321.1	Gm5353	predicted gene 5353 [Source:MGI Symbol;Acc:MGI:3643866]	4.61	-8.02	1.73	-4.64	3.52e-06	4.51e-05	0	0	0	0	1235.69	0	0	0	0	0	0	0	0	0	1.38	0	0	5.72	1.7	38.84	0	1.04	57.46
ENSMUSG00000030968.2	Pdilt	protein disulfide isomerase-like, testis expressed [Source:MGI Symbol;Acc:MGI:1919080]	10.81	-8.9	1.92	-4.64	3.53e-06	4.52e-05	0	0	0	0	0	0	0	0	0	0	0	0	0	0	0.46	0	16.21	0	0	19.42	185.81	0	26.68
ENSMUSG00000030945.12	Acsm2	acyl-CoA synthetase medium-chain family member 2 [Source:MGI Symbol;Acc:MGI:2385289]	7.53	-5.15	1.11	-4.64	3.56e-06	4.56e-05	0	0	0	0	0	0	1.29	1.13	0	0	0.47	0	3.94	0	3.69	1.62	79.44	3.18	1.7	42.48	1.38	8.31	24.63
ENSMUSG00000074217.4	2210011C24Rik	RIKEN cDNA 2210011C24 gene [Source:MGI Symbol;Acc:MGI:1917384]	12.54	-7.49	1.61	-4.64	3.56e-06	4.56e-05	0	0	0	0	0	0	0	0	0	0	0	190.68	0	0	22.13	0.54	14.59	34.64	183.09	0	31.66	0	0
ENSMUSG00000050299.7	Gm9843	predicted gene 9843 [Source:MGI Symbol;Acc:MGI:3708621]	318.28	-1.64	0.35	-4.63	3.58e-06	4.58e-05	216.14	181.26	247.5	272.01	146.13	141.81	137.3	209.56	118.45	154.14	124.36	240.86	123.04	115.26	283.58	230.93	974.33	259.02	211.91	906.73	534.02	909.26	582.85
ENSMUSG00000064368.1	mt-Nd6	mitochondrially encoded NADH dehydrogenase 6 [Source:MGI Symbol;Acc:MGI:102495]	149046	-3.2	0.69	-4.63	3.61e-06	4.62e-05	19102.2	2877.45	6485.91	14013.7	24038.6	100858	201982	36680	16314.4	2853.77	22624	22758.3	6582.26	5881.65	88591.1	47552.4	353051	194134	232865	587469	419827	363364	658139
ENSMUSG00000101878.1	Gm8203	predicted pseudogene 8203 [Source:MGI Symbol;Acc:MGI:3646499]	6.64	4.8	1.04	4.63	3.61e-06	4.61e-05	4.18	30.71	0	14.36	9.6	0	0.64	24.79	11.69	16.32	19.46	5.02	1.97	10.74	0.46	0	1.62	0.32	0.85	0	0	0	0
ENSMUSG00000021061.11	Sptb	spectrin beta, erythrocytic [Source:MGI Symbol;Acc:MGI:98387]	784.62	-6.24	1.35	-4.63	3.62e-06	4.62e-05	9.55	0	0	0.9	25.51	0	12.25	2.25	0	0	0	19.24	0	213.43	642.79	1412.61	7848.1	1496.58	1519.79	8.5	4808.96	17.67	8.21
ENSMUSG00000083424.3	Rpl35a-ps4	ribosomal protein 35A, pseudogene 4 [Source:MGI Symbol;Acc:MGI:3650995]	155.46	-3.27	0.71	-4.63	3.62e-06	4.62e-05	60.9	20.36	45	15.26	0.9	119.02	94.76	5.63	5.84	1.21	9.97	88.65	1.97	14.65	274.82	217.95	225.34	131.89	389.06	680.96	238.11	453.07	480.23
[truncated: 29,358 more rows]

## Sheet: Table S4
	TIII_1	TIII_3	TIII_4	TIII_6	TIII_7	TIII_8	TIII_9	TIII_10	TIII_11	TIII_12	TIII_13	TIII_14	TIII_15	TIII_16	Tas_1	Tas_2	Tas_3	Tas_4	Tas_5	Tas_6	Tas_7	Tas_8	Tas_9
TIII_1
TIII_3	834.424
[truncated: 21 more rows]

## Sheet: Table S5
		Type III cells														Tas1r3+ cells
[truncated: 4 more rows]

[truncated: 10 more sheets: Table S6, Table S7, Table S8, Table S9, Table S10, Table S11, Table S12, Table S13, Table S14, Table S15]
